# Supplementary material for: Deep Learning‐Assisted Design of Novel Promoters in Escherichia coli
Source: Adv Genet (Hoboken). 2023 Nov 15;4(4):2300184. doi: 10.1002/ggn2.202300184 (PMC10716054; doi:10.1002/ggn2.202300184)
Supplement: Supplementary file 2 — Supplementary Data S1 [file GGN2-4-2300184-s008.xlsx]

## Sheet: Dataset organized by Liu et al
>ECK125137714_aaeBp3_reverse_3388263_[ICWHO|W|Inferred computationally without human oversight]_Weak
caaccagcaagagaacatctggcctgcgggcaccactgctacagtggtggtcactggcaaAcaagatcgcgacgaaagcca
>ECK125137420_acpSp2_reverse_2701137_[ICWHO|W|Inferred computationally without human oversight]_Weak
ccgcgacctttgccgcaagcctcggtctgaaagttaacgccggacacggtctgacctatcAcaacgtgaaagccattgccg
>ECK125137421_acpSp3_reverse_2701162_[ICWHO|W|Inferred computationally without human oversight]_Weak
caagagctggcgcgtatcgccaaagccgcgacctttgccgcaagcctcggtctgaaagttAacgccggacacggtctgacc
>ECK120016719_ahpFp_forward_639002_[TIM|S|Transcription initiation mapping],[AIPP|W|Automated inference of promoter position]_Strong
tagatgtccttgattaacaccaaaattaaaccttttaaaaaccaggcattcaaaaacggcGaattcatcgaaatcaccgaa
>ECK125137463_alaEp1_forward_2799070_[ICWHO|W|Inferred computationally without human oversight]_Weak
tattttatctacaaaaactgactaaataaaaatttttcactaattgattagtcatagccaGcgatatacgctatgcgaaaa
>ECK125137369_alaXp2_reverse_2518279_[ICWHO|W|Inferred computationally without human oversight]_Weak
atttgcctgatttttcagcgattgaaactacacgttgcaatttgccgttgacacattcggGcggaattcatatgatgccgc
>ECK125136365_ampDp5_forward_118681_[ICWHO|W|Inferred computationally without human oversight]_Weak
cagggttatagcggcgaggcggcatgttaaaactccagatagctaacgaatcataaggtaGaaacatgctactctgaaccg
>ECK125136491_ampGp5_reverse_453627_[ICWHO|W|Inferred computationally without human oversight]_Weak
aatatcgccgatgcggttaacagtgtgctgaccgataccatcgctgatatgtctcaggacAccagcatccacgaattcatc
>ECK125136359_apaHp4_reverse_51293_[ICWHO|W|Inferred computationally without human oversight]_Weak
gtgcaatcattgaaaccccgctgggcaccatgcagggtcactacgaaatgatcgatgaaaAtggcgtccctttcagcatcg
>ECK125137294_apbEp1_reverse_2311594_[ICWHO|W|Inferred computationally without human oversight]_Weak
cagttctaatctcgattgatatcgaacaaagggcctgcgggcccttttttcattgttttcAgcgtacaaactcagtttttt
>ECK125136669_aqpZp2_reverse_916212_[ICWHO|W|Inferred computationally without human oversight]_Weak
cctaaaggattaaatcttttgcgtgcactacactgtcaatcagacaaatgactatatgggGcaacccgctgttgccctaaa
>ECK125137992_arpAp1_reverse_4222629_[ICWHO|W|Inferred computationally without human oversight]_Weak
acttttattaactcagcattatttttaaacatcaaaccacttaattattaacaaaatcgcAagatctcattccaccgaaac
>ECK125137076_astEp3_reverse_1827069_[ICWHO|W|Inferred computationally without human oversight]_Weak
ccgggcggtgaatccggcggtgatgatgaacgatacgctgtttaatgcgctcaatgactgGgtggatcgttactaccgcga
>ECK125136915_azoRp1_reverse_1482873_[ICWHO|W|Inferred computationally without human oversight]_Weak
tgtggcaggattgtgaataaagtgtcaacaagcaacggggcatcgcccattcaaacatctAtaaggaaacaccatgagcaa
>ECK125136916_azoRp6_reverse_1482927_[ICWHO|W|Inferred computationally without human oversight]_Weak
tctatgcgttgttcaataaattcgaacataggcttcgatttattgcgctatctctgtggcAggattgtgaataaagtgtca
>ECK120009966_bacAp_reverse_3204175_[TIM|S|Transcription initiation mapping],[AIPP|W|Automated inference of promoter position]_Strong
aaagaaaataattaattttacagctgttaaaccaaacggttataacctggtcatacgcagTagttcggacaagcggtacat
>ECK120010006_bamAp_forward_197821_[HIPP|W|Human inference of promoter position],[TIM|S|Transcription initiation mapping]_Strong
ctgctgttccttgcgatcgaaaagatcaagggcggaccggtatccgagcgggttcaagacTtttgttatcgcattggctcg
>ECK120016583_bamAp2_forward_197026_[TIM|S|Transcription initiation mapping],[AIPP|W|Automated inference of promoter position],[RS-EPT-CBR|S|RNA-seq using two enrichment strategies for primary transcripts and consistent biological replicates]_Strong
gcggaagcacaaattgcaccaggtacggaactaaaagccgtagatggtatcgaaacgcctGattgggatgccgtgcgtttg
>ECK120016567_bamBp_reverse_2638975_[TIM|S|Transcription initiation mapping],[AIPP|W|Automated inference of promoter position]_Strong
aaatacttatggtgcgctggcttctttggaacttgcgcagcaatttgttgacaaaaatgaActagagaaagctgccgccca
>ECK120009993_bamCp_reverse_2599014_[HIPP|W|Human inference of promoter position],[TIM|S|Transcription initiation mapping]_Strong
acgcgttattaatcagcgtctgatgccattacacaacaaactatttgtcgaacccaatccAatcccggtgaaatgggcatg
>ECK120010008_bamDp_forward_2736006_[HIPP|W|Human inference of promoter position],[TIM|S|Transcription initiation mapping]_Strong
ctgatctaagcgttgaccgagttggttttcggacaccgttgcagtgagctgtactcgttgTgccatatatactgcttcttc
>ECK120016572_bamDp2_forward_2735961_[TIM|S|Transcription initiation mapping],[AIPP|W|Automated inference of promoter position]_Strong
ttttattcgcgaacgtgaataatccgggaacatttcggccaaagcctgatctaagcgttgAccgagttggttttcggacac
>ECK120009964_bamEp_forward_2753486_[TIM|S|Transcription initiation mapping],[AIPP|W|Automated inference of promoter position]_Strong
ggcgaatgcgaaagaactgcttgcagcgtaaacttttttcctgcttcacggtcagagtaaAcagcaaaacgccgtaagacc
>ECK120016566_bepAp1_forward_2616068_[TIM|S|Transcription initiation mapping],[AIPP|W|Automated inference of promoter position]_Strong
gccgttacactcaaaggcggcgcggtgggaacgatatttcacagtatcggtcaaatgactAtctccagaaatacaggatag
>ECK125135037_bhsAp_forward_1169033_[HTTIM|S|High-throughput transcription initiation mapping]_Strong
taaaaaatatcttgtatgtgatccagatcacatctatcatttagttatcgatcgttaagtAattgcttgcgacgtcattca
>ECK125137842_bisCp4_reverse_3716415_[ICWHO|W|Inferred computationally without human oversight]_Weak
aagattattcctgggaatactcggaaatttgtaagtaatatttaactgctcaatacatctAacctttcaggagtcttcggt
>ECK125137288_ccmHp1_reverse_2292621_[ICWHO|W|Inferred computationally without human oversight]_Weak
cgcagggcatccgcgtggtcggcatgaactataaagacgatcgccagaaggcaatcagctGgctgaaagagctgggcaatc
>ECK125137074_chbGp4_reverse_1817242_[ICWHO|W|Inferred computationally without human oversight]_Weak
gagaatttaacgatgtgttactggcgctaaaccttagtccgttggtgcattccgatcgcgAtgctgagctgctggcacgcg
>ECK125136563_citTp4_reverse_646632_[ICWHO|W|Inferred computationally without human oversight]_Weak
atctcagtccaggcggcagtgctgacctactgatccttacctggtttttagcacagatttAattatttaagcacttgataa
>ECK125137207_cldp9_reverse_2098310_[ICWHO|W|Inferred computationally without human oversight]_Weak
tcctatagcattcacgaggattatcgctaaactatgcggacttggaaatttccgtcagttAgggtaatgatgagagtagaa
>ECK120033258_clpXp_forward_457202_[TIM|S|Transcription initiation mapping],[AIPP|W|Automated inference of promoter position],[RS-EPT-CBR|S|RNA-seq using two enrichment strategies for primary transcripts and consistent biological replicates]_Strong
attctgaaagttaaagggcgcatgaatgaacttatggcgcttcatacgggtcaatcattaGaacagattgaacgtgatacc
>ECK125136579_cobCp7_reverse_669944_[ICWHO|W|Inferred computationally without human oversight]_Weak
acggtgaatcatgtgaggatttattgccggaaccggtactgacttacattaaccaacaagGcttgtatcgctgatacctgt
>ECK125137971_cpxAp1_reverse_4105101_[ICWHO|W|Inferred computationally without human oversight]_Weak
gcatctgggtcaggtggtttcccgtgaacatttaagccaggaagtgttgggcaaacgcctGacgcctttcgaccgcgctat
>ECK125136566_crcBp4_reverse_658008_[ICWHO|W|Inferred computationally without human oversight]_Weak
acagatgtaacagcaaactgtcctgcggcaaccagcattgccacctcctgtcagagtcgtAaaattcgccaacgacgatta
>ECK125136734_csgGp1_reverse_1101755_[ICWHO|W|Inferred computationally without human oversight]_Weak
gccaaccgcgatggtcaattgcagttgaacgtgacagatcgtaaaaccggacaaacctcgAccatccaggtttcgggttta
>ECK125137460_csiRp3_forward_2795471_[ICWHO|W|Inferred computationally without human oversight]_Weak
aaaattctgcgagcagaaggaagcgaaattcgcttgcgaatgtggctttatccgtggctcAcctggctagtcatcggcttt
>ECK125136998_cspFp8_forward_1641846_[ICWHO|W|Inferred computationally without human oversight]_Weak
tcaaaaaactatagctttcttcaggaacgtgtgtatagtgcgccaagttatcagtattaaGgaatttttttgtcccgtaaa
>ECK125136716_cspHp13_reverse_1051373_[ICWHO|W|Inferred computationally without human oversight]_Weak
cggcaaacagggctttaatacagaaactacttagtgttcaggagagagactcaaaagaagGggataatgcctgataatgag
>ECK125136717_cspHp14_reverse_1051304_[ICWHO|W|Inferred computationally without human oversight]_Weak
cctgataatgagaactgctttagtaaactactttgtatgctgtctgtctttcaaaccgacGcagctattaacgcatgataa
>ECK120034942_cyaRp_forward_2167114_[TIM|S|Transcription initiation mapping],[AIPP|W|Automated inference of promoter position],[HTTIM|S|High-throughput transcription initiation mapping],[RS-EPT-CBR|S|RNA-seq using two enrichment strategies for primary transcripts and consistent biological replicates]_Strong
tggaaaattcttagaaaccgatcacatacagctgcatttattaaggttatcatccgtttcGctgaaaaacataacccataa
>ECK125136920_cybBp5_forward_1490761_[ICWHO|W|Inferred computationally without human oversight]_Weak
caactttactcatggttttctcctgtcaggaacgttcggatgaaaattgatcctttccaaGcttagaccaggatggcggga
>ECK125136674_cydCp5_reverse_929400_[ICWHO|W|Inferred computationally without human oversight]_Weak
aaatccctgttcgctattactgttggatgaacccgctgccagccttgatgctcacagtgaAcagcgcgtaatggaggcgct
>ECK125137379_cysZp1_forward_2531383_[ICWHO|W|Inferred computationally without human oversight]_Weak
attaactttcacagcacaaagatagatgaaatcgtgctttttgctgttttttcgaacataTcctaactgtccattgcgcaa
>ECK125136574_dacAp2_reverse_663967_[ICWHO|W|Inferred computationally without human oversight]_Weak
cggtagtgcatttgctatagtagggcacttttttaattccatcacggatgtcgtagttcaGaccatgaataccattttttc
>ECK125136884_dbpAp2_forward_1409338_[ICWHO|W|Inferred computationally without human oversight]_Weak
taagagtccacccaatgaccagagggaaatatgacgacacttatttatttgcaaattcctGtccctgaaccgattcctggc
>ECK125137803_dcrBp1_forward_3609767_[ICWHO|W|Inferred computationally without human oversight]_Weak
ggcgtagcccggatgcctttatggctgaacactggatggaaatcgcgctggtcgattactGtttcaaagtgttaatcagta
>ECK125137684_deaDp1_reverse_3307909_[ICWHO|W|Inferred computationally without human oversight]_Weak
ttaatacacctactttgagccggttcacacttttcaatgaaaattgctgatcaatttcatGatgagttatgtagactggcc
>ECK120010283_degPp_forward_180845_[HIPP|W|Human inference of promoter position],[TIM|S|Transcription initiation mapping]_Strong
tttaccttttgcagaaactttagttcggaacttcaggctataaaacgaatctgaagaacaCagcaattttgcgttatctgt
>ECK120009990_dsbCp_reverse_3038834_[HIPP|W|Human inference of promoter position],[TIM|S|Transcription initiation mapping]_Strong
accgagcgtctgcggcaacttcatcaacagcatcacccgcgggcgtgatgtctgaaaagaAcgggaagatttatgaagaaa
>ECK120016573_dsbCp2_reverse_3039633_[TIM|S|Transcription initiation mapping],[AIPP|W|Automated inference of promoter position]_Strong
ggaaaaaaatctggctgaaaatacgttgaacgcttaccgtcgcgatctgtcaatgatggtGgagtggttgcatcaccgcgg
>ECK125136388_dxrp1_forward_193471_[ICWHO|W|Inferred computationally without human oversight]_Weak
agaactgatgcagttctgatttcttgaacgacaaaaacgccgctcagtagatccttgcggAtcggctggcggcgttttgct
>ECK125136391_dxrp5_forward_193411_[ICWHO|W|Inferred computationally without human oversight]_Weak
acagaaactgactgatgctgcaatcaagaaaattgaagcggcgctggcagacaaagaagcAgaactgatgcagttctgatt
>ECK125137315_elaAp4_reverse_2381686_[ICWHO|W|Inferred computationally without human oversight]_Weak
gctgatgctgggtgccttcaccgcagtcaaacaaccaaagtccgctctgggtcggatgttGcaggttaagcaatattgccg
>ECK125136693_elfAp6_forward_997765_[ICWHO|W|Inferred computationally without human oversight]_Weak
tcgttcagttaatatttaaatattcatgaaatctataaattaaagatttgtcacttattgGatttagtatgcttgatttaa
>ECK125136696_elfDp1_forward_998321_[ICWHO|W|Inferred computationally without human oversight]_Weak
gccatcacgccagacacagaaaccgggaacattttgttgcaggatggagatcagacgttgActtttaaagttgattatatc
>ECK125137358_emrYp1_reverse_2482334_[ICWHO|W|Inferred computationally without human oversight]_Weak
gtttctcttgatccaaaagaactcatggaacaccccttgcgtattggtttatcgatgacaGcaactattgatacgaagaac
>ECK125137730_envRp11_reverse_3413487_[ICWHO|W|Inferred computationally without human oversight]_Weak
ataaatacacattaggtgatagattaaccttcgctattttctcactctgtgtcgaatataTttatttcctgaataattaat
>ECK125137732_envRp13_reverse_3413601_[ICWHO|W|Inferred computationally without human oversight]_Weak
gcagaattaaaacctcgtaaattgaaatatatattgatgtagtgaatgtatcttaggtaaAtaatatatattatttattta
>ECK125108721_eptBp_reverse_3710581_[TIM|S|Transcription initiation mapping]_Strong
tttgtgcttcatgcacactctttccccacactttttccctttgctgtggtctacttattcGcgcgtgtagattttacttat
>ECK120016711_essDp_forward_576873_[TIM|S|Transcription initiation mapping],[AIPP|W|Automated inference of promoter position]_Strong
ttaattttttcatcgtgagccctttttttgaactattattaaaaaatgatgtcactgcgcGataaatattcatctaatcaa
>ECK125136709_etkp1_reverse_1044303_[ICWHO|W|Inferred computationally without human oversight]_Weak
caatgctgtttgggcaatggctggaacagaaagagatcccggatccctatcgtaaaagtcAggacgcatttgaacatgtct
>ECK125136494_fadMp1_forward_464360_[ICWHO|W|Inferred computationally without human oversight]_Weak
accctgtaattaatttgcatagtggcaattttttgccagactgaagaggtcataccagttAtgacctctgtacttataaca
>ECK125136532_fimZp3_reverse_564607_[ICWHO|W|Inferred computationally without human oversight]_Weak
tcaatggcttttgatctggttgctgaacaagtgaacgaccgcgtctgattttctgatttaTttcgctatagcggcaaacaa
>ECK120010508_fkpAp1_reverse_3477525_[IHBCE|W|Inferred by a human based on computational evidence],[TIM|S|Transcription initiation mapping],[AIPP|W|Automated inference of promoter position],[RS-EPT-CBR|S|RNA-seq using two enrichment strategies for primary transcripts and consistent biological replicates]_Strong
gagacagcactcatttcgcggtcatcgaaactaatttaaacaaaaagagtctgaaaatagAtgataatagggcgtgtctgt
>ECK125136749_flgNp1_reverse_1129914_[ICWHO|W|Inferred computationally without human oversight]_Weak
aacccggcagcagtgatatcaatcttgaacgtgtcgaagcgttaaaactggcgattcgtaAcggtgaactaaaaatggaca
>ECK125138032_frdDp1_reverse_4379473_[ICWHO|W|Inferred computationally without human oversight]_Weak
tctgctgcacaccaaaacctggtttgaactggcaccgaaagcggccaatatcattgtaaaAgacgaaaaaatgggaccaga
>ECK125138033_frdDp2_reverse_4379433_[ICWHO|W|Inferred computationally without human oversight]_Weak
gcggccaatatcattgtaaaagacgaaaaaatgggaccagagccaattatcaaaagtctcTgggcggtaactgtggttgcc
>ECK125136387_frrp6_forward_192849_[ICWHO|W|Inferred computationally without human oversight]_Weak
gtttaatcagggctatacttagcacacttccactgtgtgtgactgtctggtctgactgagAcaagttttcaaggattcgta
>ECK120016720_ftnBp_forward_1986775_[TIM|S|Transcription initiation mapping],[AIPP|W|Automated inference of promoter position]_Strong
atttcatcaatgaaatgtaaaaatatataaacttgatgatttaagcattttcttatacccGttcagacgttattcttattt
>ECK125137687_ftsHp1_reverse_3327102_[ICWHO|W|Inferred computationally without human oversight]_Weak
gcgaaggtttcgatgagtatctaagggaaattcgctccctgtttacgaaggtcaaagttcGtaagccggactcttctcgtg
>ECK125137594_ftsPp1_reverse_3162851_[ICWHO|W|Inferred computationally without human oversight]_Weak
ctgcacaacggtctggtgattgtcgaaatgctgccgccaattgacgtcagtcagtatggcAaagatcaggttcgtgagctg
>ECK125137792_ftsXp3_reverse_3602252_[ICWHO|W|Inferred computationally without human oversight]_Weak
gttggcattgcccgcgcggtggtgaacaagcccgcggtactgctggcggacgaaccgactGgtaacctggacgacgcgctg
>ECK120010066_fusAp_reverse_3473685_[TIM|S|Transcription initiation mapping],[AIPP|W|Automated inference of promoter position]_Strong
gataaatccatggctctgcgcctggcgaacgaactttctgatgctgcagaaaacaaaggtActgcagttaagaaacgtgaa
>ECK125136969_gadCp1_reverse_1570584_[ICWHO|W|Inferred computationally without human oversight]_Weak
taacgtttaacggtaacggtgtcccgaaacgaacccgtttcgggacaatttccaaagtctGttcactggcattagcaacgg
>ECK125136970_gadCp5_reverse_1570527_[ICWHO|W|Inferred computationally without human oversight]_Weak
tctgttcactggcattagcaacggaaaatattgttctgaatacgcttcagaacaaaacagGtgcggttccgacaggaatac
>ECK125136711_gfcAp1_reverse_1049834_[ICWHO|W|Inferred computationally without human oversight]_Weak
ccgttacgcaccaccccgtcagtagctgaacaggagggacagctgatagaaacagaagccActggagaacctcaaaaacac
>ECK125137779_glgXp3_reverse_3571419_[ICWHO|W|Inferred computationally without human oversight]_Weak
ggcgtgaaatcctcaataccgattccatgcactatcacggcagtaatgcaggcaatggcgGcacggtacacagcgatgaga
>ECK125137618_glnEp1_reverse_3199698_[ICWHO|W|Inferred computationally without human oversight]_Weak
acgctattgcgaccgggcaacgcatcgaaattgaacatttccgtaatgaggcaaacaatcAggaaccgttctggttgcaca
>ECK125138010_gltPp1_forward_4294378_[ICWHO|W|Inferred computationally without human oversight]_Weak
aagctctgttgttaaagggttgcgcaacataccgcgcaaatgatactgatcataagcgttAaaaaaatctacaaaccaacg
>ECK125138012_gltPp8_forward_4294268_[ICWHO|W|Inferred computationally without human oversight]_Weak
aatcactaatcagtattattgcagattaaacaaataaaaatctttccataacaaatggttAttcattaatcctgccataaa
>ECK125136380_gluQp1_reverse_160143_[ICWHO|W|Inferred computationally without human oversight]_Weak
gtgcatcgactgcaaaacgctggctgaaattcgcgaaaaacagatggctggctaattacaGccgttccatcacgtttacca
>ECK125137586_gprp1_forward_3147781_[ICWHO|W|Inferred computationally without human oversight]_Weak
ttggcggttaaacgcggcatcgttgcactcctcagttggtgtttttttaagcaaagcataAgcacgtatttttgcccagtt
>ECK125137873_gpsAp8_reverse_3783681_[ICWHO|W|Inferred computationally without human oversight]_Weak
ccggttaacttcgatgcgctgttcatgaactatttgcagcagcaggctggcgaaggtactGaagaacatcaggatgcctga
>ECK120016577_greAp2_reverse_3328853_[TIM|S|Transcription initiation mapping],[AIPP|W|Automated inference of promoter position]_Strong
ccctataaagtaaacgatgacccttcgggaacttcagggtaaaatgactatcaaaatgtgAattgtagctgacctgggact
>ECK120016717_gspAp4_reverse_3455634_[TIM|S|Transcription initiation mapping],[AIPP|W|Automated inference of promoter position]_Strong
atggaaataattcacattaaaaataatcgaccctatgcttataaatataatcaatatattGatggcagcatctttattatg
>ECK125137488_gudDp1_reverse_2919513_[ICWHO|W|Inferred computationally without human oversight]_Weak
cctgatgcgcccggtctgggcgtggaactggactgggaacaggtacaaaaggcacatgagGcctataaacgtctgcctggc
>ECK125137414_hcaTp1_reverse_2667863_[ICWHO|W|Inferred computationally without human oversight]_Weak
gctcgaatattcttatttttcaacttgcaccaacattcgattaaccccagactaacgcctCctgacgggagggactcatgg
>ECK120033255_hcpp2_reverse_914129_[TIM|S|Transcription initiation mapping],[AIPP|W|Automated inference of promoter position]_Strong
cgcggcgttttttaatgatctggcccgtgaactgattgctattatgttgatccctgggctGattcgccgcagccgctctac
>ECK125136666_hcrp3_reverse_912200_[ICWHO|W|Inferred computationally without human oversight]_Weak
ttcctgacaccagacctgctggcggtgctgaacgagaaattcggcctgcgttctatcaccActgttgaagaagacatgaag
>ECK125137633_higAp8_reverse_3234341_[ICWHO|W|Inferred computationally without human oversight]_Weak
cataaaacggagttggtggctctggggaacacgattgctaagggatatttcaaaaaacctGagtcattaaaagcagtattc
>ECK120009992_hlpAp_forward_200455_[HIPP|W|Human inference of promoter position],[TIM|S|Transcription initiation mapping]_Strong
cgatgactttaggcgatcaatataagatcgccgggccacgcaaagaactgcaccctccggTgcaaatgggatggtaaggag
>ECK125137848_hokAp6_reverse_3720810_[ICWHO|W|Inferred computationally without human oversight]_Weak
tcagcactaacgcctttaggtttgggaattaaacctttttctccatgtttttcatagaggGcaacccatgtcctgacctgg
>ECK120035105_hokEp_forward_607731_[AIPP|W|Automated inference of promoter position]_Weak
gaagggtaagataacggcgggtgcctgaagctttccggtttcaggtttactctgaggtctGgaaagatgaagccccaggag
>ECK125138102_hsdSp1_reverse_4581502_[ICWHO|W|Inferred computationally without human oversight]_Weak
cgctgtctgaactggatgcgctgatgcgtgaactgggggcgagcgatgaggccgatttgcAgcgtcagttgctggaagaag
>ECK125137532_hyuAp1_forward_3009919_[ICWHO|W|Inferred computationally without human oversight]_Weak
ggcccgggtaaagaacctgaagcgcatgcacctaacgaaaaaacctggaaatctcacctgGtgacctgtgccgcgatgtac
>ECK125137533_hyuAp6_forward_3009830_[ICWHO|W|Inferred computationally without human oversight]_Weak
ttggcaaagcgccggttgttgataagtggaccttctcaactaacggcgtatctatcatggGccgtcacggcattccggtga
>ECK125137477_iapp6_forward_2876544_[ICWHO|W|Inferred computationally without human oversight]_Weak
gatttcgggcgtttaggaagatttgaaattgttttagcgcagcggcagtttcatactatgGcggtaaaaaaatttgcatgg
>ECK125122036_ibaGp2_reverse_3336886_[HIPP|W|Human inference of promoter position],[ICWHO|W|Inferred computationally without human oversight]_Weak
tatggcgttaaccgcctgtccggcaaacctgcctgcaagtcgagccttgtctgatttatcAgcgaggctttttgcttattt
>ECK120010013_impp3_reverse_57336_[HIPP|W|Human inference of promoter position],[TIM|S|Transcription initiation mapping]_Strong
ggccacgccaatgatttttccccaatactgcatatattccccaaatcgacacacggatatCagggctatctcccacaatat
>ECK125136474_insFp4_reverse_392660_[ICWHO|W|Inferred computationally without human oversight]_Weak
aacgtgaactggagatgtctaccgagattgcacgtctcaaacgccagctggcagaacgggAtgaagagctggctatcctcc
>ECK125136595_insHp3_reverse_689205_[ICWHO|W|Inferred computationally without human oversight]_Weak
acaatattctcctatccaactttggcacatctattgctttgttatacaaggcaaaccctgAaacagcatcagtacaaccta
>ECK125137849_insJp4_forward_3720594_[ICWHO|W|Inferred computationally without human oversight]_Weak
tccaggtgaaaaataaaagcgtgaaacaaatcactattaaagaaagtaatctatatttctGcggcattcccagcctcctgt
>ECK120015517_insKp_forward_3721065_[HIPP|W|Human inference of promoter position]_Weak
aagctggtttacgcgcgctcaagattggcaccaaaagaaacattgcaatatcagttgatcCagaaaaagcggcatcagcat
>ECK125136533_intDp6_reverse_566101_[ICWHO|W|Inferred computationally without human oversight]_Weak
catcgaaaaaatggacgaggcactggctgaaattggttttgtatttggggagcaatggcgAtgacgcatcctcacgataat
>ECK125136886_intRp4_reverse_1413260_[ICWHO|W|Inferred computationally without human oversight]_Weak
tctcctttaggtaagccagacagcaaacgagggattatctggtacaactatccaaagataAatcagtttatcaaagactca
>ECK125137383_intZp3_forward_2558693_[ICWHO|W|Inferred computationally without human oversight]_Weak
tccttaaactgatatacattgccgaacaatgtggtctttagtttcataagtcgttccctcAggaagaatcgatgattggca
>ECK125137410_iscAp6_reverse_2659962_[ICWHO|W|Inferred computationally without human oversight]_Weak
aacaccgatattgctgaagaacttgaactgccgccggtgaaaattcactgttctattctgGcagaagacgcgatcaaagcc
>ECK125137400_ispGp1_reverse_2641880_[ICWHO|W|Inferred computationally without human oversight]_Weak
ccgcagtacagatccagtatcaagggaaacctgtcgatctgagtcgttttatcagaactaAccaggttgcgcgtctgaccc
>ECK125137401_ispGp4_reverse_2641950_[ICWHO|W|Inferred computationally without human oversight]_Weak
atgcagcgtaaagacggtaatttgaacttaaccggccaggcaccgtacaaactgaaaattGgtgcgccagccgcagtacag
>ECK125137118_kdgRp1_reverse_1910253_[ICWHO|W|Inferred computationally without human oversight]_Weak
tggggcaatggcaggccgtcggcctgaacttttggcataggaattttatatctttggtgaAtaatcaacaggggtatgatt
>ECK125137119_kdgRp8_reverse_1910125_[ICWHO|W|Inferred computationally without human oversight]_Weak
caaaagatggattgcgaccaccctggtgcgaaattataataaaaaacagttctgatttttAtaaaacactcgcaatgaggt
>ECK125136818_ldcAp9_reverse_1243197_[ICWHO|W|Inferred computationally without human oversight]_Weak
cggcgggttcgtatagtcatgctttgatgaacaacccgctaataacacaatcaaaaaggcAaaccatctcaatttcacttc
>ECK125137422_lepBp1_reverse_2705464_[ICWHO|W|Inferred computationally without human oversight]_Weak
cgcacatcattgcgcgatccaccgtgaaacagctgcgtaaaaacgtactggctaaatgttAtggcggcgatatcagccgta
>ECK125136363_leuDp4_reverse_79594_[ICWHO|W|Inferred computationally without human oversight]_Weak
tgcctggctgctcaatgtgtctggcgatgaacaacgaccgtctgaatccgggcgaacgttGtgcctccaccagcaaccgta
>ECK125138110_lgoRp4_reverse_4595947_[ICWHO|W|Inferred computationally without human oversight]_Weak
aacattcatcgtagacatgattcggctctccactttttgttgccttagatatcaatgaaaAtgaaaaatggcagcggaacg
>ECK120016715_lhrp_forward_1728353_[TIM|S|Transcription initiation mapping],[AIPP|W|Automated inference of promoter position]_Strong
caagtaatatttgtcataatgcgcgctgcaatttatccgtattaagagaatcagatgtccGataacgctcaacttaccggt
>ECK125136572_lipBp2_reverse_662401_[ICWHO|W|Inferred computationally without human oversight]_Weak
ctatcaacgccactcatatcgagcaggttgaaacactgtatgaagaactgggcaaaatcgAtattgtccgcatggttctgt
>ECK125136781_litp1_forward_1198516_[ICWHO|W|Inferred computationally without human oversight]_Weak
gaaatgatgaaatgatgaaatgatgaaatgatgaaatgatgaaatgatgacagagtgtccAgtgggcacggatggtgtctt
>ECK125136598_lntp4_reverse_690984_[ICWHO|W|Inferred computationally without human oversight]_Weak
tgggcatcttccggcgcgtggcgaaactatcgacatcgacggttaccagttcaaagtggcGatggccgacagtcggcgtat
>ECK125136408_lpcAp1_forward_243468_[ICWHO|W|Inferred computationally without human oversight]_Weak
gctcacattgttgctgtttttatccgcacttcaggtcaaaaagtcctggtcatagcacctGcccgtacttctcgcttttgg
>ECK120030206_lptAp1_forward_3343326_[IDA|S|Inferred from direct assay],[HIPP|W|Human inference of promoter position],[TIM|S|Transcription initiation mapping],[IMP|W|Inferred from mutant phenotype]_Strong
cctctgaagacctcgtcacgttatacggaacaacatttaactccagcggtctgaaaatgcGcggcaacttacgcagcaaga
>ECK120016578_lptBp_forward_3343396_[TIM|S|Transcription initiation mapping],[AIPP|W|Automated inference of promoter position]_Strong
acgcagcaagaacgccgagctgattgaaaaggttagaacatcctatgaaattcaaaacaaAcaaactcagccttaatcttg
>ECK120009997_lpxDp_forward_200960_[HIPP|W|Human inference of promoter position],[TIM|S|Transcription initiation mapping]_Strong
acgccgttgcttacaacagcagcgatgtaaaagacatcactgccgacgtactgaaacaggTtaaataagtaatgccttcaa
>ECK120009962_lpxPp_forward_2495578_[HIPP|W|Human inference of promoter position],[TIM|S|Transcription initiation mapping],[AIPP|W|Automated inference of promoter position]_Strong
tgtcctgactagtctttacactctttacaggaaccattgtcgtacatgatggcccaaccaAttgagtgtaccgctgtcgac
>ECK120016707_malQp_reverse_3550399_[TIM|S|Transcription initiation mapping],[AIPP|W|Automated inference of promoter position]_Strong
aaaatatctttatttttggtcataccgtggaacaagtgaaggcaattctggccaaaggctAcgacccggtgaaatggcgga
>ECK125136438_matAp1_reverse_311393_[ICWHO|W|Inferred computationally without human oversight]_Weak
gaaaataattaaacttaatctcgtttaacctttattgatatgtactacgtatcttatttaCttccggtttactaaggaaac
>ECK125136439_matAp5_reverse_311446_[ICWHO|W|Inferred computationally without human oversight]_Weak
ccgttcacatattgacactcatcgggaaaaaaaacataaatttaagcccaatcgaaaataAttaaacttaatctcgtttaa
>ECK125137487_mazGp4_reverse_2910860_[ICWHO|W|Inferred computationally without human oversight]_Weak
tatccgttcgaagttgttttatccggtcaggaacgtgatggcgtagcgttagctgatcagGtaaaaagtatcgcctggcgg
>ECK125136801_mcrAp10_forward_1210195_[ICWHO|W|Inferred computationally without human oversight]_Weak
gctggacgattaattgcagcaggaactcctcgccagaaggtggcgattatctatgatgttGgtgtgtcaactttgtataag
>ECK125136798_mcrAp7_forward_1210139_[ICWHO|W|Inferred computationally without human oversight]_Weak
cacagggacgaattggtggacgtcgtcccaaacttacaccagaacaatgggcacaagctgGacgattaattgcagcaggaa
>ECK125137606_mdaBp1_forward_3172423_[ICWHO|W|Inferred computationally without human oversight]_Weak
tggctatcagtattgtcattttcagaaaatatttatcctgcatcggtgagtcagagtaagAtcagacttttgctaaattcg
>ECK125137040_mdtKp10_forward_1743269_[ICWHO|W|Inferred computationally without human oversight]_Weak
gttttgcggtgccctgtacaatccccgtaaacatacttacaactcctgaaatcagttaagAcattctgttcagcacaatag
>ECK125138017_mdtPp6_reverse_4301236_[ICWHO|W|Inferred computationally without human oversight]_Weak
tggaactcggcgcaggcgctggataacgcactacagccggacagagcaggtcagtttgccGacgccctggagaaatacgct
>ECK125137261_mglCp6_reverse_2237959_[ICWHO|W|Inferred computationally without human oversight]_Weak
aaccagaaatattaatgctcgatgaaccgacgcgcggtattgatgtcggggcgaagtttgAaatttatcagttaattgccg
>ECK125137262_mglCp9_reverse_2237923_[ICWHO|W|Inferred computationally without human oversight]_Weak
gtattgatgtcggggcgaagtttgaaatttatcagttaattgccgaactggcgaagaaagGcaaggggattattattatct
>ECK120030785_micAp_forward_2814802_[HIPP|W|Human inference of promoter position],[TIM|S|Transcription initiation mapping]_Strong
ctccggtaatttttttaaaaattttctgaactctttcttcccaggcgagtctgagtatatGaaagacgcgcatttgttatc
>ECK125165944_micLp_reverse_1958747_[TIM|S|Transcription initiation mapping],[RS-EPT-CBR|S|RNA-seq using two enrichment strategies for primary transcripts and consistent biological replicates]_Strong
gcactgcaaggtttatcaaaaattatggaacttattgcccatcgtgatgctccaatcattAtggccggagcaggagtccgt
>ECK125136810_minEp3_reverse_1224711_[ICWHO|W|Inferred computationally without human oversight]_Weak
agatgtgctggagatcctgcgcatcaaactcgtcggcgtgatcccagaggatcaatcagtAttgcgcgcctctaaccaggg
>ECK125136417_mmuPp1_forward_275119_[ICWHO|W|Inferred computationally without human oversight]_Weak
gcgaaggtaagttgatgactcatgatgaaccctgttctatggctccagatgacaaacatgAtctcatatcagggacttgtt
>ECK125136418_mmuPp2_forward_275315_[ICWHO|W|Inferred computationally without human oversight]_Weak
attctgttaacaaacgcggtataacaaaccttctttggatgtttagatgtccatacgtttAgaaggttatatgcaaacaac
>ECK125136879_mppAp5_forward_1393054_[ICWHO|W|Inferred computationally without human oversight]_Weak
gattatgataccgaaaacgggtttgaacgtgcgaagcccgaacgtagtgttcggagttctAtgtgctttaccgcattttgg
>ECK125137291_mqop1_reverse_2306924_[ICWHO|W|Inferred computationally without human oversight]_Weak
ccggacggcataatattacgacgctgacctggcggactgctgccgtcaggtcaatatgctAaaaatcccttcatttctaat
>ECK125137244_mrpp2_reverse_2194175_[ICWHO|W|Inferred computationally without human oversight]_Weak
agtacttctctatattcttcaggtaaactatcagctgatggtttatctatacaaaaaaggAgtcgggatgaacgaacaatc
>ECK125137188_mtfAp1_forward_2043618_[ICWHO|W|Inferred computationally without human oversight]_Weak
gttcagatggttgccatgatgccaggaaatttggcattttaacagtccctgtccgtgcaaTtttgttcaagtgacgagttt
>ECK125137500_mutHp5_forward_2969582_[ICWHO|W|Inferred computationally without human oversight]_Weak
gttgcagtgttgcgcaactcgattaccggcaacctaaaaagcaatataaatcagagaattGaacaacgcatgtggaaaaag
>ECK125138090_nanSp1_reverse_4537703_[ICWHO|W|Inferred computationally without human oversight]_Weak
aataatagtctattgattattggcggtgaaactgcaggcggcaaagcggtgacggattcaGttttgatcactgtgaaggat
>ECK120016713_narWp_reverse_1538687_[TIM|S|Transcription initiation mapping],[AIPP|W|Automated inference of promoter position]_Strong
tggagtacgcatggtttaacaacgtcgaaaccaaaccgggcattggttatccgaaaaactGggaagatcaggaagagtggc
>ECK125136957_nhoAp2_forward_1533963_[ICWHO|W|Inferred computationally without human oversight]_Weak
gtaacgaaattaacgggattggcgatttgcgaacgtgatgcatgtccgcgatcgcacaaaAtagccggtgcggcgtctatt
>ECK125137061_nlpCp3_reverse_1792827_[ICWHO|W|Inferred computationally without human oversight]_Weak
aaatctggcgcaggcctatgggatgaattttcgccgtctggatatcgaaggtcacagaatGctgatttcgaccatctgatt
>ECK125137758_nudEp1_reverse_3526186_[ICWHO|W|Inferred computationally without human oversight]_Weak
attaagttacataaatgtaaataacatgcaattcacattgccgaaagcgtgtccgatatcGcacaataaccgctgatttca
>ECK125137080_nudGp3_forward_1841438_[ICWHO|W|Inferred computationally without human oversight]_Weak
cggggatgaagatggcggtctagcacaggcactccttaaatataaagcctttctgattgaGcaacagtgcggatattatgg
>ECK125136930_opgDp4_forward_1496645_[ICWHO|W|Inferred computationally without human oversight]_Weak
accaggaagcggaagaacgcagtaaacgtcgctgtggtttgctttaaaatctgaccatccGcctttgcaaaaatttgcctg
>ECK125137359_oxcp10_reverse_2492130_[ICWHO|W|Inferred computationally without human oversight]_Weak
tgttgttgaagtggaacaaccgttgcgtggaaaatatctgaccgttggttgtccaatgaaAttctctgcctttacgccgga
>ECK125136755_pabCp1_forward_1153293_[ICWHO|W|Inferred computationally without human oversight]_Weak
cttttattccgacttgttccgtagtgaacatgctgccacactaacaattctctgataaggAgccggtatgttcttaattaa
>ECK125136756_pabCp5_forward_1153194_[ICWHO|W|Inferred computationally without human oversight]_Weak
tcggcttcggtggcactaatggttctttgatctttaaaaagatctaagttgtcattttccAcccttataaaaggtccgctt
>ECK125136373_panCp2_reverse_148920_[ICWHO|W|Inferred computationally without human oversight]_Weak
actgacgggcagatcctcgtgatgcacgacgcctttggtattaccggcggtcacattcctAaattcgctaaaaatttcctc
>ECK125137790_panZp1_forward_3597828_[ICWHO|W|Inferred computationally without human oversight]_Weak
gtgcctttgtcagcataaaataacggcacaaagggcggaataattcactatcattcagggGattatgctggacatttttca
>ECK125136944_patDp3_forward_1515415_[ICWHO|W|Inferred computationally without human oversight]_Weak
tgccttgtcgttcgatgaaatcatcgttacgacctttacggcaggtcatgaacgaacgttAccgttgtggttgctcaatca
>ECK125136945_patDp4_forward_1515440_[ICWHO|W|Inferred computationally without human oversight]_Weak
gttacgacctttacggcaggtcatgaacgaacgttaccgttgtggttgctcaatcagcttGggcgaccgcgtgatgtaccg
>ECK125136860_pgpBp5_forward_1339193_[ICWHO|W|Inferred computationally without human oversight]_Weak
tggcttctgccacacgtttaagctgcatgaaattctccagataatgctggttctgtattgGcttattttgccataacgaga
>ECK125136776_phoQp5_reverse_1189940_[ICWHO|W|Inferred computationally without human oversight]_Weak
ctgaccgcgttcgaatacactattatggaaacgttgatacgcaataatggcaaagtggtcAgcaaagattcgttaatgctc
>ECK125136991_pinQp1_forward_1633584_[ICWHO|W|Inferred computationally without human oversight]_Weak
attttcgaacgtgtacatacaaatatgcacaaaaataatcataattattttctgagatgcAttatgatatgaacaccaatt
>ECK120016710_plsBp_reverse_4256598_[TIM|S|Transcription initiation mapping],[AIPP|W|Automated inference of promoter position],[IEP|W|Inferred from expression pattern]_Strong
atccagtggtattattggccattgaaagaacctttttacattatgagcgtcaatatcagtGtaccgttaaatccgatgatt
>ECK125137623_plsYp5_forward_3204533_[ICWHO|W|Inferred computationally without human oversight]_Weak
acggttatcccacgccatttcgatatcgaacactaacttctgttcgatggtctgttcccaGtcgtaaacaccaatagtggt
>ECK125136600_potEp1_reverse_718344_[ICWHO|W|Inferred computationally without human oversight]_Weak
aagggatcaacctgctgccaggttttgcaccggagctgcagggtgtctatatcgaagaacAtgatggtcgtaagcaagttt
>ECK125137567_pppAp3_reverse_3114479_[ICWHO|W|Inferred computationally without human oversight]_Weak
cggataaggcgctcgcgccgcatccggcatgaaataaggcgcaccgggttaacacatttgCccgatgcgcctgcttatcgg
>ECK125137057_ppsRp1_forward_1787339_[ICWHO|W|Inferred computationally without human oversight]_Weak
ttccacataaaccatcggtataaacgaaaccataaaaatgaaatgctgttttcataaaaaAtaaaattgaaggttcatttt
>ECK125136956_pptAp7_forward_1532858_[ICWHO|W|Inferred computationally without human oversight]_Weak
atgcagcagaattattttcagggatacggcacattgctattaatattttgacgaatgataAggtattcaaggcagggttaa
>ECK120009965_psdp_reverse_4390638_[TIM|S|Transcription initiation mapping],[AIPP|W|Automated inference of promoter position]_Strong
gtgagttcggcctctggcacctggagccggaacaaatcactcagggctttgtcgaattccAtgactatttaggtctgtgta
>ECK125137271_psuGp4_reverse_2258557_[ICWHO|W|Inferred computationally without human oversight]_Weak
acggcgtttattacagcgatatcagcggtgaaagtggctggtctgcgccgatcaaaaccaAtgttattaatgttaccggag
>ECK125137270_psuTp2_reverse_2257496_[ICWHO|W|Inferred computationally without human oversight]_Weak
cattcctgctggcgcgcgttgctgaactgaccggcggtgacagcctgaaatccaacatccAgctggtgttcaacaacgcca
>ECK125136887_racCp4_reverse_1417811_[ICWHO|W|Inferred computationally without human oversight]_Weak
tgccgaaaaagaccagatggcacatgaactttaattaattgactattcgaaactgaatttAtgccagaaatggcaggtatt
>ECK125137239_rcnBp_forward_2186884_[ICWHO|W|Inferred computationally without human oversight]_Weak
ggatgcttttagggcatcctttcatttacactttttacgaaatcatgggatcactaacaaAatatcgcttgtcagttatat
>ECK125137295_rcsCp4_reverse_2320081_[ICWHO|W|Inferred computationally without human oversight]_Weak
ataaccaatagtaagcgttgggacaatgaccatcaggattgccatcaggatcatttgattGcgtaagcggcgtggataaat
>ECK125137929_recQp1_forward_4005858_[ICWHO|W|Inferred computationally without human oversight]_Weak
cattgcagtttctcgcgcaggcgctgaaaatagcgcctgtttttatttcaggcaatcgggGtgaatgtggcgcaggcggaa
>ECK125136999_remp1_reverse_1644972_[ICWHO|W|Inferred computationally without human oversight]_Weak
tttgtttttattttcaacgcgtttgaagttctggacggtgccggaatagaatcaaaaataCttaagtagcgcgcagggata
>ECK120009996_rfaDp4_forward_3793970_[HIPP|W|Human inference of promoter position],[TIM|S|Transcription initiation mapping]_Strong
gattcggatgtgatggtatgattacagacattcgtgtctgagattgtctctgactccataAttcgaaggttacagttatga
>ECK125137813_rhsBp12_forward_3619097_[ICWHO|W|Inferred computationally without human oversight]_Weak
acacctgattcctctctaaataccctatccgaaccttctcttttgtaacgttctaaatatAttcctaaaaatcttcaattc
>ECK125137808_rhsBp3_forward_3619074_[ICWHO|W|Inferred computationally without human oversight]_Weak
acgatcaacaaagggccactagcacacctgattcctctctaaataccctatccgaaccttCtcttttgtaacgttctaaat
>ECK125137810_rhsBp9_forward_3619044_[ICWHO|W|Inferred computationally without human oversight]_Weak
gattgagtctattattgggtcctttggtgaacgatcaacaaagggccactagcacacctgAttcctctctaaataccctat
>ECK125136594_rihAp3_reverse_684602_[ICWHO|W|Inferred computationally without human oversight]_Weak
tgcccgtaaagtggcgaatcgggtgatctttatggacgagggtaaaattgtcgaagactcGccgaaagacgctttcttcga
>ECK125136641_rlmFp1_forward_842192_[ICWHO|W|Inferred computationally without human oversight]_Weak
attgacagagatgtgcttattttttgaacgatatatttttacaaaataagacaaatcaatGacatgcataatgctgatttt
>ECK125137634_rlmGp4_reverse_3235892_[ICWHO|W|Inferred computationally without human oversight]_Weak
cacgaaaaagagaaaaagggtatactcacgcacccttttcaggggcaatgtcgaaattttAtcattcaggagggccgatga
>ECK125136361_rluAp1_reverse_60450_[ICWHO|W|Inferred computationally without human oversight]_Weak
tctcgtctggaagctctgcgtgcagtgaacccgaacattcgtgacgacgaactgaccgccAttgagagcaaccgtcagcag
>ECK125137995_rluFp1_forward_4230309_[ICWHO|W|Inferred computationally without human oversight]_Weak
gagcaggtaacgaattcaagccaatggaaataacaaatagttcgctcatgactattttttAtcaacccaaaggtacggtat
>ECK120016716_rnlBp_forward_2766707_[TIM|S|Transcription initiation mapping],[AIPP|W|Automated inference of promoter position],[RS-EPT-CBR|S|RNA-seq using two enrichment strategies for primary transcripts and consistent biological replicates]_Strong
cctgactactgtatgttactttatcctgaactacgcaccattgaaggtgtcttaaaaagtAagatgagtgggttaggcatg
>ECK125137440_rplSp1_reverse_2744642_[ICWHO|W|Inferred computationally without human oversight]_Weak
tgggccgtacctggcttagaagacctgaacttctggaaaacctggctctgactgaagagcAagcaaggttgctggcggagt
>ECK120033261_rpoDp4_forward_3212693_[TIM|S|Transcription initiation mapping],[AIPP|W|Automated inference of promoter position]_Strong
tacaaataatgctgccacccttgaaaaactgtcgatgtgggacgatatagcagataagaaTattgctgagcaaaccttcac
>ECK120010515_rpoHp3_reverse_3600870_[HIPP|W|Human inference of promoter position],[TIM|S|Transcription initiation mapping],[AIPP|W|Automated inference of promoter position],[RS-EPT-CBR|S|RNA-seq using two enrichment strategies for primary transcripts and consistent biological replicates]_Strong
tgcgtaatttattcacaagcttgcattgaacttgtggataaaatcacggtctgataaaacAgtgaatgataacctcgttgc
>ECK120010580_rseAp3_reverse_2709632_[TIM|S|Transcription initiation mapping],[AIPP|W|Automated inference of promoter position]_Strong
aagtggcggcgcgttgaaagaaatttcgaaccctgagaacttaatgttgtcagaagaactGagacagatagttttccgaac
>ECK120010009_rsePp_forward_196470_[HIPP|W|Human inference of promoter position],[TIM|S|Transcription initiation mapping]_Strong
caggaattaaggacagcggtcatttaattccaggacacggtggtattttagatcgtattgAtagcctgacggctgcggtac
>ECK125137794_rsmDp1_forward_3604352_[ICWHO|W|Inferred computationally without human oversight]_Weak
tgtacatagcagctaaaaaaatgatgaaatagtctatcacttaacttaattcacatcaccGcctgcaagtatgtgttatct
>ECK125137554_rsmEp1_forward_3091018_[ICWHO|W|Inferred computationally without human oversight]_Weak
taccgactgggagtgcgagcgcgatgaacgcatcgcgaaggtgcagggcaatcataacccGtatgtgcaacgcgcttgcca
>ECK125137775_rtcAp1_reverse_3556880_[ICWHO|W|Inferred computationally without human oversight]_Weak
taaagatattgatgcggtgatggcggcacaaagcgatctggtggaagttatctataccctGcgtcaggtggtgtgcgtaaa
>ECK125137776_rtcAp2_reverse_3557002_[ICWHO|W|Inferred computationally without human oversight]_Weak
gggcgggtaatgagccgaactaaagcgaaaaaactgttcagcgtggaagatcaaattcgtGccaccgcgcatgtggaatgc
>ECK125136724_rutGp2_reverse_1070045_[ICWHO|W|Inferred computationally without human oversight]_Weak
ctttttggcggcaaaacgcccatggaacaccgctttgccgccgcccgctggcagacggggGtgaccggatgcccgcaactg
>ECK120016712_rutRp_forward_1074134_[TIM|S|Transcription initiation mapping],[AIPP|W|Automated inference of promoter position]_Strong
ttattaatctgttaacattacgttatctaaaatatctggtaaaaagtggactaaacggtcAaaacagttgcacataaaaca
>ECK120030786_rybBp_reverse_888057_[IDA|S|Inferred from direct assay],[HIPP|W|Human inference of promoter position],[TIM|S|Transcription initiation mapping],[RS-EPT-CBR|S|RNA-seq using two enrichment strategies for primary transcripts and consistent biological replicates]_Strong
aaaatgaaatttttttgcacaaccgcagaacttttccgcagggcatcagtcttaattagtGccactgcttttctttgatgt
>ECK125136979_sadp5_reverse_1614799_[ICWHO|W|Inferred computationally without human oversight]_Weak
gttatgctgccagcttcggcaaccgcgttgaacatctccagttgggtcagatccatagcaTtctcgattcgtgaataagtg
>ECK125136869_sapFp5_reverse_1352657_[ICWHO|W|Inferred computationally without human oversight]_Weak
atgcattgtgacgccacgtttgacgggggcgaaaaatcatctctatgcctgtcatttcccGctgaacatggagaaagagtg
>ECK125136484_sbcCp2_reverse_415847_[ICWHO|W|Inferred computationally without human oversight]_Weak
tagccagccaacagcgtgaaaccctcagcgaactcagcgtcgaagaggtgttcaatcgccGtctggcactggaagaactgg
>ECK120009967_sbmAp_forward_396553_[HIPP|W|Human inference of promoter position],[TIM|S|Transcription initiation mapping],[AIPP|W|Automated inference of promoter position]_Strong
tcgaaacaattcttatggtcaggctggcgaactaagcgccttgctatgggtcacaatgggCggtttcatttggctgacgct
>ECK125137892_setCp14_forward_3836744_[ICWHO|W|Inferred computationally without human oversight]_Weak
agattaatttgttcatttaatatatcaaatcaacttgttttatttttactatcaaaaataGctcattgccttactataatt
>ECK125136883_smrAp1_forward_1405936_[ICWHO|W|Inferred computationally without human oversight]_Weak
atcggcaatatttggaacttattactggaaatttgggtaatacgttgttggaccgacccgGtctggttatcatatcgcgct
>ECK125138052_tamAp1_forward_4442270_[ICWHO|W|Inferred computationally without human oversight]_Weak
taaggttgtaacaagaggcgtatttgcacacaataaccaccgtgaataggtctaaagtaaAacataagaaatatttggggt
>ECK125137663_tdcRp8_forward_3267254_[ICWHO|W|Inferred computationally without human oversight]_Weak
ttaaatatcaacaagttaaagtataaaaatcagcataaaccctgatttttgtcaaaaaaaAtgacggggataaccatattt
>ECK125136837_tdkp1_forward_1293516_[ICWHO|W|Inferred computationally without human oversight]_Weak
gagctgaaaaactgacgaattatgataaactccagccaactttatttcatatcattgaggGcctgtggctgatggcacagc
>ECK125136794_tfaEp1_reverse_1209266_[ICWHO|W|Inferred computationally without human oversight]_Weak
tgcaacgattaatttctattttgatgaaatatgggtaaatagtggcactgacattatcaaAagaggaaacacaaacgatgc
>ECK125136795_tfaEp6_reverse_1209189_[ICWHO|W|Inferred computationally without human oversight]_Weak
atgccggattaccagccccggattatggaacctttaaaacatataaacaatcagtggatgGtttaggtgccgcagcctcag
>ECK125137238_thiDp3_reverse_2184673_[ICWHO|W|Inferred computationally without human oversight]_Weak
atccgttaatgaccaaagtggtaggaactggctgtgcattatcggcggttgtcgctgcctGctgtgcgttaccaggcgata
>ECK125137499_thyAp2_reverse_2965348_[ICWHO|W|Inferred computationally without human oversight]_Weak
gtttattatcctcaacctgtatattcgtaaaccacgcccaatgggagctgtctcaggtttGttcctgattggttacggcgc
>ECK125136721_torTp1_forward_1056220_[ICWHO|W|Inferred computationally without human oversight]_Weak
gggtcagggttaaattcacggtcggtgcactttaggtgaaaaaggttgagtcgcaaagcgGaatgcatctagcataaagcc
>ECK125137789_ugpQp1_reverse_3588300_[ICWHO|W|Inferred computationally without human oversight]_Weak
gtaaaatgactctcggcattcgcccggaacatattgcgctaagctcgcaggcagaaggcgGcgtaccgatggtgatggaca
>ECK125138039_ulaRp5_reverse_4418562_[ICWHO|W|Inferred computationally without human oversight]_Weak
cgcgcggtttcgatgattgcttcactattgaaccggatctgccgttcaagtcattcctgtAatctgtcgtttataccgggt
>ECK125137882_waaUp9_reverse_3799398_[ICWHO|W|Inferred computationally without human oversight]_Weak
tcttacgatgtaattccatttattaaacttcaagacatcagtgcagaagaatcaaaagatAtgacaagaaaaaaaatgcaa
>ECK125137213_wbbKp4_reverse_2104606_[ICWHO|W|Inferred computationally without human oversight]_Weak
ggttgggtgagaatgtgacggttttgcctggaacaattattggtaatggagtcgtagtcgGcgccaattctgttgttagag
>ECK125137222_wcaMp1_reverse_2115934_[ICWHO|W|Inferred computationally without human oversight]_Weak
cgtcaaacgcgcgcgcgaaaaagttgaacacgattttaaccagcaggtgatcaatcgagaActcgccagcttgctgcaggc
>ECK120033256_wzap2_reverse_2137193_[TIM|S|Transcription initiation mapping],[AIPP|W|Automated inference of promoter position]_Strong
taaataaacaatgatgaaatccaaaatgaaattgatgccattattggtgtcagtaaccttGataagcggttgcacagtact
>ECK125137888_xanPp5_forward_3828821_[ICWHO|W|Inferred computationally without human oversight]_Weak
ttcctgggtcaaattctcagctgttaatgaacaaatggcatggattttaagcagaaaaatAccaaaagttatataaaaaag
>ECK125137997_xylEp1_reverse_4242270_[ICWHO|W|Inferred computationally without human oversight]_Weak
ataattgccttaactgcctgacaattccaacatcaatgcactgataaaagatcagaatggTctaaggcaggtctgaatgaa
>ECK125136345_yaaAp3_reverse_6587_[ICWHO|W|Inferred computationally without human oversight]_Weak
ccagtgattatctacgccagcgtaaactcggcgtgcgcccggtgtttgatccattgcgttAtccggatatcggtcgccagc
>ECK125136366_yacHp3_reverse_131307_[ICWHO|W|Inferred computationally without human oversight]_Weak
aatcccaagattagtcaaaatttaaactaccgcctctttatactcggattcacagcacctGcgggtggcagttcgccgacc
>ECK125136368_yadEp3_forward_144965_[ICWHO|W|Inferred computationally without human oversight]_Weak
cagagtttcgcgagcgtattgtcgaactgggtgcgccggaggtgagtagtctttggcaccAacaacaaaaaaatccgcctt
>ECK125136377_yadNp1_reverse_156984_[ICWHO|W|Inferred computationally without human oversight]_Weak
tctaaagtgcacaataggcgacctaatgaacaatggttgtaaatttgggtaacaaatatcAttgctcattaatatctaaca
>ECK125136385_yadSp7_reverse_177757_[ICWHO|W|Inferred computationally without human oversight]_Weak
ggcggaccggaccaaattcctaaaatcaaacaatactggggtgaacagctcaaaattcccGttattcctctcacgagtgac
>ECK125136397_yaeFp1_reverse_217135_[ICWHO|W|Inferred computationally without human oversight]_Weak
tattccgcacactattgtgctgggcgaccgtaacctcgacaacgacgatatcgaatataaAtatcgtcgcaacggcgagaa
>ECK125136395_yaeQp3_forward_214088_[ICWHO|W|Inferred computationally without human oversight]_Weak
actttcaaaacgcagcccagcgcgtccggaacgtatcctaagtctccgctggcgatttccGcgtaccgcttgcgtattaac
>ECK125136462_yahMp5_forward_345336_[ICWHO|W|Inferred computationally without human oversight]_Weak
atcttacgcatcgcactcaagcctgacagaaaatatgctgtaaggctcatatcaaaaaccGccattagctcatcaggaaga
>ECK125136482_yaiIp7_forward_405698_[ICWHO|W|Inferred computationally without human oversight]_Weak
tttccattgcctcactcctgccgtgaaattcattgttttgataatcgctggcagaagcatAaacagaactatgccggaagg
>ECK125136467_yaiOp6_reverse_380850_[ICWHO|W|Inferred computationally without human oversight]_Weak
tgtagaacgtaatttacctaccggaacttattcactccgacaagaacttatccgtacaggAgattaaaatgataaaacgga
>ECK125136468_yaiPp5_reverse_383985_[ICWHO|W|Inferred computationally without human oversight]_Weak
atatgcgtcatgatcgcctgcgtgcagttgcacaatttcgcggacaacaggtcaatagcgAtctgggtgaaggctttgtaa
>ECK125136471_yaiSp13_reverse_384738_[ICWHO|W|Inferred computationally without human oversight]_Weak
acacttaacatatgaattgcatagaaacattacccagtcgaacccacgggtctgaaagccCttgcttttcagttattagca
>ECK125136487_yajIp6_reverse_433034_[ICWHO|W|Inferred computationally without human oversight]_Weak
acactgccgacggcggcgtacggatgaaccctcgcccacgagacgagagtcaattaccttAgtgtccacggcgaaacagaa
>ECK120009963_ybaBp_forward_493709_[TIM|S|Transcription initiation mapping],[AIPP|W|Automated inference of promoter position]_Strong
cgcgacccgtgggcggcacaggtgagccaactttcgctaccaaaactggtcgaacaggtgGcgttaaatgcctggaaagag
>ECK125136501_ybaNp1_forward_490718_[ICWHO|W|Inferred computationally without human oversight]_Weak
tcgtcgagacaagcctgtagtgttgtcgcacgagtctgaaaaagatgcctgtcgaaacgaGcacttagcgtggcgaactgt
>ECK125136512_ybaPp6_reverse_508284_[ICWHO|W|Inferred computationally without human oversight]_Weak
cactgacgctattacgatgaacatgcagcaactctgctaactcattgattttcaaatcgaGcggttccagatattcataga
>ECK125136545_ybcHp4_reverse_588070_[ICWHO|W|Inferred computationally without human oversight]_Weak
gctggaatatctggaccggcgagacgcactacgacgcctggccgcacaaagtcagtctcgGcgtcgagtatcaacatacct
>ECK125136543_ybcWp4_forward_579805_[ICWHO|W|Inferred computationally without human oversight]_Weak
gcggtcctgctggcattctggagggaaatacaaccgacagatgtatgtaaggccaacgtgCtcaaaccttcatacagaaag
>ECK125136555_ybdDp2_forward_631991_[ICWHO|W|Inferred computationally without human oversight]_Weak
gaaacgccgtatgaaccaatgccggaaaatgtcgaggagatcgtggcgcaggcaaaaggcGcacactaaagtcagagtgag
>ECK125136546_ybdFp5_reverse_606053_[ICWHO|W|Inferred computationally without human oversight]_Weak
actggggctggcgctggcacaaaaactggtgaccatgttccatctgatggatcttagtcaGctttacactttattgttttg
>ECK125136556_ybdHp6_reverse_633517_[ICWHO|W|Inferred computationally without human oversight]_Weak
tacctgacgaagttgcgtgttgaaggcactataacacgatgctagtatttggcaatcaagAcgtttagatgtctaaataaa
>ECK125136551_ybdKp3_reverse_607561_[ICWHO|W|Inferred computationally without human oversight]_Weak
tcactcctcatttaatcaactgaagctgaacccgtttttttctgcatgactcaatcgtcaAaattcttcgccaccagtcag
>ECK125136559_ybdMp2_reverse_635555_[ICWHO|W|Inferred computationally without human oversight]_Weak
aaaacagctgagcattaccgcaataaaatcgccatttatttgcactggtatcagaaaaaaGgcatcgaggttccacaaacc
>ECK125136580_ybeQp1_reverse_676706_[ICWHO|W|Inferred computationally without human oversight]_Weak
cgtatttccatcggagtggaaagtgcaaacaatattttttgcgactccatgtccatataaTttatccttaaatattcatta
>ECK125136588_ybeRp7_forward_676560_[ICWHO|W|Inferred computationally without human oversight]_Weak
aatctcatctattgataaattatcgcagcaacttgacgtgaaaatcattatcatttccttAtggttgcagataaaacatat
>ECK125136602_ybfAp7_forward_729037_[ICWHO|W|Inferred computationally without human oversight]_Weak
ttaattacaggatgaatgtaaataaaccatcaataagcaaaaataagtggtcggatgagtAgtaaaattacacaaaaggcg
>ECK125136599_ybfFp1_reverse_712846_[ICWHO|W|Inferred computationally without human oversight]_Weak
ctggcttgcagaaaaactcggaataaaccttatttgttgcagccctgtggcacaatggtcAacataataccctaacccgac
>ECK120016584_ybfHp_reverse_716641_[TIM|S|Transcription initiation mapping],[AIPP|W|Automated inference of promoter position]_Strong
ataaagtcattttttattcaaatataaggaacttaatatttaaaaaatgttccatacaatTcctcatcataaatgacaccg
>ECK125136610_ybgDp9_reverse_752958_[ICWHO|W|Inferred computationally without human oversight]_Weak
ttaaaaacttcatggtagtcgcatttataaccctatgaaaatgacgtctatctataccccCctatattttattcatcatac
>ECK125136609_ybgOp4_reverse_749182_[ICWHO|W|Inferred computationally without human oversight]_Weak
gtcagccagcagggcaaccaactgacactgaaaaatcctaccgcgtattatctgaccattGcctatctggggagaaatgaa
>ECK125136619_ybgSp1_reverse_785339_[ICWHO|W|Inferred computationally without human oversight]_Weak
cttaaaccaatgccttatattcacctgcaaatgcactgttggaagaggttatccgacataAcgaccataacaggagcatcc
>ECK125136620_ybgSp2_reverse_785459_[ICWHO|W|Inferred computationally without human oversight]_Weak
agcaagaaaaacgccagattgtcgcgaaaaacgagatctctcctacaatttctaactgtaActcctttgtttgttaattat
>ECK125136631_ybhHp8_forward_800552_[ICWHO|W|Inferred computationally without human oversight]_Weak
attgagtaatttagcggcattgttaaacgaactggactctgccagtatgacaaatgccttCatacttgataattcatgctt
>ECK125136651_ybiUp5_reverse_859100_[ICWHO|W|Inferred computationally without human oversight]_Weak
catcacatcaaatcattaaacttgcattaacttatttataacttatattgtcacatgcaaAtcagaatggtttcgaatgaa
>ECK125136667_ybjEp3_reverse_914901_[ICWHO|W|Inferred computationally without human oversight]_Weak
cttatgcataacatttccttttaattgcaactttactcgtccttccgctttcagtagtgtGtcatcgcgcatttcgacttc
>ECK125136663_ybjOp4_forward_897852_[ICWHO|W|Inferred computationally without human oversight]_Weak
ggggtgaatccggaaatcaacgccctggcaacattgatcctcggcgcggtcggaattgtcGgatttatcgcctggtatctg
>ECK125136675_ycaDp1_forward_945719_[ICWHO|W|Inferred computationally without human oversight]_Weak
aaatttttcgactgaacgaagcgtatgaaatttgtgttagttcaataaaaacaatcagatGagactaatcatctcttcagc
>ECK125136685_ycaLp1_forward_960132_[ICWHO|W|Inferred computationally without human oversight]_Weak
gcgcggattagccaggcagcctgaatgaacaacgggcaataaatagccaaatctttctttAtcaaaacgtcggcacattgt
>ECK125136708_yccXp7_forward_1029994_[ICWHO|W|Inferred computationally without human oversight]_Weak
ttcgcgccctttggctaacactaaacgtacactcataatttacttttctgtcgatgcaaaGaaatgggcgtcattgtccgg
>ECK125136729_ycdUp1_forward_1095693_[ICWHO|W|Inferred computationally without human oversight]_Weak
aattatcaaagaaaatctctcattacacttaactcatacggtgaaatggactgaatctctCgatacatttctgaatatgcc
>ECK125136730_ycdUp9_forward_1095633_[ICWHO|W|Inferred computationally without human oversight]_Weak
cgcttcgccagagcatcaggttctgatgaacgtaacagcaaaaagcgaggtcgctccgtcAattatcaaagaaaatctctc
>ECK125136754_yceFp9_reverse_1146749_[ICWHO|W|Inferred computationally without human oversight]_Weak
attttaccttttgcatagggcgcgcatattaactttgtaacgtcatagagtcaaagaaaaAggcagcctgtggttgccttt
>ECK125136746_yceHp2_forward_1126081_[ICWHO|W|Inferred computationally without human oversight]_Weak
gatttactggcgcgactgggttttgaaaaagaaggctatgcgaaagactatctgttgattGatggacaatggcgcgatcac
>ECK125136748_yceMp4_forward_1126604_[ICWHO|W|Inferred computationally without human oversight]_Weak
atggcggaagtggagtcgacgctggaacaactggcaaatcgcgaagatggtccttttgtgGtgcgtctggcccgcgaaccg
>ECK125136741_yceOp1_reverse_1119511_[ICWHO|W|Inferred computationally without human oversight]_Weak
gttttaaatttgcgtcagttttaggggaaatagctgccgattttgcgcaagacaaaaaaaGcgattttgatttgacgccat
>ECK125136742_yceOp7_reverse_1119632_[ICWHO|W|Inferred computationally without human oversight]_Weak
atcggttgctgcctgtacggcgctgcctgcacctatgataattcgcctgacgaagattttAttatcgataccctacccggc
>ECK125136766_ycfTp11_reverse_1175329_[ICWHO|W|Inferred computationally without human oversight]_Weak
ataagcgaaagcaagatgggtaaacgtctgaactgtaagtgatcgtcagggctaatctgaAaagcccccgtaaatcaatcg
>ECK125136822_ycgYp1_forward_1245083_[ICWHO|W|Inferred computationally without human oversight]_Weak
gctttcacatcagaacgtatactcgacacctgctttacgggtgaaaaaaatcaatatagcActtcgatatccgataaagtc
>ECK125136823_ycgYp6_forward_1245101_[ICWHO|W|Inferred computationally without human oversight]_Weak
atactcgacacctgctttacgggtgaaaaaaatcaatatagcacttcgatatccgataaaGtcggttcccggtaacaacaa
>ECK125136832_ychNp4_reverse_1273655_[ICWHO|W|Inferred computationally without human oversight]_Weak
gtcgtattttctcgcgctttcaggaaaatccttaaaaatgtgaccgattggtcagacgctGcagaagcagtaagatagaag
>ECK125136844_yciBp3_reverse_1313055_[ICWHO|W|Inferred computationally without human oversight]_Weak
ttgggcgaatatgcgtctggtggcacccgcagtactgagctggttgctggcaaaaacactGttgctgctttttgcctcttc
>ECK125136846_yciEp6_reverse_1315238_[ICWHO|W|Inferred computationally without human oversight]_Weak
taaataagaaagccgaaaataaagcctgaaatatgaattttaacttttagtcattttataAagaggacattttcatgaatc
>ECK125136854_yciNp9_reverse_1330757_[ICWHO|W|Inferred computationally without human oversight]_Weak
gtcacactgtacctgataaaatccgatacgcaactttattagcatgcaaaatccaaagttGccagtaaggcgctcttgcca
>ECK125136865_yciTp1_reverse_1344544_[ICWHO|W|Inferred computationally without human oversight]_Weak
tgaatttgatgcccagcgcgttgccgaacgtattgatattgtgttagatatccttgtggcAggcgattaccactctgcgat
>ECK125136841_yciUp5_reverse_1307352_[ICWHO|W|Inferred computationally without human oversight]_Weak
ggcgaactaagtctggttggcacagttaaccttgatatgcgtagtctgtggctaaatttcGagattaccctggcaatcgac
>ECK125136866_yciWp4_reverse_1350236_[ICWHO|W|Inferred computationally without human oversight]_Weak
cggcggtttcagcattgctgcaatgaacgaactcgaactgaaataatcgttctgttggtaAagatgggcggcgttctgccg
>ECK125136867_ycjDp4_reverse_1351866_[ICWHO|W|Inferred computationally without human oversight]_Weak
gatgtgctggcatcgccgctgcatgaactcaccaaacggctgattgccggtcattttggcGaggcattgacggcggatgcg
>ECK125136872_ycjMp4_forward_1370003_[ICWHO|W|Inferred computationally without human oversight]_Weak
tacccacgttgagaacgccggtggcctgaaagacatcgcaatgccgaaggtcaaaggttaAaagaattcaccatgagcggc
>ECK125136910_ydbJp1_forward_1440856_[ICWHO|W|Inferred computationally without human oversight]_Weak
acattgcgcaaatgaggggcgcacgaaattgctgcgcgcccagtagtaatctttcaatttTagcaaatggctttcttctgc
>ECK125136923_ydcAp6_forward_1491647_[ICWHO|W|Inferred computationally without human oversight]_Weak
acccgatctttgatctcatcaacggtatcaaaataaaccagcgtataacgttcaaatcgaAcataagattcgataaaccat
>ECK125136934_ydcKp8_reverse_1500640_[ICWHO|W|Inferred computationally without human oversight]_Weak
ccatcccctaaccagtggctgacctgccaaacctggctggcatagcgccaggcaaatcccAtccctatcgtccccaacaca
>ECK125136939_ydcLp7_forward_1502323_[ICWHO|W|Inferred computationally without human oversight]_Weak
gtcgaagtttttagcagcttaacttactgaaatttaagtactgatgattgacttagccccTttttcggcattgactatgtc
>ECK125136947_ydcXp1_forward_1517221_[ICWHO|W|Inferred computationally without human oversight]_Weak
ttatcagtactacagttctactggaaacattcatttttgccaccttttatcattgcccctAtgtgtatagtacgggttaag
>ECK125136951_ydcZp1_reverse_1518375_[ICWHO|W|Inferred computationally without human oversight]_Weak
gtcaccgcgcaaatgccgcaggtaggcactaaatttggtcgttggctggatctgacatttAtgcagttgcaactcgacgag
>ECK125136972_yddBp6_reverse_1577666_[ICWHO|W|Inferred computationally without human oversight]_Weak
tatggttacacatcaacccggtgtctggaacctggccgatgatatttgtgacattagcgcGgttttataaaaacaataaaa
>ECK125136959_yddJp1_reverse_1544866_[ICWHO|W|Inferred computationally without human oversight]_Weak
attaaacgctgctaacaaccagttgaaatatataaatcttgatttcctgacttatcttccAtctatcaaaagtttaagact
>ECK125136962_yddJp8_reverse_1544758_[ICWHO|W|Inferred computationally without human oversight]_Weak
tactaataatacatccgatattggaactttattccccataataaaacagagcaaaacttaAattttttaaatgtttctggg
>ECK125136986_ydeIp1_reverse_1624516_[ICWHO|W|Inferred computationally without human oversight]_Weak
tggcaatattcttatttggcaattataaaaatagcaaccagacttaataagtcaaaccaaAcgcaattaaggagttagtat
>ECK125136975_ydeRp1_reverse_1588298_[ICWHO|W|Inferred computationally without human oversight]_Weak
atccgggactggtgagggcttcggcaacctttacccttgaatttcaataatcagagtcagAtatgaaaagacttcacaaga
>ECK125136990_ydfKp5_forward_1632985_[ICWHO|W|Inferred computationally without human oversight]_Weak
catattcagcatttttagtcatgccctaataaaattagggattggcatatccaataacccAgacaaaaccgatgtataagt
>ECK125137034_ydhBp2_reverse_1739809_[ICWHO|W|Inferred computationally without human oversight]_Weak
gtagggagtgaaattagtgttgtgaaacggtaatatttgatgactggtttcaaaaattttGcaggcagactatgtggtcag
>ECK125137031_ydhFp1_reverse_1725648_[ICWHO|W|Inferred computationally without human oversight]_Weak
cgaaccggagcaaccatcactcttttgaacctaatcttgcgtatactcctctcatatctgAtaagaggaagcgattatggt
>ECK120016714_ydhIp_forward_1720998_[TIM|S|Transcription initiation mapping],[AIPP|W|Automated inference of promoter position]_Strong
ttttcagaaattgcgcgtaaatttttcgcacttaaagaatatttattaatctaacgcaatAtattcggtcgtaaaggaatc
>ECK125137041_ydhSp3_forward_1747068_[ICWHO|W|Inferred computationally without human oversight]_Weak
gaatttaatcaagggcggttagcgcccttttcatccctgtctgaaatttctcaaattctaAaaatctcaaccaaacttatc
>ECK125137042_ydhSp5_forward_1747113_[ICWHO|W|Inferred computationally without human oversight]_Weak
atttctcaaattctaaaaatctcaaccaaacttatctgataacactaaattcgaaagaatGcgtacaggtaagtaacaatg
>ECK125137044_ydhTp1_reverse_1749569_[ICWHO|W|Inferred computationally without human oversight]_Weak
ttgcaccacggggcgtacgccacacgaaacctttaaaagcatggtcgatggctatcaccgGcactaacgaatgatcattac
>ECK125137046_ydhZp6_reverse_1755209_[ICWHO|W|Inferred computationally without human oversight]_Weak
aatatatcatcgctcaattgctacagttaaaataatttatcgcgttatttgtctgattttGtttgatttttgtttaattgg
>ECK125137054_ydiMp1_forward_1770930_[ICWHO|W|Inferred computationally without human oversight]_Weak
gcatttcaacgagtctaccctgatggcaattttattgactggaagatctatcaatcggtaGctgctgaattatatgcacac
>ECK120035108_ydiVp_reverse_1792087_[AIPP|W|Automated inference of promoter position]_Weak
aaaggacccctgaaaaagtggttaacatggaacaaatgaaagttactccttctgtaattgTtatgtcttatggcctcatcc
>ECK125137064_ydiYp6_reverse_1806217_[ICWHO|W|Inferred computationally without human oversight]_Weak
tttgcagataaatatatataaataaaaatctgttttcgccacatgcttattcaaaaaatgAaataagaatacattgctaag
>ECK125137085_ydjEp5_reverse_1853983_[ICWHO|W|Inferred computationally without human oversight]_Weak
tgataaagatgcggcaagtgaatttgccgcaattgctacctttttagcaaatccgaggcaCctaatggaacaatatgatca
>ECK125137087_ydjFp1_reverse_1854924_[ICWHO|W|Inferred computationally without human oversight]_Weak
aacacgattcacctctgtttctgtgaaaactgtgatgaaaatctgtgattcaaacaggttAttttgaaagtaaacatcggt
>ECK125137077_ydjXp1_forward_1833308_[ICWHO|W|Inferred computationally without human oversight]_Weak
ctggctcaaactgggtcaggagaattaaccttgagaaaaatcaacaaactgtcagtaatgAtttgttgcctgccgtccttt
>ECK125137092_yeaIp6_forward_1870243_[ICWHO|W|Inferred computationally without human oversight]_Weak
tttatccggtgttccgtgaactgtttcataaacaaaatgcaacagctaaaggctaaaactAtcagccaggtcattatcgcc
>ECK125137094_yeaMp1_reverse_1875648_[ICWHO|W|Inferred computationally without human oversight]_Weak
cctgtttttgccgcttaatgaagttgaacaggtcatatgcttctcattgttacaaacgagGctgtaccttaccgtttttat
>ECK125137096_yeaNp4_forward_1875463_[ICWHO|W|Inferred computationally without human oversight]_Weak
agcattttccaccgtacaggtaattgcaccatgtagcgccagtatcagctgtcctttgcgGtgctgatgtacaggactggt
>ECK125137099_yeaOp4_forward_1876777_[ICWHO|W|Inferred computationally without human oversight]_Weak
gcctgtgggccgccgctgatgggtaaaatacacgatgctaacggtaactggtctgtaccaCttatgggtgttgccatactt
>ECK125137102_yeaQp1_reverse_1879390_[ICWHO|W|Inferred computationally without human oversight]_Weak
gtacgttcttatgacacggaaaacgaacatgatgtttgtggttggtaattatcactgatcGttgatggcgcaatttctgcg
>ECK120009969_yeaYp_reverse_1890561_[HIPP|W|Human inference of promoter position],[TIM|S|Transcription initiation mapping],[AIPP|W|Automated inference of promoter position]_Strong
tttatttacgtaacaacgtcgcatggaagaaacttccgggcaaagaatgaatcttaagagTatgccctgagaaaaaaagga
>ECK125137141_yebAp1_reverse_1941683_[ICWHO|W|Inferred computationally without human oversight]_Weak
ctggggacgaatatcaaactgggtaaaacaagctattcagaattcctgagtcaattagccAaccagtatgcgagctgcctg
>ECK125137142_yebAp5_reverse_1941833_[ICWHO|W|Inferred computationally without human oversight]_Weak
attcaacctggcgcgcagcgtttacatgaaataagaacacagttggttgagcaaaaagcaAcctgcgtttttgctgagcca
>ECK125137143_yebAp6_reverse_1941721_[ICWHO|W|Inferred computationally without human oversight]_Weak
cacgagggacatccgttcgtatgggaacgttggatcccctggggacgaatatcaaactggGtaaaacaagctattcagaat
>ECK125137126_yebVp1_forward_1921745_[ICWHO|W|Inferred computationally without human oversight]_Weak
ttttgactggcacattcggctgcctcaactaggctgaaaaatggtgcgatcggactggtcGtaccacaatcggcagctaaa
>ECK125137130_yebWp3_forward_1921957_[ICWHO|W|Inferred computationally without human oversight]_Weak
caactggatgcctgggatgctgaaaccagtatccctgccctgctaaatggcgaacactctGtcctttaccgtacccgttac
>ECK125137147_yecDp4_forward_1950778_[ICWHO|W|Inferred computationally without human oversight]_Weak
cagtttgctataaaggtgttgcccgaactcataaaaattaacaaaatttgtcgttccgccAtcggctaatcgcattaaggt
>ECK125137179_yedJp3_reverse_2033203_[ICWHO|W|Inferred computationally without human oversight]_Weak
atttgaaagcgatttaggctctaccgcgggaaagtggttaggggcactggtcggatttttAtttatggctctggtcggggc
>ECK125137201_yeeAp6_reverse_2080661_[ICWHO|W|Inferred computationally without human oversight]_Weak
gcctttcaattttttcgctcctgccgggaaattacactgttcccggtttgtccgtcggatAattcagaggcgcgccttctg
>ECK125137202_yeeFp2_reverse_2087238_[ICWHO|W|Inferred computationally without human oversight]_Weak
tcttgtcatttcccccccatttaggcacaatgcgccgctgtcaaaaaatgactaaaaaccGacgtttcatcagcgtcggtt
>ECK125137193_yeeOp1_reverse_2059828_[ICWHO|W|Inferred computationally without human oversight]_Weak
ttaacagtccgccgttctaccgactgaactacagaggaatcgttgttgaggcacatcttaAcggcgaaaaatcttttgtca
>ECK125137194_yeeOp6_reverse_2059875_[ICWHO|W|Inferred computationally without human oversight]_Weak
tcaggaatttggctcctctgactggactcgaaccagtgacatacggattaacagtccgccGttctaccgactgaactacag
>ECK125137204_yeeZp7_reverse_2089176_[ICWHO|W|Inferred computationally without human oversight]_Weak
ttgcagcatgtcgttatcattattgaacagattcattcatagaatgaattgtcagttttgAtacgctagcgtagccttata
>ECK125137236_yegXp1_reverse_2183801_[ICWHO|W|Inferred computationally without human oversight]_Weak
tggctgcactacgcccgcgccatacaaactgggctgacaccgtacaggaggcaaaaagctGgctttcatcggcgttagccc
>ECK125137237_yegXp6_reverse_2183820_[ICWHO|W|Inferred computationally without human oversight]_Weak
tgtacactctctgcggcgttggctgcactacgcccgcgccatacaaactgggctgacaccGtacaggaggcaaaaagctgg
>ECK125137241_yehEp1_reverse_2192909_[ICWHO|W|Inferred computationally without human oversight]_Weak
tatttaatactgcgaatattctgcggaccttcgtccgaaactctacaaagtcgattgatcAtacaggcaatgcttcattat
>ECK125137269_yeiIp2_forward_2251653_[ICWHO|W|Inferred computationally without human oversight]_Weak
cgtttcgacggcattccgctgatcctcgaaaccatcaacccggatatctgggcagaagagAtcgcctggctgaaagcgcaa
>ECK125137275_yeiWp7_reverse_2265413_[ICWHO|W|Inferred computationally without human oversight]_Weak
tttaatttcgttcgctcttggcatcgaaaaattcctgtagtcgaaaatgtcaaaaatatcGcgacaaagtactcgcgacgg
>ECK125137280_yejGp5_reverse_2278353_[ICWHO|W|Inferred computationally without human oversight]_Weak
gggtacatatagccccgcaaacgtgaccacgcccgcagatattacttaaatcagagccatAgaggccacgcaggcgaggca
>ECK125137281_yejGp8_reverse_2278446_[ICWHO|W|Inferred computationally without human oversight]_Weak
cattcccccgatatatgtttattttatgtaaaatcaatttatgtaaaaagtcacatcattGtagttaaaaaggttgagtta
>ECK125137287_yejKp5_reverse_2284109_[ICWHO|W|Inferred computationally without human oversight]_Weak
tgttcaacctgttcatcactgtagcgggaaatttgtggcataaatcgaaatcagttagttGatgaaagggcaacatattac
>ECK125137298_yfaLp1_reverse_2344218_[ICWHO|W|Inferred computationally without human oversight]_Weak
taacaaaatagccattgcaccgggttgaacaatttacaaaagaaagatattccatatcgtAtaatgcgattaaatacgccg
>ECK125137299_yfaLp3_reverse_2344265_[ICWHO|W|Inferred computationally without human oversight]_Weak
aggttattaacttgaattatgacgcactgatattattcatcaaataataacaaaatagccAttgcaccgggttgaacaatt
>ECK125137297_yfaPp4_reverse_2328199_[ICWHO|W|Inferred computationally without human oversight]_Weak
ggatcggctggatttaacccatgagtatctgcacctggcctttgatggttatcccaccggGcttgatgagaactatatcga
>ECK125137319_yfbKp7_reverse_2385905_[ICWHO|W|Inferred computationally without human oversight]_Weak
cgtgtcggggcgttgacggtaatgcattgacccagggttggtaaaaaataatcatagggaGtaaaaacacaaataatataa
>ECK125137322_yfbLp7_forward_2385828_[ICWHO|W|Inferred computationally without human oversight]_Weak
tctttgtataatcctgctaatcttaataaaatacaatatcgaaacccatagcaaataatgAttcaacaacgcaacccatta
>ECK125137325_yfbNp1_reverse_2388587_[ICWHO|W|Inferred computationally without human oversight]_Weak
ctaaaggtgtcataattattccctgaaataatatattcatcaaacgaatgacattgtttgAattcattagcagataaatag
>ECK125137327_yfbOp1_forward_2388573_[ICWHO|W|Inferred computationally without human oversight]_Weak
cttaacattcatgttatgatgctcttgaaactaataatacgtatggaattgtcactatttAtctgctaatgaattcaaaca
>ECK125137330_yfbPp7_forward_2388995_[ICWHO|W|Inferred computationally without human oversight]_Weak
cagagctggtttgtagaagaaattgcccctgatgagtgctgggaaggatggtcagaagatAcggagcatggatgggttgaa
>ECK125137336_yfcIp7_reverse_2423712_[ICWHO|W|Inferred computationally without human oversight]_Weak
tcgtctgcaacggttccttaagggatcgctgaaataatttcctctccggtggctaacgctGccggagtattttcatgggga
>ECK125137337_yfcIp8_reverse_2423614_[ICWHO|W|Inferred computationally without human oversight]_Weak
cgctgaaatgtaaaagttacagtccgctaaaaatacttctgaattcgctgtccaaagataAaaactgcctgctgcattggg
>ECK125137347_yfcVp8_reverse_2455688_[ICWHO|W|Inferred computationally without human oversight]_Weak
atcgcatgccgtattcaatggctgggtataaacattggctattgactgaatcaatgtattGcaatgtttatattttaatta
>ECK125137354_yfdGp4_forward_2467737_[ICWHO|W|Inferred computationally without human oversight]_Weak
actggcttgatgagaaggtggagtgagcgaccttaacaactatcgaatagcacaaagtctTgcaatccagtgcaaagcttt
>ECK125137373_yfeCp4_forward_2518375_[ICWHO|W|Inferred computationally without human oversight]_Weak
tcaatcgctgaaaaatcaggcaaatgaacaattttggaaaaccgctcgcattcagtagttAttcatgtcacggtttcctgt
>ECK125137377_yfeHp5_forward_2526909_[ICWHO|W|Inferred computationally without human oversight]_Weak
taattcatctgttttcttcatgaatggatgcaataaatcaattttatttctcaaactggaAgaagcacaatagaaccatcg
>ECK120016565_yfeKp_forward_2537315_[TIM|S|Transcription initiation mapping],[AIPP|W|Automated inference of promoter position]_Strong
ccgatgatcctcatcgtaatccaaccgaaactttacctgattctggcagtcaaatcggctAtcacaaaacaaggataaggt
>ECK125137375_yfeRp1_reverse_2527039_[ICWHO|W|Inferred computationally without human oversight]_Weak
tcgcgccgtgcataaagaacagcagggcaatagctgcggtggtcagattttcaaagaaggGgacgaaatcgcctctggccg
>ECK120009972_yfeYp_reverse_2551243_[TIM|S|Transcription initiation mapping],[AIPP|W|Automated inference of promoter position]_Strong
gcttgtttttatgaagtaaaagaataacggcactttttggtgaatttgcactccaagcaaCgttattgaataaccaaagga
>ECK125137384_yffOp1_forward_2562080_[ICWHO|W|Inferred computationally without human oversight]_Weak
gtaattattgcggtttttgtcaattttcaacctcaattcttgcgaaaaatggcaaaaataAcggtatttttcatcatttat
>ECK125137387_yffQp1_forward_2563389_[ICWHO|W|Inferred computationally without human oversight]_Weak
gtgggagactgatggccgccgacgttgcacaattgattaatttctgaacattcaaatcaaCtcccaccaaagccaacaaga
>ECK125137388_yffQp3_forward_2563409_[ICWHO|W|Inferred computationally without human oversight]_Weak
gacgttgcacaattgattaatttctgaacattcaaatcaactcccaccaaagccaacaagAtgggaggtgaattttgtgat
>ECK125137398_yfgGp7_forward_2629085_[ICWHO|W|Inferred computationally without human oversight]_Weak
tatagagagcattgattctaagtgtcatatgaaagtaccaattgatatatatcaaacaaaAtaaccctgattaatgaatta
>ECK125137412_yfhRp2_forward_2664244_[ICWHO|W|Inferred computationally without human oversight]_Weak
gcgttgttaaagccatgctggcgaacatgcgtgacgagttaagcgacgctctgaagcgttAatgactcaggcgggtgatat
>ECK125137449_yfjIp8_forward_2758881_[ICWHO|W|Inferred computationally without human oversight]_Weak
gatgagtggttatcacaacgctgtaaacttatttgagggtgttacatgaattcatactcaAttgctgtcatcggagtgtaa
>ECK125137454_yfjPp5_forward_2767642_[ICWHO|W|Inferred computationally without human oversight]_Weak
tcagaaagattctgcaatctatgtgcattgaaaaaatcttcagatagatatcattctcctGaacaatccgatgaacggcag
>ECK125137472_ygbNp2_forward_2864907_[ICWHO|W|Inferred computationally without human oversight]_Weak
aattgccggactacctgatcgacatgaaccggacgatggagaaatcaactatccgtggctGttccgcctgttcgatgaggt
>ECK125137486_ygcGp7_forward_2905605_[ICWHO|W|Inferred computationally without human oversight]_Weak
gagtaacgtattatgtcagaagaaaataaagaaaatggatttaatcatgtcaaaacattcAccaaaattatatttattttt
>ECK125137479_ygcNp3_forward_2892572_[ICWHO|W|Inferred computationally without human oversight]_Weak
tgccgctgttaagtgcggtgatggtaaaagaaacctgcaccgcaggttgtatctatcgcgGcgaatgataagagtgtgtcg
>ECK125137480_ygcUp5_reverse_2899607_[ICWHO|W|Inferred computationally without human oversight]_Weak
attacgctggcgacacgcagtaatccagaaaccaatcagcgcgttcttgatcatattccgGcaaaccgttggggcgatact
>ECK125137481_ygcWp11_reverse_2900409_[ICWHO|W|Inferred computationally without human oversight]_Weak
gtgagagtaatcacgcttctgctttttaaaattatttgacaatacgaatatcacactgtgAttacgatcacattagcagtt
>ECK125137482_ygcWp12_reverse_2900471_[ICWHO|W|Inferred computationally without human oversight]_Weak
attacttttctcaggtctctagtaattgaaataataaataacatggaaagcagaggtgttGtgtgagagtaatcacgcttc
>ECK125137506_ygeAp5_reverse_2980803_[ICWHO|W|Inferred computationally without human oversight]_Weak
cattactttctggctcattccggaaaccaaaaatgtcacgctggaacatatcgaacgcaaActgatggcaggcgagaagtt
>ECK125137528_ygeRp1_reverse_3000039_[ICWHO|W|Inferred computationally without human oversight]_Weak
tgggattattacgcatcaggatgggaaatagggtaaaaagtcaggaagttcgatacctctAcagcgaatattttgctgatg
>ECK125137529_ygeWp1_forward_3006224_[ICWHO|W|Inferred computationally without human oversight]_Weak
ttattgttagtcccaggtatagctgtgaaaacaccaatcactttggcaagtcacagtgaaAtaaaccactttgcctgtcat
>ECK125137538_ygfSp5_reverse_3029164_[ICWHO|W|Inferred computationally without human oversight]_Weak
atgccgtggttgcagggcagcggaattaaactcgataaatggggcctgattcaaaccggtGacgtcgggtatttacctacc
>ECK125137539_ygfUp6_forward_3031189_[ICWHO|W|Inferred computationally without human oversight]_Weak
agagtgcgacatgccagaatgattaatgaaatatcaatatgagaaaattacagataattcCattgtcaggttctcttctca
>ECK125137547_yggCp1_reverse_3074756_[ICWHO|W|Inferred computationally without human oversight]_Weak
tgctctatgacgcgttaaaagcgatgaagttcgctgatttctccgtctggtcagaggcgcGttttagcggaatggtcaaaa
>ECK125137553_yggIp6_forward_3089588_[ICWHO|W|Inferred computationally without human oversight]_Weak
caacaccttctgggtgtatgcggctctgaacgtactgtttatcctgctgacattgtggctGgtaccggaaaccaaacacgt
>ECK120010000_yggNp1_reverse_3101798_[HIPP|W|Human inference of promoter position],[TIM|S|Transcription initiation mapping]_Strong
caaactggatgaggtacgcaccagcgaacttttcgacgtttggtgggactaagaaagcatAcgggcgatgacaaatgcaaa
>ECK120010001_yggNp2_reverse_3101744_[HIPP|W|Human inference of promoter position],[TIM|S|Transcription initiation mapping]_Strong
aagcatacgggcgatgacaaatgcaaaactgcctgatgcgctacgcttatcaggcctggaAagatgcacgatcgagtaggc
>ECK125137565_yghDp3_reverse_3111276_[ICWHO|W|Inferred computationally without human oversight]_Weak
tgaaatcagcgtcactttccgacatcgaaatgcgtggttttacctttgatcaaaaacgccAgatacttcacctccagctac
>ECK120010010_yghFp_reverse_3112899_[HIPP|W|Human inference of promoter position],[TIM|S|Transcription initiation mapping]_Strong
aatacagacaaagagcatctgcgaaaaattgcacgcgggatgttctggctgatgctgcttAttatttctgcaaaaatggcg
>ECK125137574_yghQp1_reverse_3132593_[ICWHO|W|Inferred computationally without human oversight]_Weak
ttgagactgccatctcccgcaagcctgaccatgactatgccgagctgcaggacaaaatcgGtgtcatgtcgaagattggct
>ECK125137584_yghTp14_forward_3133915_[ICWHO|W|Inferred computationally without human oversight]_Weak
ccaggcttgccgtgagggtcgatttacctgaaccatcacatcctacaatggcaataacacGcactggcgtggaattaatta
>ECK125137610_ygiDp2_reverse_3182561_[ICWHO|W|Inferred computationally without human oversight]_Weak
gagaacgccgagaaacgcgccaataaacgtggctgcccccgccagtatggtcagaatgagAggtactgacatcgacaactc
>ECK125137611_ygiDp3_reverse_3182429_[ICWHO|W|Inferred computationally without human oversight]_Weak
tcattgttatccgggttcttactccgccgaacaagcgtattgtgaggatatcaaaatgacAcctttagttaaggatatcat
>ECK120010002_ygiMp_forward_3201104_[HIPP|W|Human inference of promoter position],[TIM|S|Transcription initiation mapping]_Strong
attttgcgccaaattgccatgcaacgggcaatttgacgggcgtaaaagtttgaagcagtgGcaagacctgacacagaggat
>ECK120016574_ygiMp2_forward_3201042_[TIM|S|Transcription initiation mapping],[AIPP|W|Automated inference of promoter position]_Strong
ttatgtcacataagtgacgatgaacggcgaacttaatgcgatcttttttgtcagtagataGtattttgcgccaaattgcca
>ECK125137592_ygiQp1_reverse_3161310_[ICWHO|W|Inferred computationally without human oversight]_Weak
gtttatttcggtcagccttcctgggcgcacttcccgttctacttcaacagtcagacgctgGaaatggcggaccgtggctcg
>ECK125137631_ygjIp1_forward_3226142_[ICWHO|W|Inferred computationally without human oversight]_Weak
catgaagcgtatcggtttatctgcaataacgcggtcaaaaaagtggttctcaaagtcaccAtcgaagatggttatttccat
>ECK125137632_ygjIp2_forward_3226070_[ICWHO|W|Inferred computationally without human oversight]_Weak
gaccgtgaatatttaaaaggctgcggagaaaccgttgaggtccacgaagggcaaatcgttAtttgcgatatccatgaagcg
>ECK125137636_ygjQp4_forward_3236365_[ICWHO|W|Inferred computationally without human oversight]_Weak
cgcatgatcgtggtgcacgagctggcgcacctgaaggagaaagagcataacaaagcgtttTaccagttgtgttgtcatatg
>ECK125137647_yhaHp7_forward_3252249_[ICWHO|W|Inferred computationally without human oversight]_Weak
cgcgccttcacggcactttattaattccttgaacgaatatttactgccatttcattcacgTctattcttaatttgctgctt
>ECK125137652_yhaIp12_forward_3252825_[ICWHO|W|Inferred computationally without human oversight]_Weak
tcgttatataaattacctataaaaaataaccatgtatttatcttaaatatcaaaacctttAtaacatccgaaaaagaaaga
>ECK125137649_yhaIp9_forward_3252700_[ICWHO|W|Inferred computationally without human oversight]_Weak
tttggaccagatccaaaactggaaccttaaaacaaatctgctcgccggatgtctgactcaTccggcttttatcattatgtt
>ECK125137656_yhaKp4_forward_3254274_[ICWHO|W|Inferred computationally without human oversight]_Weak
tttcgttctcattcaggaaatttgaacataccgggcagaatatctggctaacaatgtagcGtccagccccttaccataaaa
>ECK125137681_yhbUp1_forward_3301329_[ICWHO|W|Inferred computationally without human oversight]_Weak
tccaacacgagttttactccctgtttcaacaatcatcctattttgccatatcagaaaaatAacatagcggtataaatcaac
>ECK125137683_yhbUp7_forward_3301279_[ICWHO|W|Inferred computationally without human oversight]_Weak
gtacactcaacagagatggccccaaatgcacaatacgggaacgcagtttatccaacacgaGttttactccctgtttcaaca
>ECK125137698_yhcAp1_forward_3362039_[ICWHO|W|Inferred computationally without human oversight]_Weak
gttagctataactcggacagattatgccctatgacatggtctgtcttaatcaatctcatcGcaaacagtgcataacatata
>ECK125137708_yhcMp1_reverse_3380156_[ICWHO|W|Inferred computationally without human oversight]_Weak
ccaattagcgcatattcccaggtcatgaacatctcccgttgtcttttgtttccgtagggtGttggcttcaggctccatgcc
>ECK125137712_yhcOp1_reverse_3386210_[ICWHO|W|Inferred computationally without human oversight]_Weak
ggctggcggggatgctccataagtatcaacatgcgttgaccgatagttaagtcaaaaccgAcgccaaaagcgtcggttttt
>ECK125137725_yhdHp1_forward_3403280_[ICWHO|W|Inferred computationally without human oversight]_Weak
aacttatactgaatggcgttgtagaaacttagcgaacagcccagcaaagtcacaaaaattGttaacccggtgagcagcgta
>ECK125137728_yhdUp1_forward_3412497_[ICWHO|W|Inferred computationally without human oversight]_Weak
actctgcggaagaactggcgaaagtgaaaaaaagaaagaccggcaacctgtcaaaacgaaGccggttaagcgaagttgacc
>ECK125137756_yhfYp1_reverse_3511617_[ICWHO|W|Inferred computationally without human oversight]_Weak
aaggcgatgtcgatgcggtgatctggaacgtggtggcggaaaacgaactgaccatgctggGattagaggcgacgccgctca
>ECK125137773_yhgFp2_forward_3537176_[ICWHO|W|Inferred computationally without human oversight]_Weak
gtttccgtattgtcggctacgatgaaatttttggccgtaaagattacatctctatcgattCcccgatggcccgcgcattgc
>ECK125137819_yhiMp11_forward_3634817_[ICWHO|W|Inferred computationally without human oversight]_Weak
atgatatctcgtcattatattaacaggatgaaattatcattaatgcatatttcaatattaGcagggatacctgaggagttt
>ECK120016708_yhjJp_reverse_3682016_[TIM|S|Transcription initiation mapping],[AIPP|W|Automated inference of promoter position]_Strong
tgagttcaggtttatttcacttcttccgtgacattttcatgttcttgcggtctaacacgaAgtgtttttaacgtcatttag
>ECK125137831_yhjRp10_reverse_3696283_[ICWHO|W|Inferred computationally without human oversight]_Weak
tgtgattttagtcttttcgtttttaactttttctgttgcgtaacggaaagtcaaaaagtgAgcaaattcccgtctcgccgt
>ECK125137833_yhjRp12_reverse_3696215_[ICWHO|W|Inferred computationally without human oversight]_Weak
cccgtctcgccgtaaacaataaaccggcgaaatgctcacggttagaattgtctcatgaacGgtacggttatttcataggga
>ECK125137834_yhjRp13_reverse_3696375_[ICWHO|W|Inferred computationally without human oversight]_Weak
agtttactagcgaaagctaagaaataaacctaccattgaaattaaaacttatcagatttaGcatgtgaatcaatttagaag
>ECK125137830_yhjRp5_reverse_3696356_[ICWHO|W|Inferred computationally without human oversight]_Weak
agaaataaacctaccattgaaattaaaacttatcagatttagcatgtgaatcaatttagaAggtcacaagacgtgtgattt
>ECK125137839_yhjXp6_reverse_3712097_[ICWHO|W|Inferred computationally without human oversight]_Weak
ggtgaataattgtcgcgtcattcattcctgaactaaggcatttcattccgttctgatggcAtttcatgccgtttttcccca
>ECK125137852_yiaBp1_reverse_3727797_[ICWHO|W|Inferred computationally without human oversight]_Weak
attaatatttagtatgaatttattctgaaaatcatttgttaatggcatttttcagttttgTctttcgttggttactcgtaa
>ECK120033257_yiaKp2_forward_3742720_[TIM|S|Transcription initiation mapping],[AIPP|W|Automated inference of promoter position]_Strong
tatatttgaaatcaagtttcgcatattgaaattttaagccaaaaaagcgatcaaaaaaacAaggaagcctgggatgaaagt
>ECK125137876_yibBp6_reverse_3793834_[ICWHO|W|Inferred computationally without human oversight]_Weak
atagaggtgcaaggatgctaattgcaacaaactagtttgggttttagctagtccttcatgGcggatgttggttttgcatgt
>ECK125137868_yibGp6_forward_3768064_[ICWHO|W|Inferred computationally without human oversight]_Weak
aaaatggatacagtgctaacagcaccaacgaaccttaattcaaataaggatctaatggctAtaacaacaaaagaccttggt
>ECK120016718_yicJp_reverse_3836664_[TIM|S|Transcription initiation mapping],[AIPP|W|Automated inference of promoter position]_Strong
aaaacaagttgatttgatatattaaatgaacaaattaatcttgatggcagtctgattattGgtgaagtttatagtcagttt
>ECK125137893_yicNp4_reverse_3842509_[ICWHO|W|Inferred computationally without human oversight]_Weak
cggctttatgtcgtactgcatcatgaaagtatgcaccgggcgctggcgcgatctgaacctGtgtgtggtggtggtcgcagc
>ECK125137894_yicOp1_reverse_3843957_[ICWHO|W|Inferred computationally without human oversight]_Weak
ctggtattcagcccggctaatgtgatgaaatttatggttaatagaattattcatatttttCtcattttgattttatcaatt
>ECK125137897_yicOp11_reverse_3843819_[ICWHO|W|Inferred computationally without human oversight]_Weak
tgcaattgaaatgtgataattatcactgaaccgttgttgtcatttgttttacaaaagcaaGggattaaatctcctccaatg
>ECK125137895_yicOp5_reverse_3843880_[ICWHO|W|Inferred computationally without human oversight]_Weak
aatttgattattatttatcataaagaaacgtcgcgagattattaaagaatatccattaatGtgcaattgaaatgtgataat
>ECK120010004_yidQp_forward_3867544_[HIPP|W|Human inference of promoter position],[TIM|S|Transcription initiation mapping]_Strong
ccagaacacccatcaggcgcgtcctcatcggctacgatgtaaaaatgggtctggaaatgaActtttcaagccttatcagcg
>ECK120016709_yieEp_forward_3893829_[TIM|S|Transcription initiation mapping],[AIPP|W|Automated inference of promoter position]_Strong
aaagttgtaataagcttgtctgaatcgaacttttagccgctttagtctgtccatcattccAgtaaatgattactcttgtat
>ECK125137905_yieHp4_forward_3896657_[ICWHO|W|Inferred computationally without human oversight]_Weak
gttgatgactcattatctatttccgaacaaggagggaaaatccgtcgctatcgtataccaAaatgcgacaataggcgcgtt
>ECK125137908_yieKp2_reverse_3899464_[ICWHO|W|Inferred computationally without human oversight]_Weak
actgagcttgagcagaaaaaaattaactttgattaccaggaatatccgggtctgaaccatGaaatggatgtctggcgacca
>ECK125137942_yihFp1_forward_4044175_[ICWHO|W|Inferred computationally without human oversight]_Weak
ttctgataatgcatcctgccgctggacattatttcagcataagtggatattcaaagttttGctgttttatcagggaatatt
>ECK125137943_yihFp4_forward_4044055_[ICWHO|W|Inferred computationally without human oversight]_Weak
ttgttcagcagtatgctgatacagtgaaatatctgtccgagaaaaaataattcaatgtaaAttacataaagcccgtgaata
>ECK125137949_yihLp2_forward_4060253_[ICWHO|W|Inferred computationally without human oversight]_Weak
atcgtcgccgcgccaaccgcgcaccgaaagacgattaatttcgttttttagtcataaaaaAcctgccagcgatggcaggtt
>ECK125137952_yihNp5_forward_4062166_[ICWHO|W|Inferred computationally without human oversight]_Weak
acaaatcaaacaagaggcaaaccatcttctgaaccactaataagttttaactcatacgcaGttaataaaaccattccatat
>ECK125137955_yihQp1_reverse_4069446_[ICWHO|W|Inferred computationally without human oversight]_Weak
tgttttttaatatttacggacagagaaaataacttgtattgattagcagtcaaaatcattGaagaacatttcactcgctaa
>ECK120009970_yiiSp_forward_4112869_[TIM|S|Transcription initiation mapping],[AIPP|W|Automated inference of promoter position]_Strong
gcaaatgacaatacccggaaaatccttctgaactcttcaccttaagcaatatcaaaaaaaAtggtaatccataagatcatt
>ECK125137977_yijEp5_forward_4136089_[ICWHO|W|Inferred computationally without human oversight]_Weak
agcggctgcttgctggcagtcgctgaacgttctttaccagcgtatagtgggcgaacgaaaActacacactggatctctcat
>ECK125138007_yjcEp7_forward_4279835_[ICWHO|W|Inferred computationally without human oversight]_Weak
gtcgttatcgccgtggcgctggtgaccttctatgcgggtggctgggctatctaatctttcAtcggattctgaaaacgggtg
>ECK125138038_yjfPp5_forward_4416935_[ICWHO|W|Inferred computationally without human oversight]_Weak
cattatgaactaataccgccagcagaaacttgtgctaaggatttcttcatgtcataccagAcaaaaaggagagacagatga
>ECK125138073_yjgZp1_forward_4501058_[ICWHO|W|Inferred computationally without human oversight]_Weak
gcccgtcacccggacagacaccgttatggacttctcttgttgcacgatcgatcaattgttAtgcatgctgacaccacaacc
>ECK125138078_yjhBp7_forward_4503882_[ICWHO|W|Inferred computationally without human oversight]_Weak
atatctggcgaacattgttttttgttggtgacccaaaactgtaggtgggtatcagttttaTctttcatagagtgaaatatg
>ECK125138089_yjhGp4_reverse_4524226_[ICWHO|W|Inferred computationally without human oversight]_Weak
tactacaactgcccgctatttacgccctcgaaacaccgtttgtctcactgatcaaatacaGcatgcagtgtgtcgggctgc
>ECK125138104_yjiAp7_reverse_4589048_[ICWHO|W|Inferred computationally without human oversight]_Weak
gcggggctttgttcttatcagagtgaactatgtttggtaacttaggacaggcaaaaaaatAtctcggccaggcggcgaaga
>ECK125138093_yjiJp4_reverse_4562682_[ICWHO|W|Inferred computationally without human oversight]_Weak
caggctggcatgcttcacctttttgttattaacttgttaacaacaaaaatgacaaacaagGttaaacatgccttcgtccac
>ECK125138095_yjiKp7_reverse_4563730_[ICWHO|W|Inferred computationally without human oversight]_Weak
tggctgacctgtccccccggcgaggaaatacaatgggtgatccctgggctgactgagtcaAtttattgccagcaggatggt
>ECK125138105_yjiYp3_reverse_4591347_[ICWHO|W|Inferred computationally without human oversight]_Weak
accttactttacgcgcgcgtaactctggcaacatcactacaggatagcggtcaatttaccTcctcaaacgcaacgcaaacc
>ECK125138112_yjjAp1_reverse_4600337_[ICWHO|W|Inferred computationally without human oversight]_Weak
ttccaaacgcccaaccgggatgctgaccaacagtaatatggaagagatgaccaagttgctGggcgaacgcgtgatggaccg
>ECK125138107_yjjLp6_reverse_4594844_[ICWHO|W|Inferred computationally without human oversight]_Weak
tgcacggttttatcaaaagataaataccgggaaattcccgcttacctatgctcacaatcaGtcgactaaaaatgtttttgt
>ECK125138109_yjjLp8_reverse_4594882_[ICWHO|W|Inferred computationally without human oversight]_Weak
cattaagtacggattaaaaacagcaaactattagcgggtgcacggttttatcaaaagataAataccgggaaattcccgctt
>ECK125138128_yjtDp8_forward_4640838_[ICWHO|W|Inferred computationally without human oversight]_Weak
ttaacaactcaaccgttagtacagtcaggaaatagtttagccttttttaagctaagtaaaGggctttttctgcgacttacg
>ECK125136415_ykfIp7_reverse_263818_[ICWHO|W|Inferred computationally without human oversight]_Weak
gaatgccggaagctggatgaaacattcccgcactttatcctccagatggaatcgatgctgAccaccggtgaactcagcccc
>ECK125136444_ykgBp3_reverse_318376_[ICWHO|W|Inferred computationally without human oversight]_Weak
ggataccattgctgatatagccagaaaatataatgcttcatcctggaaagtcacatcgatGcgaattgataataattcaac
>ECK125136449_ykgCp1_reverse_320215_[ICWHO|W|Inferred computationally without human oversight]_Weak
tcgttccttgtggagcgttaagcatcaacaaacggctaagggcatccatatcagactcctGagtggtttttgattacaaac
>ECK125136435_ykgJp2_reverse_304258_[ICWHO|W|Inferred computationally without human oversight]_Weak
attagtacgtaaaatcggtaacggctggaaatcattcaatactcacactatcgaaagttcCccagccaaccgcggtacgtt
>ECK125136443_ykgLp1_forward_311939_[ICWHO|W|Inferred computationally without human oversight]_Weak
taagcccccaagagccagattaagtgaagttaaacgaaggctgccagctgtcacaggaacGatggcctttttgtcagggca
>ECK125136521_ylbAp2_reverse_544056_[ICWHO|W|Inferred computationally without human oversight]_Weak
cttgccgaaggggtcaaaacgttggcactcatgctttatcaacttgcctggcagaaataaGgagtcataaatgggatattt
>ECK125136739_ymdBp4_forward_1105738_[ICWHO|W|Inferred computationally without human oversight]_Weak
cttgataaacagaaaaagctggctgtaatgaacatcgaatataactaagtttctgaacaaCtcacgttgctgagcagaaaa
>ECK125136784_ymfIp1_forward_1201440_[ICWHO|W|Inferred computationally without human oversight]_Weak
caacgctaaggattctctctggttgaaaatacttagctgttatgtgcctgtcttttcaccActtcaggctcggtggtatgc
>ECK125136787_ymfJp9_reverse_1202259_[ICWHO|W|Inferred computationally without human oversight]_Weak
ctctataattggtactgtgattttctcaggaaaaccaagaagatacaaaatcaaagcctaAtcaatgtttatgaacctgct
>ECK125136820_ymgEp6_forward_1244579_[ICWHO|W|Inferred computationally without human oversight]_Weak
atgactcacgcggaaaaactcctgactgacaaactgtctttggtttatcggtcacagttaAcaaaacttaatacaaatgcg
>ECK125136806_ymgFp1_forward_1218814_[ICWHO|W|Inferred computationally without human oversight]_Weak
catttcagcagggttattatttctataaacctgttacatacatcgacctggtcaaaattaTcctttctaaaccgaaggtga
>ECK125136952_yncBp4_forward_1518892_[ICWHO|W|Inferred computationally without human oversight]_Weak
aaaacggatggacatgtctggcctcaataaaataatgatgatgatgttatcaatactatcGaaaacagcccgaagcaacgg
>ECK125136976_yneEp5_reverse_1609182_[ICWHO|W|Inferred computationally without human oversight]_Weak
gtccgttgtgctaataacaccgttacttctgaacccggtttcgaccgggtttcttatttcAccatattagttacaacatcc
>ECK125136978_yneFp7_reverse_1611874_[ICWHO|W|Inferred computationally without human oversight]_Weak
agggtacctttatttgccgccgctgtcagcgaacatgctatcttggttcggtcagtattgAtagtctggatttctggcctt
>ECK125137005_ynfAp7_reverse_1655679_[ICWHO|W|Inferred computationally without human oversight]_Weak
gagggtgtttatattgatgatattatgtcgccctataactatacatgatgtcaataagagAcaaagatgattaaaacaacg
>ECK125137007_ynfDp6_forward_1657414_[ICWHO|W|Inferred computationally without human oversight]_Weak
ttagagaaactggccatctcaggggtaaatgaaagtgttacctctgtgcggtcacatcctGtgaggaatatcgcgagtaag
>ECK125136993_ynfOp1_forward_1636727_[ICWHO|W|Inferred computationally without human oversight]_Weak
caggtatcgtattaattgatctgcatcaacttaacgtaaaaacaacttcagacaatacaaAtcagcgacactgaatacggg
>ECK125137067_yniAp1_forward_1807719_[ICWHO|W|Inferred computationally without human oversight]_Weak
cctgggaggaatggaatagcaacagaaaataaatggtttttgggcaataatcagtctgtgGtgtgcgttagctcgtgtttt
>ECK125137069_yniAp7_forward_1807579_[ICWHO|W|Inferred computationally without human oversight]_Weak
ggatgatgagggaaatatccatgagctgggaactaacacttttggacttatcagtacccaAagtgaagaagaaattagaga
>ECK125137063_yniDp6_forward_1805101_[ICWHO|W|Inferred computationally without human oversight]_Weak
aaacgcagaaacagtgaccatgtgcacaacgccacccgacggctgtaataacaaaaaatcCcttgatgcctgtcccttttg
>ECK125137081_ynjIp1_reverse_1845011_[ICWHO|W|Inferred computationally without human oversight]_Weak
ggctgcaccgcgtaaacgtagtgcgaaaaaaagtccgccagcagatgaagtcggaagcggGgcgatagcgtaagcgagtga
>ECK125137109_yoaCp1_forward_1893966_[ICWHO|W|Inferred computationally without human oversight]_Weak
agcaactctggttttctttcttagctgaacaatctggttatagcgtgcggactgaccgttAaatttctccatcttactgga
>ECK125137112_yoaHp1_reverse_1894933_[ICWHO|W|Inferred computationally without human oversight]_Weak
ttctttaccgaaagtggttaaagtgcaaatcggctcggcgaccacaatatcaaagcggctAtacggatgatcggcatagcc
>ECK125137187_yodBp16_forward_2042294_[ICWHO|W|Inferred computationally without human oversight]_Weak
ccattgcttatattggctggttacaatatgcactatcaattttttaaataacaaattattAaaaccacatctgtataagga
>ECK125137255_yohCp3_reverse_2225679_[ICWHO|W|Inferred computationally without human oversight]_Weak
aaaaggacgttcatcagacagtgaaaattacatgggcgaacaaaaaataatcacaagctgActtatacttgaactgtcagg
>ECK125137257_yohDp2_forward_2225763_[ICWHO|W|Inferred computationally without human oversight]_Weak
gcccatgtaattttcactgtctgatgaacgtcctttttcagcgtgaatgattcacagggtGtatgcttactggcaaccaaa
>ECK125137361_ypdIp1_forward_2494494_[ICWHO|W|Inferred computationally without human oversight]_Weak
cgccgccatcatattgggtgagcatgaaatgagaaatcagagagcaacggtcattttgaaAgggttatcttacagttgtag
>ECK125137392_ypfMp2_reverse_2591070_[ICWHO|W|Inferred computationally without human oversight]_Weak
aaataatattaaacatttttaacgtaaacattaagaatattcatcttgttatctgtctgtAttttaaccagaattaaatca
>ECK125137459_ypjAp8_reverse_2782822_[ICWHO|W|Inferred computationally without human oversight]_Weak
atttcatcatgatgtctttgatgagcggtgaacacaatacacttgcgctgtctcttcaggAtgaatcccctggtctggtgc
>ECK125137508_yqeFp1_reverse_2985624_[ICWHO|W|Inferred computationally without human oversight]_Weak
cctttgtgataaaaatcactttttttaaacaattaagataactgtaattaacaatcatttActattgcactgttaattggt
>ECK125137510_yqeFp11_reverse_2985809_[ICWHO|W|Inferred computationally without human oversight]_Weak
tctttagaccaaatattagacattatctgaacgtatcatctacaaattaaacaaaatggaGggcaatttaccataaaccag
>ECK125137509_yqeFp8_reverse_2985701_[ICWHO|W|Inferred computationally without human oversight]_Weak
ctacccctctattggtgggttagtggttgcaaaccttacgtgccagttatgtctctgactGctgctcaggcatatttcctt
>ECK125137511_yqeGp1_forward_2985719_[ICWHO|W|Inferred computationally without human oversight]_Weak
aaaaaaagtgatttttatcacaaaggaaatatgcctgagcagcagtcagagacataactgGcacgtaaggtttgcaaccac
>ECK125137516_yqeIp1_forward_2988344_[ICWHO|W|Inferred computationally without human oversight]_Weak
cacgaaaaattcagaagcattacgaaatatgaatttacaaacaatagtggcataaatgttAaccatgttaatttacgtaaa
>ECK125137523_yqeKp12_reverse_2990570_[ICWHO|W|Inferred computationally without human oversight]_Weak
tttttcttatttttgttctcctgatcaggaactaatggttgcagtggtaggctattattaAtatttcgtggcttcatttta
>ECK125137545_yqfAp10_reverse_3043364_[ICWHO|W|Inferred computationally without human oversight]_Weak
ctgaaaaacatgcagagcaggaaaatatgaccctgactgaactgaaaaaagtcattgctgAcatctatcccggtcagacac
>ECK125137562_yqgAp1_forward_3109534_[ICWHO|W|Inferred computationally without human oversight]_Weak
ctttgcgaacaaacaagccatcgacggcaccaaacggtcataataagaaaatcaaacaatAcagctaacaggaactcttgt
>ECK125137548_yqgBp1_reverse_3086250_[ICWHO|W|Inferred computationally without human oversight]_Weak
gccgtggaggtgatacgaaataatgaaccgttgtctgctgcttaacctgtctcaccgttcTggtgaagattcgttccccgc
>ECK125137590_yqhCp1_reverse_3155384_[ICWHO|W|Inferred computationally without human oversight]_Weak
agcatcgtgaggaatttgttcgcgtaaaccagcgattgcgcctttaccaaacagaatgcgGgttggggtgtgcagattaaa
>ECK125137612_yqiCp1_forward_3184831_[ICWHO|W|Inferred computationally without human oversight]_Weak
ttctggtttatgacttacccttatcgcactacaatggcactcaacacctatcagtacaggGaaactacaatgattgacccg
>ECK120010007_yqjAp2_forward_3247643_[HIPP|W|Human inference of promoter position],[TIM|S|Transcription initiation mapping]_Strong
gacctttgttacaattagattcaatttgaatttatgtttttgaatgctttcttatctcacGatttaacagggaatagttca
>ECK125137665_yraHp4_forward_3287365_[ICWHO|W|Inferred computationally without human oversight]_Weak
tcttaaagttcagtctatttaatgttcaatgaaatatttctgcctgtataatctttaaagAtgttgaacatatattcacat
>ECK120010003_yraPp_forward_3296349_[HIPP|W|Human inference of promoter position],[TIM|S|Transcription initiation mapping]_Strong
atccgcattccttcgcatcgtagtgctcgcattcaggaaatgcatatgctgacggtaaatTgcctgtgcgatctgatcgat
>ECK120016576_yraPp2_forward_3296072_[TIM|S|Transcription initiation mapping],[AIPP|W|Automated inference of promoter position]_Strong
aacggagcggcccagcttacctgccattgcactaaatactgataatgttgtcttaacggcGattgccaacgatcgcttaca
>ECK125137678_yraRp1_reverse_3299012_[ICWHO|W|Inferred computationally without human oversight]_Weak
aatcacttcgtgtccggctttacggaactcgtctgcgggtgaagtaaattctgaatcctcAaattcatcagtgattaaaac
>ECK125137762_yrfFp6_forward_3526274_[ICWHO|W|Inferred computationally without human oversight]_Weak
aattgcatgttatttacatttatgtaacttaataaataatcgtcctcaaatcaaattaaaAgtcaataggttgaaataact
>ECK125137786_yrhBp9_forward_3584720_[ICWHO|W|Inferred computationally without human oversight]_Weak
agcatttaataatatctttgacgaagatgaacgcgtctttgctcaatgtatcacacaggaAtaataatataacactcaaca
>ECK125137851_ysaBp1_reverse_3725902_[ICWHO|W|Inferred computationally without human oversight]_Weak
tagtggtgtgaatcatcaccaccattaaacacgctatccctcgcaggttatcaatccagtAaattttgggctgcatctgtg
>ECK125138046_ytfHp6_forward_4434104_[ICWHO|W|Inferred computationally without human oversight]_Weak
gtcttgtgtttaaatacgctaacacctaaacttacttttagtaagtacgtacaaaaaggtAagtatgaaatgagtcaggtt
>ECK120010005_ytfJp_reverse_4439286_[HIPP|W|Human inference of promoter position],[TIM|S|Transcription initiation mapping]_Strong
gcgggaaattcgataaatagcacatatgattaaaactcagacccaagtggtcggatcaccTgcatatcataagaaggaaac
>ECK125138053_ytfQp6_forward_4449817_[ICWHO|W|Inferred computationally without human oversight]_Weak
ttttaagacggtatacagagcaggaaaatccataaccgtagccgcatttttcatagtgagAtgaaagcgattacaaacttg
>ECK125136964_adhPp5_reverse_1553994_[ICWHO|W|Inferred computationally without human oversight]_Weak
cctctgccgaagccctgcaacaggccattgacgataatttctggcaagccgaataccgcgActaccgccgtacctccatct
>ECK120009893_aerp_reverse_3219120_[HIPP|W|Human inference of promoter position],[TIM|S|Transcription initiation mapping]_Strong
aattgcgatctaaatcaaattaatcggttaaagataaccgcagcggggccgacataaactCtgacaagaagttaacaacca
>ECK125137639_alxp3_forward_3238555_[ICWHO|W|Inferred computationally without human oversight]_Weak
cttgccggaaggcgaggtctatgcataaaaagcagcggctgacgtcttccgacgttggccGtttttttatgtgtaaggaac
>ECK125136492_ampGp6_reverse_453684_[ICWHO|W|Inferred computationally without human oversight]_Weak
accaaaaactatcgtgccagctacaacgttgaaggtgcgttccaggcctccaacaaaaatAtcgccgatgcggttaacagt
>ECK125137915_aspTp1_forward_3946780_[ICWHO|W|Inferred computationally without human oversight]_Weak
gtggtcccacctgaccccatgccgaactcagaagtgaaacgccgtagcgccgatggtagtGtggggtctccccatgcgaga
>ECK125136355_caiEp3_reverse_35499_[ICWHO|W|Inferred computationally without human oversight]_Weak
ctggcgattgcggcgctgaaagagatctaccgcaccaccagcgaaatgccggtagaagaaGcgtatcgctatattcgcagc
>ECK125136357_caiEp7_reverse_35399_[ICWHO|W|Inferred computationally without human oversight]_Weak
catcggttctgcattcggaagatgccattgaagggccgctggcgtttgccgagaagcgcgAtccggtgtggaaaggacgtt
>ECK125137075_chbGp5_reverse_1817312_[ICWHO|W|Inferred computationally without human oversight]_Weak
gataaagtaatggggctgattcacaccattaaaggcttcgagattgctgccagtaacgccGcacttagcggagaatttaac
>ECK125137208_cldp10_reverse_2098475_[ICWHO|W|Inferred computationally without human oversight]_Weak
ccgacgtcattatctctaaccgaatggcagaagagcttaaggatgtggcagataaggtatAcacccgcgatctctttggca
>ECK125136672_clpSp7_forward_922912_[ICWHO|W|Inferred computationally without human oversight]_Weak
taagctcttgtcagcggcagggcgttctgccgataaccgtaaccgaagatgataactgacAatgggtaaaacgaacgactg
>ECK125136578_cobCp6_reverse_670046_[ICWHO|W|Inferred computationally without human oversight]_Weak
ataacccggaagatcttcaccttcagcctgccggtaaaatttatctggctgaaacgccgtGgtttaacatctcggcgacca
>ECK125137806_dcrBp8_forward_3609913_[ICWHO|W|Inferred computationally without human oversight]_Weak
tccgaaatcaacgctttgcaggcgagttaaaggttcgttatcagagttgtgataagatggAtgaatgagccgttatggccg
>ECK125137106_dmlAp4_forward_1881712_[ICWHO|W|Inferred computationally without human oversight]_Weak
tgtaacaacaccacgtttagcgtttgctccagcaaggcgatgcgcttgctgacgaacgccGgtgaaacgcccagttcttcc
>ECK125136390_dxrp4_forward_193338_[ICWHO|W|Inferred computationally without human oversight]_Weak
acgacaaagtgaaagcactgttgaaagataaagagatcagcgaagacgacgatcgccgttCtcaggacgatgtacagaaac
>ECK125137290_ecop7_forward_2303851_[ICWHO|W|Inferred computationally without human oversight]_Weak
ttgtctgaatgttctttaagttattcataaagcaaattaataaatctgatgaatatgttaAccttcagcgacatcatcggt
>ECK120009892_flgKp_forward_1138351_[HIPP|W|Human inference of promoter position]_Weak
gaacattgataatctgttctgaataactcaagtccggcgggtcgctgccgataatactctGtaattgaaggcttataagga
>ECK120009891_flgMp_reverse_1130165_[HIPP|W|Human inference of promoter position]_Weak
gaatattcttataaacctgtaagctgttaaagattacccgtcccttgccgataaataagcAacacatgataaaagcgccct
>ECK125137156_flhCp3_reverse_1977932_[ICWHO|W|Inferred computationally without human oversight]_Weak
ttgacagccaccagacgattactcagttgacgcaagattcccgcgttgacgatctccagcAaattcataccggcatcatgc
>ECK120010568_fliAp2_reverse_2001808_[HIPP|W|Human inference of promoter position],[TIM|S|Transcription initiation mapping]_Strong
acccactaatcgtccgattaaaaaccctgcagaaacggataatcatgccgataactcataTaacgcagggctgtttatcgt
>ECK120009887_fliCp_reverse_2003676_[HIPP|W|Human inference of promoter position],[FP|S|Footprinting]_Strong
aaaaatggctgtttttgaaaaaaattctaaaggttgttttacgacagacgataacagggtTgacggcgattgagccgacgg
>ECK120016224_fliEp_reverse_2013093_[HIPP|W|Human inference of promoter position]_Weak
gaaaaattgacgctcccattatttgtgctttcgtttttttctatccgccaataaacccgtTtttttgttgctatttagcgc
>ECK120016703_fliFp_forward_2013205_[HIPP|W|Human inference of promoter position]_Weak
caatttttcgagtttgctgacccgggagtgagtcttgttccactttgccaataacgccgtCcataatcagccacgaggtgc
>ECK120010634_fliLp2_forward_2019595_[HIPP|W|Human inference of promoter position],[TIM|S|Transcription initiation mapping]_Strong
ccgcgtcttttccccgctttgttgcgctcaagacgcaggataattagccgataagcagtaGcgacacaggaagaccgcaac
>ECK120009886_flxAp_forward_1646388_[HIPP|W|Human inference of promoter position],[AIPP|W|Automated inference of promoter position]_Weak
aacaattaatgacacaagaaatacgattaaagatttttttgtgcatgccgatagtgctttTttaaaaggagaaatctatgt
>ECK125137968_frvRp4_reverse_4089902_[ICWHO|W|Inferred computationally without human oversight]_Weak
atttcaaaagccgattacgaagctctgctcacgctgatacggggttttctgacgaccttaActgcggagaaagtcaacgcg
>ECK125137364_fryAp6_reverse_2504493_[ICWHO|W|Inferred computationally without human oversight]_Weak
gtcttacgcgtgagacggttgttcaactgacggatttcagatgatctcctgattaacccgGagcggttatgttaacgattc
>ECK125136624_galMp4_reverse_788898_[ICWHO|W|Inferred computationally without human oversight]_Weak
tcgcgctgatcccggaagagctggtgcctgccgtacagcaagctgtcgctgaacaatatgAagcaaaaacaggtattaaag
>ECK125137847_ghrBp2_forward_3717189_[ICWHO|W|Inferred computationally without human oversight]_Weak
aacccaatcgccagcaacagcaccgcagaaggtaaggcgcaaaaccgccgtgtagaaattAccttaagcccgctgtaatcc
>ECK125137572_glcAp12_reverse_3121321_[ICWHO|W|Inferred computationally without human oversight]_Weak
ttgctgtaaagtataacgcctatattttacagttcagtcctcttttgcttattacaacctTaagtatatcaagcatataaa
>ECK125137911_glmSp2_reverse_3913811_[ICWHO|W|Inferred computationally without human oversight]_Weak
actcagaaagaaggctggcgtcgtccggtaaagaaaaagtgattctggccggctaacccgGtcacatgggatgaggagata
>ECK125137772_greBp8_forward_3536744_[ICWHO|W|Inferred computationally without human oversight]_Weak
ttgttacaaagcatattaaacagcagcttaagtatacaatttattcggcgaaacattattGattctgttgatatgatcacg
>ECK125137917_hdfRp6_reverse_3948160_[ICWHO|W|Inferred computationally without human oversight]_Weak
caactcattgaaggcataaccatgacgctcaagcagttgtgcctctttgatggtgaaatcAccatgacgagagaatccacg
>ECK120015403_hemLp_reverse_174921_[TIM|S|Transcription initiation mapping]_Strong
gcaccagtacaagcagcctgatgtttgacgagtatttaacttgttatgaataacatagaaTagcagccattcactttttct
>ECK125109035_hemLp1_reverse_174902_[HIPP|W|Human inference of promoter position],[IEP|W|Inferred from expression pattern]_Weak
gatgtttgacgagtatttaacttgttatgaataacatagaatagcagccattcactttttCtacgaatcaggaaccctcca
>ECK125109036_hemLp2_reverse_174941_[HIPP|W|Human inference of promoter position]_Weak
tactctaagaaatcaggattgcaccagtacaagcagcctgatgtttgacgagtatttaacTtgttatgaataacatagaat
>ECK125137766_hslOp3_forward_3529733_[ICWHO|W|Inferred computationally without human oversight]_Weak
tgccgcacccggaccgacgcccggacaaaaaagagcgccgcgacctgttacgatttaaacAcggcgacagtgaataactgt
>ECK125137914_hsrAp6_reverse_3940706_[ICWHO|W|Inferred computationally without human oversight]_Weak
ttcacgtcaattaccagcgacacagtgataaagctggatctgcatcaggcgattgtcgatGcgattatccaaagcgatggc
>ECK125137199_insHp4_reverse_2067511_[ICWHO|W|Inferred computationally without human oversight]_Weak
ctaaatgttgaagaattatcccgcctgctgaagaacgttgctctgagtgtgataaaccttTttattcttgatgatgtcagc
>ECK125136882_insHp7_forward_1395971_[ICWHO|W|Inferred computationally without human oversight]_Weak
ttcagcgatcattgttttatcaggctcctccagataattgtcgtcatgccggaaacccctGgcggggctattttaccgcga
>ECK125136552_insLp5_forward_608056_[ICWHO|W|Inferred computationally without human oversight]_Weak
gcggggagtaatcccataagcgctaacttaagggttgtggtattacgcctgatatgatttAacgtgccgatgaattactct
>ECK125137473_ispFp2_reverse_2871911_[ICWHO|W|Inferred computationally without human oversight]_Weak
ttacatgactgtctgacgcgcgctctaaatgaaggcgcgactattaccgacgaagcctcgGcgctggaatattgcggattc
>ECK125137430_kgtPp7_reverse_2725760_[ICWHO|W|Inferred computationally without human oversight]_Weak
aatatttcctttacaaaaaaaataaacaaaagcgaccgacaaaagcatcggattacggcaGgagacataatggcatggctg
>ECK120015438_lolBp_reverse_1263556_[HIPP|W|Human inference of promoter position]_Weak
ttgccgaaagccgttagattctggcaattaagacaacttgaacatagacgatagcggacgGtaacgctagcattaagggtt
>ECK125136768_lolCp6_forward_1175374_[ICWHO|W|Inferred computationally without human oversight]_Weak
gatttacgggggcttttcagattagccctgacgatcacttacagttcagacgtttacccaTcttgctttcgcttatatact
>ECK120029594_modAp1_forward_794995_[HIPP|W|Human inference of promoter position],[AIPP|W|Automated inference of promoter position]_Weak
ccgcttagtcgggcattttctttttctcaacttcctgcttttcctgccgatattttttctTatctacctcacaaaggttag
>ECK120009888_motAp_reverse_1977302_[HIPP|W|Human inference of promoter position]_Weak
accgccatcccgggcagtaaaaagacgtaaactttcccagaatcctgccgatattatcccAcaactgctggatgaacagag
>ECK125137685_nlpIp2_reverse_3309040_[ICWHO|W|Inferred computationally without human oversight]_Weak
aagaagcgactgagcagtctcaacctgctgcagcaccggaagctccggctgctgaacaggGcgagtaaggttgccatttgc
>ECK125137761_nudEp9_reverse_3526329_[ICWHO|W|Inferred computationally without human oversight]_Weak
caagcgtggagtttaacttgagcatcattaagcacatcacagtaaccgctgatcatagcaAaccctctgaaggcggaatat
>ECK125136777_nudJp6_reverse_1194437_[ICWHO|W|Inferred computationally without human oversight]_Weak
cgcggaatccaccaattcgtgaacgcaaaagtattcccaccagctggctgaagatcacctTatatgaaggacgtaatcgcc
>ECK120010266_oppAp_forward_1301085_[NTAS|W|Non-traceable author statement],[AIPP|W|Automated inference of promoter position]_Weak
atcgtctgaatcaccagaataaataaagtcggtgatagtaatacgtaacgataaagtaacCtgacagcagaaagtctccga
>ECK125137406_pbpCp1_reverse_2647493_[ICWHO|W|Inferred computationally without human oversight]_Weak
ttactgaaccagatgcagcaggcgagcattaagcacattgagttccgtgacgatcgctttGtggcggcggttgccgttgat
>ECK125137982_pflDp4_forward_4143858_[ICWHO|W|Inferred computationally without human oversight]_Weak
atggtgattctgaccaaagatatcggcatcaagtttgaagagcgttttgctggcaagaccAtcgtgcgcgtcaacatcagc
>ECK125136863_pgpBp8_forward_1339182_[ICWHO|W|Inferred computationally without human oversight]_Weak
ggttggcagtttggcttctgccacacgtttaagctgcatgaaattctccagataatgctgGttctgtattggcttattttg
>ECK120029592_ppdAp_reverse_2964220_[HIPP|W|Human inference of promoter position]_Weak
gaaattttgcaacgtcctgcaacggcgtaaatagtccggaagatgcgccgaagaaatagaAactggccctcgtcttttttt
>ECK125137394_ppkp5_forward_2622874_[ICWHO|W|Inferred computationally without human oversight]_Weak
acgccgcgtggctggatggtcaacgtctgccgccgcagggctacgctgccgacgagtaatAcccccgtaattaaagcgcca
>ECK125137123_prcp1_reverse_1915027_[ICWHO|W|Inferred computationally without human oversight]_Weak
gaaggcgctgaacgtaaacctcgtgcgcaaaagccggtagagaaagcgccaaaaacagtaAaagcacctcgcgaagaacag
>ECK125137989_purDp1_reverse_4205986_[ICWHO|W|Inferred computationally without human oversight]_Weak
taatccagcctggcggttctatccgtgatgacgaagtgattgccgccgccgacgagcacgGtattgcgatgctcttcaccg
>ECK125137296_rcsCp5_reverse_2319979_[ICWHO|W|Inferred computationally without human oversight]_Weak
gaaatccactagtcttgtccggtatatgacgattatcagaggttaaggtgatgatttctcGgcggtgtatcatattccaga
>ECK125137931_rhtCp2_forward_4007739_[ICWHO|W|Inferred computationally without human oversight]_Weak
gatgacgaagagtagtcagcagcataaaaaagtgccagtatgaagactccgtaaacgtttCccccgcgagtcaaatgtatg
>ECK125137996_rluFp6_forward_4230162_[ICWHO|W|Inferred computationally without human oversight]_Weak
ttacccggcagcgtcgagttactcaataaaagcagttccattacttctccggttagtaagAaatcacgggaggcatgctac
>ECK125136562_rnkp7_reverse_644180_[ICWHO|W|Inferred computationally without human oversight]_Weak
gtaactgtggcaaaacctttgtgattgataaagcgggttattaatcatctgatttacaaaAcacgctaattcgtcttccat
>ECK125137796_rsmDp11_forward_3604315_[ICWHO|W|Inferred computationally without human oversight]_Weak
ctcctcgctgttgcttcatggcacagcgttaacgctatgtacatagcagctaaaaaaatgAtgaaatagtctatcacttaa
>ECK125137673_rsmIp6_reverse_3293393_[ICWHO|W|Inferred computationally without human oversight]_Weak
aacaacaggcagacaacgcgcggctttcaaacgagaaaatgttgagggtaccataatgtaTccagtgatattttttttacg
>ECK125137777_rtcAp6_reverse_3556948_[ICWHO|W|Inferred computationally without human oversight]_Weak
attcgtgccaccgcgcatgtggaatgccgtaaagatgccgaagtgatcgacgaaatcccgAtggcgtataaagatattgat
>ECK125137745_slyDp5_reverse_3478540_[ICWHO|W|Inferred computationally without human oversight]_Weak
ccggactagcgatatgcgccgagtttttttaagctagtgagtacacggctgcagaattccGctacaatctgcgccactatt
>ECK125138060_tabAp5_forward_4474783_[ICWHO|W|Inferred computationally without human oversight]_Weak
gccttgacccgaaaggcgggaaagcgcctgccgataagttgtgataagacaataattcacGcgttaaggctagcggaattg
>ECK120009894_tarp_reverse_1972716_[HIPP|W|Human inference of promoter position],[TIM|S|Transcription initiation mapping]_Strong
caatttcgcggcgggtggcatcagcaataaagtttcccccctccttgccgataacgagatCaacttgttttcaggaaggtg
>ECK125137722_tldDp7_reverse_3392184_[ICWHO|W|Inferred computationally without human oversight]_Weak
gcgacgctgtgcgtcttatcaggcctacaaacggaacataaccgtaggtcggataaggcgTttacgccgcatccgacagcc
>ECK125136723_torTp7_forward_1056207_[ICWHO|W|Inferred computationally without human oversight]_Weak
atccagagtcttcgggtcagggttaaattcacggtcggtgcactttaggtgaaaaaggttGagtcgcaaagcggaatgcat
>ECK120034223_trgp1_forward_1492439_[HIPP|W|Human inference of promoter position],[HTTIM|S|High-throughput transcription initiation mapping]_Strong
tgtgacgcaaagaggtttttggtcataagtaattaccgtcaagtgccgatgactttctatCaggagtaaacctggacgaga
>ECK125136851_trpAp8_reverse_1317241_[ICWHO|W|Inferred computationally without human oversight]_Weak
tggtggttaacctttccggtcgcggcgataaagacatcttcaccgttcacgatattttgaAagcacgaggggaaatctgat
>ECK120009889_tsrp_forward_4591633_[HIPP|W|Human inference of promoter position],[TIM|S|Transcription initiation mapping]_Strong
ctcggcgtaatctccgcgggatattcataaagtttttcctttccaggccgaaaatcttgcAtcggtccacaggaaagagaa
>ECK125137936_ubiEp4_forward_4018747_[ICWHO|W|Inferred computationally without human oversight]_Weak
ttcggtcggttccggagcagccgaatgatgaagcttatcaacgcgatgatgaatataatcAgcagtcgcgctagcccattg
>ECK120015380_vesp_reverse_1824984_[TIM|S|Transcription initiation mapping]_Strong
agttgtaaaaaaagcctgatcaccactaacgtaaatcacccgagttgccgataaccatccAcggttacctgaacgataaca
>ECK125136427_yagGp9_forward_285207_[ICWHO|W|Inferred computationally without human oversight]_Weak
taaaaaagcgctcggaatttaattattttaagagataaaaccgtctgcggaatatttcccGcagacggctttgttgttttt
>ECK125136480_yaiIp3_forward_405723_[ICWHO|W|Inferred computationally without human oversight]_Weak
aaattcattgttttgataatcgctggcagaagcataaacagaactatgccggaaggcaaaAgcgcgacacaatagaggatt
>ECK125136500_ybaMp3_reverse_490324_[ICWHO|W|Inferred computationally without human oversight]_Weak
aacgctgcatcgtgaagtggaagcctatgaagcgcgcctggcacgctgccgccatgcgctGgaaaaaatcgaaaacaggtt
>ECK125136504_ybaNp9_forward_490879_[ICWHO|W|Inferred computationally without human oversight]_Weak
acctcaatgaaaatgataattgttatgctaaagtagccactctgtaagctgacaacactcAatatgcaacgaatcatttta
>ECK125136495_ybaYp3_forward_475245_[ICWHO|W|Inferred computationally without human oversight]_Weak
ccgcagcaagccaaagtgagttgagtataacgcaaatttgctactggtccgatgggtgcaAtggtctgaattacgggctaa
>ECK125136515_ybbJp1_reverse_515077_[ICWHO|W|Inferred computationally without human oversight]_Weak
ggcgaacgtcagtcggcgtttttacaggctgaagcgcgtgaacgttccgccgaagcagaaGcccgcgccaccaaaatggtg
>ECK125136550_ybdJp5_reverse_606264_[ICWHO|W|Inferred computationally without human oversight]_Weak
gatggcggctcgctgattgggctggtgaaaaagcattgtgagatctgggccggtgactaaGccgggaattgccttacagaa
>ECK125136603_ybfAp8_forward_729082_[ICWHO|W|Inferred computationally without human oversight],[RS-EPT-CBR|S|RNA-seq using two enrichment strategies for primary transcripts and consistent biological replicates]_Strong
agtggtcggatgagtagtaaaattacacaaaaggcggtactattttcatcagataaacaaAttcatttttccggtgccatt
>ECK125136635_ybhNp5_reverse_822648_[ICWHO|W|Inferred computationally without human oversight]_Weak
tcagcaggtggatgaaaccatgctgcccaaacgcacctggtggaacctgaccaaaagcgtGctggcgttccactttttacg
>ECK125136655_ybiWp4_reverse_862783_[ICWHO|W|Inferred computationally without human oversight]_Weak
gggctttaatgccgacgaaacctctgtaaaagccattaccgattttgccgccgacgagctGcacgttggcgaaattcattt
>ECK125136639_ybiXp2_reverse_839274_[ICWHO|W|Inferred computationally without human oversight]_Weak
acgtcgcctcaatcaacaagagcggctaccgttatcacccgggcgagccaagaaccttctTgctcacagccaatatgcatt
>ECK125136691_ycaIp8_forward_964108_[ICWHO|W|Inferred computationally without human oversight]_Weak
gaaaatacgttcctcactttaaacctggtaaagaactgcgcgatcgcgccaatatttacgGttaagttttttactcaaact
>ECK125136740_yceIp5_reverse_1118641_[ICWHO|W|Inferred computationally without human oversight]_Weak
ggtaaaccgatcagcgtttttggctggtttgacgtccccgcgacccttgccgacgctggcGcacaggcagactttgccggt
>ECK125136775_ycfDp5_reverse_1188270_[ICWHO|W|Inferred computationally without human oversight]_Weak
ccgaaagatgaataaatatgcccatacttcacgcattacgttaagcatccgttataatcgGttgcagataccagcctgtgg
>ECK120009895_ycgRp_reverse_1244556_[HIPP|W|Human inference of promoter position],[AIPP|W|Automated inference of promoter position]_Weak
catgtaaaaaatattcacgcatttgtattaagttttgttaactgtgaccgataaaccaaaGacagtttgtcagtcaggagt
>ECK125136919_ydcFp4_forward_1487231_[ICWHO|W|Inferred computationally without human oversight]_Weak
cagagtgctccgcttctcactattatctcacgcagtattcttaagggaacgataaggaggAaccatgaacattaccccgtt
>ECK120029596_yecFp_forward_1995717_[HIPP|W|Human inference of promoter position]_Weak
gataaaaatatttattggtcattatattaacgtattttatagcactgccgatatcacgctCaaaaaacaaccactgctatt
>ECK125137166_yecHp5_reverse_1989652_[ICWHO|W|Inferred computationally without human oversight]_Weak
ataaaaacacttcccagggttctgtttttcacgctttcttctgtcctgacgatctttatgAgtgatatctgcggcgcaggt
>ECK125137164_yecJp4_reverse_1987802_[ICWHO|W|Inferred computationally without human oversight]_Weak
gctccggcaggtttttttgtgtcctgatgacggtggatgtgactatcgctgaagatgtgaAgtcgctactataacggcttt
>ECK125137181_yedVp6_reverse_2038202_[ICWHO|W|Inferred computationally without human oversight]_Weak
gtggacgtcgccattcgcaggctccgcgcaaaagttgatgatccttttcctgaaaagctaAttgccacaatccgggggatg
>ECK125137278_yeiRp3_forward_2267742_[ICWHO|W|Inferred computationally without human oversight]_Weak
caggcgctattaaacaccctcaaaatttaacgatttctgcggttaaagcggatgaagctcAccttcgtccgctctcccctt
>ECK125137304_yfaDp5_forward_2356690_[ICWHO|W|Inferred computationally without human oversight]_Weak
aacctgtaaatggcagattgagatgtccacaagtcttcgctgcgaacatccgattacgctActggcccaggcgctggctta
>ECK125137357_yfdPp9_forward_2473572_[ICWHO|W|Inferred computationally without human oversight]_Weak
tctgacagttgagaaaatgccgctgcctgaagcttcgcaacgttaagctgataaacattcGacgcattgcggttatgatga
>ECK125137381_yfeXp5_reverse_2550678_[ICWHO|W|Inferred computationally without human oversight]_Weak
accagttcagcggggaatggcgtggtcctgaagggttaatgccttcggacgataccctgaAaaactggaaagtcagtaaaa
>ECK125137382_yfeZp3_reverse_2551921_[ICWHO|W|Inferred computationally without human oversight]_Weak
acgtggtcggaacggtgatgggcggttatgacgggcatcgcgggtctgcttattatcttgGcgtgcatccagagtttcgtg
>ECK125137439_yfiRp8_forward_2741702_[ICWHO|W|Inferred computationally without human oversight]_Weak
aacaatgttgaaaatgccagccaactgcatgaagtatggcaaaaaggggctgatgaaaatGccagcacaatacgattaaat
>ECK120029593_ygbKp_forward_2862197_[HIPP|W|Human inference of promoter position]_Weak
cccgcattcagccgtcgatatttttgttaaggatcttggtctggttgccgatacagccaaAgccctgcacttcccgctgcc
>ECK125137491_ygdGp2_forward_2930873_[ICWHO|W|Inferred computationally without human oversight]_Weak
gtaccagcgagccgcgcgtctgcctcgataaagttatcgaaaccatgtacgaaacaggtaAagatatgaacgccaagtacc
>ECK125137503_ygdRp5_forward_2971247_[ICWHO|W|Inferred computationally without human oversight]_Weak
tttaagattttcctgctttcaagatatataacgtcggtttataaacagactattatcataGgtaggccaaatgaggataac
>ECK125137561_yggLp3_reverse_3102254_[ICWHO|W|Inferred computationally without human oversight]_Weak
actgggaaccttatgcggaacatatgcttgaagtgatgtcttctattgacggttataaaaAcctgtcagagagcaatgatt
>ECK125137638_ygjQp6_forward_3236462_[ICWHO|W|Inferred computationally without human oversight]_Weak
agcttgagttcgacacccgactgtggctaacgcagttgtcgcttgggcagaacaaaatctGaaaatgatgtcaggcgttat
>ECK125137703_yhcFp5_forward_3366889_[ICWHO|W|Inferred computationally without human oversight]_Weak
gcctcacactgacaatggctccagcttttaaggatgaaggggaactaaccgacatgacagAtattacaggcaatctgacgg
>ECK125137709_yhcMp4_reverse_3380119_[ICWHO|W|Inferred computationally without human oversight]_Weak
gttgtcttttgtttccgtagggtgttggcttcaggctccatgcctgcggctgattatgccActataaccgttaattccaca
>ECK125137818_yhiMp10_forward_3634635_[ICWHO|W|Inferred computationally without human oversight]_Weak
gagactatccggtcttttaccaaataatgaagaataatccctccctggaagataattgtaAaaaacaacagcataagaatt
>ECK120009896_yhjHp_reverse_3679229_[HIPP|W|Human inference of promoter position],[AIPP|W|Automated inference of promoter position]_Weak
gtgaggaaatttaccccggccaggcggtaaagttctgcccttacgcgccgataatctttgTcgagtccgggcagcatcact
>ECK125137920_yifBp9_forward_3949984_[ICWHO|W|Inferred computationally without human oversight]_Weak
catttactcccagggctgcgcgggtatgaacaattgacagtgacataagccctccttgagTcaccattatgtgcataagat
>ECK125137954_yihOp3_reverse_4065971_[ICWHO|W|Inferred computationally without human oversight]_Weak
gctggctggtttcttccccggctggatgctgacgcaaattggctatgtgccgaacgtcgcAcaggctgaccacaccattga
>ECK125137988_yjaHp1_forward_4200511_[ICWHO|W|Inferred computationally without human oversight]_Weak
gcgtactggccgcaacccgcagaccggtaaagaaatcaaaattgccgcagctaacgtaccGgcatttgtttctggcaaggc
>ECK125138014_yjcOp3_reverse_4297330_[ICWHO|W|Inferred computationally without human oversight]_Weak
tgcctgtaacgagctggttaccgaaaacttaagcccgattacgaaaacgccggagtacaaAtactgcgccgttcgcgtcga
>ECK125109031_yjdAp1_forward_4327079_[HIPP|W|Human inference of promoter position]_Weak
aaacaacacactaaatataaaattatttcttgcagtaattataaaagccgaaaacagaacTcaaaaacaatctggctaaat
>ECK125138028_yjdLp4_reverse_4356507_[ICWHO|W|Inferred computationally without human oversight]_Weak
ctcactatccgggctttgaaaccgatattcacggtgcataccgtcaggctgatggccgctAtaccgttaaggtattgaaag
>ECK125138057_yjgAp11_reverse_4458046_[ICWHO|W|Inferred computationally without human oversight]_Weak
tgcttacgctaatgccggtggtcttgctgacggcaacttccgcaccgtccgatttgcctgAggccaactccagcgcagtgg
>ECK125138054_yjgAp5_reverse_4458081_[ICWHO|W|Inferred computationally without human oversight]_Weak
attgaattcaacattctccacttcaccataacgcgtgcttacgctaatgccggtggtcttGctgacggcaacttccgcacc
>ECK125138086_yjhUp8_reverse_4520540_[ICWHO|W|Inferred computationally without human oversight]_Weak
tgcacggtgacgaatcgctggcgatcaaaaaggggcgatattgaaccttcgattatgcttGatgggtgtattctcagtaat
>ECK125109033_ykfBp1_reverse_266158_[HIPP|W|Human inference of promoter position]_Weak
ccaggaggtgacggacccgtataccaaagaaaaatactttgagtacgcccatgacggcaaActgatggggcagctactgat
>ECK125109034_ykfBp2_reverse_266227_[HIPP|W|Human inference of promoter position]_Weak
tatgcaggaaaaaaccgtccagccactgatgaatgcgctgtgtattgccgataacatcaaActggaataccaggaggtgac
>ECK125136451_ykgCp8_reverse_320088_[ICWHO|W|Inferred computationally without human oversight]_Weak
atcatgatttttgttttgtgattctgattaagaaaaagaaaatatcagacgataagacaaAatatcaagcgttgtgaagaa
>ECK125136737_ymdAp9_forward_1105412_[ICWHO|W|Inferred computationally without human oversight]_Weak
caacctgaaagtatggataacacaaccctcaaggatgactaatcattgaggaaatagaatAaatgttcagaccttttttaa
>ECK125136821_ymgEp7_forward_1244555_[ICWHO|W|Inferred computationally without human oversight]_Weak
ttgtttcaggaactgctcatggtaatgactcacgcggaaaaactcctgactgacaaactgTctttggtttatcggtcacag
>ECK125136954_yncDp11_reverse_1523276_[ICWHO|W|Inferred computationally without human oversight]_Weak
gcgcgatgaaaacagatgacgtaaatgcatgacgactccctttgatgaaccgatatttttGctgcttcacaatgcttcgct
>ECK125137079_ynjFp6_reverse_1841611_[ICWHO|W|Inferred computationally without human oversight]_Weak
gcttcgatgcccagttcttcgcgtaactcacgcaccagcgcctgccgctgactttcatccGgctcgactttaccaccggca
>ECK120029595_ynjHp_reverse_1842163_[HIPP|W|Human inference of promoter position],[AIPP|W|Automated inference of promoter position]_Weak
ataaccaaatgcgataactcagacgctaaagttttgccacccggctaccgttatcagtagCagagacaataacgttaagga
>ECK125109029_ynjHp2_reverse_1842188_[HIPP|W|Human inference of promoter position]_Weak
gcaaattaataacgagagtaatctcataaccaaatgcgataactcagacgctaaagttttGccacccggctaccgttatca
>ECK125137111_yoaCp7_reverse_1894112_[ICWHO|W|Inferred computationally without human oversight]_Weak
caccaatgaaatccagggctttatctattacagcaggcatattcttatccttaaaattaaCcatgttatcgataaggctat
>ECK125137185_yodBp14_forward_2042261_[ICWHO|W|Inferred computationally without human oversight]_Weak
tacggccaacagagaaagatacctgtgctcacgccattgcttatattggctggttacaatAtgcactatcaattttttaaa
>ECK125137417_yphBp2_reverse_2674795_[ICWHO|W|Inferred computationally without human oversight]_Weak
ttccatatggaaaaatgcgcccatgatctgacggactggaagctgtggccgcgtaacgccAttacccatcgcttctcgctg
>ECK125137520_yqeIp8_forward_2988415_[ICWHO|W|Inferred computationally without human oversight]_Weak
tttacgtaaagttttacgttgcaacattaaagcctcatttcaatcatcatgataaatataAaattaatatatatttatgcc
>ECK125137677_yraQp4_reverse_3298207_[ICWHO|W|Inferred computationally without human oversight]_Weak
gagcatgaaggcgtgacgattttaagctcttcagaattacgcaaaagagctgaataattaTtcccaagaattgatagtgag
>ECK125137765_yrfFp12_forward_3526403_[ICWHO|W|Inferred computationally without human oversight]_Weak
ggttactgtgatgtgcttaatgatgctcaagttaaactccacgcttgccgatagccaaccGcagaatcatgtattgtgtcc
>ECK125138050_ytfIp11_forward_4437617_[ICWHO|W|Inferred computationally without human oversight]_Weak
aagttataaataaaaagagattgtatttaaagtgcaaaaattcaattgctaataagttacAttttaataatgagcgttttt
>ECK125137715_aaeBp7_reverse_3388236_[ICWHO|W|Inferred computationally without human oversight]_Weak
gggcaccactgctacagtggtggtcactggcaaacaagatcgcgacgaaagccaggattcGttcttccgtaaaatggccca
>ECK120010468_ackAp_forward_2413459_[AIPP|W|Automated inference of promoter position]_Weak
ggtgtcatcatgcgctacgctctatggctccctgacgtttttttagccacgtatcaattaTaggtacttccatgtcgagta
>ECK125138023_adiCp7_reverse_4337202_[ICWHO|W|Inferred computationally without human oversight]_Weak
acagtacgtcgtactttatttctgtctttaaagacttctacggtatgacgccgctgcattAtgttagtcagcacagagaac
>ECK125137333_alaAp9_forward_2407408_[ICWHO|W|Inferred computationally without human oversight]_Weak
aagaatcagaacaattcactatataacattgcatgtaaagcatatacacctcattattttGtcattattaagttattaaca
>ECK125138020_alsEp3_reverse_4308667_[ICWHO|W|Inferred computationally without human oversight]_Weak
ccgcagaaccgcttgccggtatgggttttgaaacctatgccattgccagcgccatcattgGcggcaccagtttcttcggcg
>ECK125138018_alsKp1_reverse_4307995_[ICWHO|W|Inferred computationally without human oversight]_Weak
gccggacaaccgttcattcctgaaatgctggataaacttgccgaactgaaggcatggcgtGaacgagaaggtctggagtac
>ECK125136490_ampGp4_reverse_453686_[ICWHO|W|Inferred computationally without human oversight]_Weak
tgaccaaaaactatcgtgccagctacaacgttgaaggtgcgttccaggcctccaacaaaaAtatcgccgatgcggttaaca
>ECK125137163_araHp7_reverse_1983560_[ICWHO|W|Inferred computationally without human oversight]_Weak
gagcaggcagatgagcgtcaggcactgagccttgcgatgcctaaagtcagccaggctgttGcctgagtaaggagagtatga
>ECK125136917_azoRp8_reverse_1482991_[ICWHO|W|Inferred computationally without human oversight]_Weak
gggcagtagtctgcctgattaattttcttttaaatgatagatatagagtaccacatcgcgGctttctatgcgttgttcaat
>ECK125136458_betAp5_reverse_327261_[ICWHO|W|Inferred computationally without human oversight]_Weak
gagttacacccaggtgaagtccatccaggttgagatggctaaattccagtccatattctaAccaggaggtttatttgcaat
>ECK120016342_bssSp1_reverse_1121058_[IDA|S|Inferred from direct assay],[AIPP|W|Automated inference of promoter position],[IEP|W|Inferred from expression pattern]_Strong
gctgttttattgttcatataaatcttaaaagcagaaatttatctgtttccccctttaaaaAttcggtgaatacccttactt
>ECK120016343_bssSp2_reverse_1121032_[IDA|S|Inferred from direct assay],[TIM|S|Transcription initiation mapping],[AIPP|W|Automated inference of promoter position],[IEP|W|Inferred from expression pattern]_Strong
aaaagcagaaatttatctgtttccccctttaaaaattcggtgaatacccttacttattggTatactgaagttgcttcagat
>ECK125136356_caiEp5_reverse_35440_[ICWHO|W|Inferred computationally without human oversight]_Weak
agcgtatcgctatattcgcagcggcgtgttgaaacactatccatcggttctgcattcggaAgatgccattgaagggccgct
>ECK120033609_canp_reverse_142703_[IDA|S|Inferred from direct assay],[AIPP|W|Automated inference of promoter position],[HTTIM|S|High-throughput transcription initiation mapping],[RS-EPT-CBR|S|RNA-seq using two enrichment strategies for primary transcripts and consistent biological replicates]_Strong
ttacgttcttacactttatctgtggtttaaatcgtcccggagttgccctatattagccaaAcgtaattatttggttacagg
>ECK125137903_cbrAp6_forward_3869314_[ICWHO|W|Inferred computationally without human oversight]_Weak
ggagcaaaggttatctgtttcatggcgcggtcctgatacaaaacgggtcccgccatcataCttcacaaggacttcactttc
>ECK125137155_cheWp5_reverse_1973462_[ICWHO|W|Inferred computationally without human oversight]_Weak
tcaacaccaggttgtggttaaaaaccttgaaagtaactatcgcaaagtccccggcatttcTgctgcgaccattcttggcga
>ECK125137206_cldp7_reverse_2098413_[ICWHO|W|Inferred computationally without human oversight]_Weak
acccgcgatctctttggcagcgactaacatcttgttatcagggctatttacgccctgattGtcttttgttacttacacaac
>ECK120010365_clpBp_reverse_2734205_[IDA|S|Inferred from direct assay],[HIPP|W|Human inference of promoter position],[TIM|S|Transcription initiation mapping],[AIPP|W|Automated inference of promoter position],[RS-EPT-CBR|S|RNA-seq using two enrichment strategies for primary transcripts and consistent biological replicates],[IEP|W|Inferred from expression pattern]_Strong
ttttcacattaatctggtcaataaccttgaataattgagggatgacctcatttaatctccAgtagcaactttgatccgtta
>ECK120033634_clpPp3_forward_456605_[IDA|S|Inferred from direct assay],[TIM|S|Transcription initiation mapping],[RS-EPT-CBR|S|RNA-seq using two enrichment strategies for primary transcripts and consistent biological replicates],[IEP|W|Inferred from expression pattern]_Strong
gcgtaacaacaaaagattgttatgcttgaaatatggtgatgccgtacccataacacagggActagctgataatccgtccat
>ECK125136791_cohEp10_reverse_1203088_[ICWHO|W|Inferred computationally without human oversight]_Weak
gccagcacaaaactggcttttttatagccattgaaaaccagccgtaagtagccaggtgttGagccaacttttccggccaac
>ECK120033625_creAp2_forward_4635243_[HIPP|W|Human inference of promoter position],[TIM|S|Transcription initiation mapping]_Strong
ttaaacattctctgtaagtgccacttggaataacctgctttcgccgctacattgtcgagcGacaggggctgatccagatga
>ECK125136792_croEp4_forward_1202883_[ICWHO|W|Inferred computationally without human oversight]_Weak
gctggtctgggttggctcgcgatcaatcatagtggcaaaggaagaattcccgccaacaccAtctctcagttttctggcgtt
>ECK125137461_csiRp5_forward_2795643_[ICWHO|W|Inferred computationally without human oversight]_Weak
ccgtgccaattatggctcgctggaaaaagctggtattgtggcaaaaaacacccgttcataAtacgcgctgatcatgatcag
>ECK125136715_cspHp12_reverse_1051284_[ICWHO|W|Inferred computationally without human oversight]_Weak
tagtaaactactttgtatgctgtctgtctttcaaaccgacgcagctattaacgcatgataAttgagattaagcaaatttta
>ECK125136712_cspHp8_reverse_1051205_[ICWHO|W|Inferred computationally without human oversight]_Weak
tattttagccgtccggcggtcttaaatatcgctggctttattttattaaccccgtatagtGcagcgcagtattttcagtaa
>ECK125137476_cysCp3_reverse_2874028_[ICWHO|W|Inferred computationally without human oversight]_Weak
gccatctgaattcagtgcattcgaactggaattgaatgctctggttcgtcgccactttccGcactggggcgcgcgcgattt
>ECK125136989_dcpp3_reverse_1627422_[ICWHO|W|Inferred computationally without human oversight]_Weak
catagcacgggatgcttaagagcgggtaatactggattgcaagattgcactccgttatcaGtaagcctacgctatggaaca
>ECK125137805_dcrBp6_forward_3609930_[ICWHO|W|Inferred computationally without human oversight]_Weak
gcaggcgagttaaaggttcgttatcagagttgtgataagatggatgaatgagccgttatgGccgtttatcgaaaggaagaa
>ECK125137340_dedAp2_reverse_2434940_[ICWHO|W|Inferred computationally without human oversight]_Weak
gaagtcggtgcccacaaccagccggagagctggatagcagagttgctggcggcaaaggacAgaacgctggcggcagcaacg
>ECK125137338_dedDp2_reverse_2431868_[ICWHO|W|Inferred computationally without human oversight]_Weak
gccggaactctggcctggttgaaaagcgtggttgatgactggtattgtgcgccactggaaGggccgcgcggtgccacggca
>ECK120010272_dnaKp1_forward_12048_[IDA|S|Inferred from direct assay],[HIPP|W|Human inference of promoter position],[TIM|S|Transcription initiation mapping],[RS-EPT-CBR|S|RNA-seq using two enrichment strategies for primary transcripts and consistent biological replicates],[IEP|W|Inferred from expression pattern]_Strong
gcacaaaaaatttttgcatctcccccttgatgacgtggtttacgaccccatttagtagtcAaccgcagtgagtgagtctgc
>ECK120010273_dnaKp2_forward_12123_[IDA|S|Inferred from direct assay],[HIPP|W|Human inference of promoter position],[TIM|S|Transcription initiation mapping],[IEP|W|Inferred from expression pattern]_Strong
gtctgcaaaaaaatgaaattgggcagttgaaaccagacgtttcgcccctattacagactcAcaaccacatgatgaccgaat
>ECK120010510_dnaKp3_forward_12144_[IDA|S|Inferred from direct assay],[HIPP|W|Human inference of promoter position],[TIM|S|Transcription initiation mapping],[IEP|W|Inferred from expression pattern]_Strong
ggcagttgaaaccagacgtttcgcccctattacagactcacaaccacatgatgaccgaatAtatagtggagacgtttagat
>ECK125136967_dosPp3_reverse_1565743_[ICWHO|W|Inferred computationally without human oversight]_Weak
aagacgaggtagaaaccgtgttgaactctggaaagccagtctttagatgcgccaggatgcAgaggtaatcatgaagctaac
>ECK125138003_dusAp9_forward_4261600_[ICWHO|W|Inferred computationally without human oversight]_Weak
ttttcttttgcaatgagacaggcgcttcctgttgttatggtatagtaccccgctattgagCctcctgaatagtgatgctga
>ECK125136553_entDp1_reverse_610254_[ICWHO|W|Inferred computationally without human oversight]_Weak
ggcgtatacctataacgagccgggacgtacgtggtatatgagcgtaaacacccacttctgAtgctaacgtcagattgttga
>ECK120010971_exuRp_forward_3246508_[AIPP|W|Automated inference of promoter position]_Weak
tggaccgtgttgcagaacaaaccggcgattgaggtggcgcaggaaacacataacgatcccGcaccgcaacattaacgtttc
>ECK125138080_fecEp3_reverse_4511530_[ICWHO|W|Inferred computationally without human oversight]_Weak
aggtgcgttgctgttggtggttgccgatctgctggcgagaattattcatcccccactggaGctcccggttggcgtgctgac
>ECK125138081_fecEp4_reverse_4511644_[ICWHO|W|Inferred computationally without human oversight]_Weak
taccggcgtggccgcctgcggcccgattagctttattggtctcgtggtgccgcatatgatGcgtagcatcaccggtggacg
>ECK125137755_frlAp17_forward_3499759_[ICWHO|W|Inferred computationally without human oversight]_Weak
tcttgcccccgcccgtaaaaatattttcactttaaattcaatttgataactacatccattAgccacagcgcgatcctgtgc
>ECK125136364_fruRp8_forward_87947_[ICWHO|W|Inferred computationally without human oversight]_Weak
cgttgggctttttttgcgaaatcagtgggaacctggaataaaagcagttgccgcagttaaTtttctgcgcttagatgttaa
>ECK125136656_fsaAp6_forward_863530_[ICWHO|W|Inferred computationally without human oversight]_Weak
ggggccatcatgggtcgagtagcgctgaatattgaaaatcatagttgcctctctatttcgTtcaagcattaaaatactttc
>ECK125136507_fsrp8_reverse_504767_[ICWHO|W|Inferred computationally without human oversight]_Weak
tgcatccagattagaaattctgtattcggcgttgagacttccttcagacgacgcatacagGtatgttagtctggtaataat
>ECK125136508_fsrp9_reverse_504855_[ICWHO|W|Inferred computationally without human oversight]_Weak
atacttctctccctgacctgatttcaacgtgttgaaaaatagtatgacgcgacatcatagAcaagtctgcgtccggtgaag
>ECK125137595_ftsPp2_reverse_3162866_[ICWHO|W|Inferred computationally without human oversight]_Weak
attaatcttaatcgactgcacaacggtctggtgattgtcgaaatgctgccgccaattgacGtcagtcagtatggcaaagat
>ECK120009900_fxsAp_forward_4368603_[IDA|S|Inferred from direct assay],[HIPP|W|Human inference of promoter position],[TIM|S|Transcription initiation mapping],[AIPP|W|Automated inference of promoter position],[IEP|W|Inferred from expression pattern]_Strong
ctaccaaaaatagttgcgcaaacatcttgaaattttgctaatgaccacaatataagctaaAcgcgattcgcaacccattca
>ECK120010335_gapAp2_forward_1862618_[IDA|S|Inferred from direct assay],[HIPP|W|Human inference of promoter position],[TIM|S|Transcription initiation mapping],[AIPP|W|Automated inference of promoter position]_Strong
atcacatttttatcgtaattgccctttaaaattcggggcgccgaccccatgtggtctcaaGcccaaaggaagagtgaggcg
>ECK125137979_gldAp4_reverse_4139046_[ICWHO|W|Inferred computationally without human oversight]_Weak
gtcagctatagagaagttcgaacacgactggaatgccgcatttggcactactcatctctaAaggagcaattatggaccgca
>ECK125137778_glgPp1_reverse_3566773_[ICWHO|W|Inferred computationally without human oversight]_Weak
cttgctgatacggtttctgactgttctcttgagaaccttgcagatggcgtcgccagtgggTttgtctttgaagatagtaat
>ECK125137619_glnEp5_reverse_3199753_[ICWHO|W|Inferred computationally without human oversight]_Weak
tactatgatcctgtcgtcgcgcaagcctggctggagaactggcaggggctgcatcacgctAttgcgaccgggcaacgcatc
>ECK120033614_glnSp2_forward_705999_[IDA|S|Inferred from direct assay]_Strong
aagcggtggagatcttctctgccgctttttttttcatcaatcatccccataatccttgttAgattatcaattttaaaaaac
>ECK125137780_gntUp2_reverse_3577085_[ICWHO|W|Inferred computationally without human oversight]_Weak
gatgtactggtggtggatatcgatcaaccgctggaaggtgttgtggcaagcaccattgagGttattaaaaaaggcaaataa
>ECK125137771_greBp7_forward_3536780_[ICWHO|W|Inferred computationally without human oversight]_Weak
caatttattcggcgaaacattattgattctgttgatatgatcacgttatacccaatgtgcGcattatcaaacagacaaagg
>ECK120010058_groSp_forward_4370616_[IDA|S|Inferred from direct assay],[HIPP|W|Human inference of promoter position],[AIPP|W|Automated inference of promoter position],[RS-EPT-CBR|S|RNA-seq using two enrichment strategies for primary transcripts and consistent biological replicates],[IEP|W|Inferred from expression pattern]_Strong
cagaattttttttctttttcccccttgaaggggcgaagcctcatccccatttctctggtcAccagccgggaaaccacgtaa
>ECK120010367_grpEp_reverse_2750747_[IDA|S|Inferred from direct assay],[HIPP|W|Human inference of promoter position],[TIM|S|Transcription initiation mapping],[AIPP|W|Automated inference of promoter position],[RS-EPT-CBR|S|RNA-seq using two enrichment strategies for primary transcripts and consistent biological replicates],[IEP|W|Inferred from expression pattern]_Strong
gattgatgacaatgtgagtgcttcccttgaaaccctgaaactgatccccataataagcgaAgttagcgagatgaatgcgaa
>ECK125137415_hcaTp6_reverse_2667928_[ICWHO|W|Inferred computationally without human oversight]_Weak
aacatgcgtcgcggatctcagttttttagtgcttgtgaactggcgttacagacatcgggaAgcaggctcgaatattcttat
>ECK125137416_hcaTp7_reverse_2668053_[ICWHO|W|Inferred computationally without human oversight]_Weak
gtgccttccattgctttactgatggcgtggaagaaaggggagatgaagccggcattacgcGatttcatcgccattgtgcag
>ECK120033631_hepAp2_reverse_63588_[IDA|S|Inferred from direct assay],[HIPP|W|Human inference of promoter position],[TIM|S|Transcription initiation mapping],[RS-EPT-CBR|S|RNA-seq using two enrichment strategies for primary transcripts and consistent biological replicates],[IEP|W|Inferred from expression pattern]_Strong
agaaaaccaaaagcgtggtcgccccttgcaatatcagaatcgcggcaccattaagtacgtAtggaccaccaacggcccgga
>ECK120033624_holCp_reverse_4484273_[IDA|S|Inferred from direct assay],[TIM|S|Transcription initiation mapping],[AIPP|W|Automated inference of promoter position],[IEP|W|Inferred from expression pattern]_Strong
cgctgcggtgtatacctgatgcgtatttaaatccaccacaagaagccccatttatgaaaaAcgcgacgttctaccttctgg
>ECK125136593_hscCp7_reverse_683594_[ICWHO|W|Inferred computationally without human oversight]_Weak
atttacctctgttgagcgctgggttggcgtggaaacacaggggaaatatacccagggtatGacggttgttgattattatta
>ECK120033627_hslRp_forward_3529110_[TIM|S|Transcription initiation mapping],[AIPP|W|Automated inference of promoter position]_Strong
gagcataccggtctggacgcacaccttgatttattactttccacccacacatttggttatCcgaaagaggatcagcggtta
>ECK120010429_hslVp_reverse_4122354_[IDA|S|Inferred from direct assay],[HIPP|W|Human inference of promoter position],[TIM|S|Transcription initiation mapping],[AIPP|W|Automated inference of promoter position],[IEP|W|Inferred from expression pattern]_Strong
atacaaactgcattcggctcgccgccgggggttgaaaccctcaaaatcccccccatctatAattgcattatgccccgtact
>ECK120010500_htgAp1_forward_10644_[HIPP|W|Human inference of promoter position],[TIM|S|Transcription initiation mapping]_Strong
gtggggcagtgtctacgatcttttgaggggaaaatgaaaattttccccggtttccggtatCagacctgagtggcgctaacc
>ECK120010296_htpGp1_forward_495075_[IDA|S|Inferred from direct assay],[HIPP|W|Human inference of promoter position],[TIM|S|Transcription initiation mapping],[AIPP|W|Automated inference of promoter position],[IEP|W|Inferred from expression pattern]_Strong
acgagagcaggatcacctgctctcgcttgaaattattctcccttgtccccatctctcccaCatcctgtttttaaccttaaa
>ECK120010336_htpXp_reverse_1912618_[IDA|S|Inferred from direct assay],[HIPP|W|Human inference of promoter position],[TIM|S|Transcription initiation mapping],[AIPP|W|Automated inference of promoter position],[RS-EPT-CBR|S|RNA-seq using two enrichment strategies for primary transcripts and consistent biological replicates],[IEP|W|Inferred from expression pattern]_Strong
tctggtgacttacgcactatccagacttgaaaatagtcgcgtaacccatacgatgtgggtAtcgcatattgcgttttgtta
>ECK125137478_iapp7_forward_2876536_[ICWHO|W|Inferred computationally without human oversight]_Weak
aggcaccggatttcgggcgtttaggaagatttgaaattgttttagcgcagcggcagtttcAtactatggcggtaaaaaaat
>ECK120010456_ibpAp_reverse_3867518_[IDA|S|Inferred from direct assay],[HIPP|W|Human inference of promoter position],[TIM|S|Transcription initiation mapping],[AIPP|W|Automated inference of promoter position],[IEP|W|Inferred from expression pattern]_Strong
tgcaaaaaaaagtccgctgataaggcttgaaaagttcatttccagacccatttttacatcGtagccgatgaggacgcgcct
>ECK125137543_idip10_forward_3032970_[ICWHO|W|Inferred computationally without human oversight]_Weak
agtcgcttcaaatatatgatgctacttttttaaatggtttttacctgtcggcatccgctcAaaacgggcggttgtcgataa
>ECK120033608_ileSp3_forward_22229_[TIM|S|Transcription initiation mapping],[AIPP|W|Automated inference of promoter position],[RS-EPT-CBR|S|RNA-seq using two enrichment strategies for primary transcripts and consistent biological replicates]_Strong
cagctggaagtgcatttgttagatgttgcaatggacctttacggtcgccatatacaagtaGtgctgcgtaaaaaaatacgc
>ECK125136728_insFp5_reverse_1095155_[ICWHO|W|Inferred computationally without human oversight]_Weak
cgccagctggcagaacgggatgaagagctggctatcctccaaaaggccgcgacatacttcGcgaagcgcctgaaatgaagt
>ECK125136904_insHp3_reverse_1428926_[ICWHO|W|Inferred computationally without human oversight]_Weak
aatcagaacttataaccgacacccacgatgaaaccgtcagtgcgccagtcgccactgccgGggccttcataagcaatatca
>ECK125136407_ivyp5_forward_240329_[ICWHO|W|Inferred computationally without human oversight]_Weak
taacaaatgctgatattggaaatatctgatttgcaaattatcgtgttatcgccaggctttAggaggttaataacatgggca
>ECK125136358_kefFp2_forward_47080_[ICWHO|W|Inferred computationally without human oversight]_Weak
tgggggcgggtatctcgctgtttggcttgttgatttccgtagcgtttgccccggagactcGagggatgtcactggcgcaga
>ECK120033622_lapAp1_forward_1340135_[IDA|S|Inferred from direct assay],[TIM|S|Transcription initiation mapping],[AIPP|W|Automated inference of promoter position],[IEP|W|Inferred from expression pattern]_Strong
aacgagaacaagaaagttaacgctggttgattttccgaatttagcccttaaatcatcaacAatgcgtgtggatgccatttc
>ECK120016344_ldhAp_reverse_1442915_[IDA|S|Inferred from direct assay],[AIPP|W|Automated inference of promoter position],[IEP|W|Inferred from expression pattern]_Strong
gaaggttgcgcctacactaagcatagttgttgatgaatttttcaatatcgccatagctttCaattaaatttgaaattttgt
>ECK125137885_ligBp4_reverse_3821288_[ICWHO|W|Inferred computationally without human oversight]_Weak
cttgctcacactttttgcgcaaagttgttgcgttttgcgtagctgcttccgcatttgcctGtcattcactgcaataaagac
>ECK120010455_lonp_forward_458815_[IDA|S|Inferred from direct assay],[HIPP|W|Human inference of promoter position],[RS-EPT-CBR|S|RNA-seq using two enrichment strategies for primary transcripts and consistent biological replicates],[IEP|W|Inferred from expression pattern]_Strong
taatttttcctctattctcggcgttgaatgtgggggaaacatccccatatactgacgtacAtgttaatagatggcgtgaag
>ECK125138121_lplAp2_reverse_4624238_[ICWHO|W|Inferred computationally without human oversight]_Weak
tttacgcctgatgttgctgctctcactggcaatcggtgtagtgctgacccgcacgctgctAcagggtaaacgcacccgctg
>ECK125137505_lplTp3_reverse_2973939_[ICWHO|W|Inferred computationally without human oversight]_Weak
gtatgcccgcgagcacggcgtgccggagcttgctgtaccgcgcgatattcgctatctgaaAcagatgccattacttggcag
>ECK120016340_macBp1_forward_920094_[AIPP|W|Automated inference of promoter position]_Weak
aaaaggttaacgacgctattttctattacgcccgttttgaagtccccaaccccaatggttTgctgcggctggatatgactg
>ECK120016341_macBp2_forward_920337_[AIPP|W|Automated inference of promoter position]_Weak
ttgagattgtcaaagggcttgaagcgggcgatgaagtggtgattggtgaggccaaaccagGagctgcacaatgacgccttt
>ECK125136966_maeAp4_reverse_1555727_[ICWHO|W|Inferred computationally without human oversight]_Weak
tgcctgcgcaatggtgtttttgtttttatctgctttatacttgaggccgacgccctggcgGtaaagcaaagacgataaaag
>ECK125136953_mcbRp3_forward_1520096_[ICWHO|W|Inferred computationally without human oversight]_Weak
tggtgatccgcgtggcgggtgatgattaaagtttcaacggcggcgtaagccgccataaaaAtccaggcaaaaagcttattt
>ECK120010136_metAp1_forward_4214233_[TIM|S|Transcription initiation mapping],[RS-EPT-CBR|S|RNA-seq using two enrichment strategies for primary transcripts and consistent biological replicates]_Strong
aactttctcaccttcaacatgcaggctcgacattggcaaattttctggttatcttcagctAtctggatgtctaaacgtata
>ECK125137260_mglCp5_reverse_2237858_[ICWHO|W|Inferred computationally without human oversight]_Weak
gggattattattatctcctctgaaatgcctgagttgttagggataacagaccgtattctgGtcatgagcaatggtctcgtt
>ECK125095205_mhpTp_forward_375386_[AIPP|W|Automated inference of promoter position]_Weak
acacgactgccggatgcgataaacgtcttgtccggcctacatttcgcccgtaggcagtcaTtaaatagttctgattacgcg
>ECK120033729_miaAp2_forward_4398982_[IDA|S|Inferred from direct assay],[HIPP|W|Human inference of promoter position],[TIM|S|Transcription initiation mapping],[IEP|W|Inferred from expression pattern]_Strong
agtctgccctggcggaattgggtattgatttccagtcagatgcacagcatgtgaccatcaGggcagtgcctttacccttac
>ECK125137249_mlrAp9_forward_2214785_[ICWHO|W|Inferred computationally without human oversight]_Weak
gagaattcgtgagtacgatcactcaaaatcgcctggcaaaaataaaatcaccctatagatGcacaaaaaacgggcaaaact
>ECK125136420_mmuPp6_forward_275206_[ICWHO|W|Inferred computationally without human oversight]_Weak
ttccggaggcgttatgagctggcggccctttttgtatctgattattaatccccacccgctAttaagcgcccggcgcgggca
>ECK120010025_mngAp_forward_765811_[HIPP|W|Human inference of promoter position],[IC|W|Inferred by curator]_Weak
ctgacgccaaactctgtttgtagcgctgattcagtgggtaacgcatcgccaggtttaagcTcgccacgcgcaatttgttca
>ECK125136875_mpaAp4_reverse_1390639_[ICWHO|W|Inferred computationally without human oversight]_Weak
aagtgatacaagatcgatgacatagcgttgaagaaaaggatttgataatccgcaaaatttGcacaacactgcctgtaatac
>ECK125136878_mppAp4_forward_1393204_[ICWHO|W|Inferred computationally without human oversight]_Weak
ttttttgatggaagttgtttgcatttctttaaggcgaaacaaataattacgcatcaatttTaatgtcggttagagggaaac
>ECK120033727_mutLp2_forward_4397046_[IDA|S|Inferred from direct assay],[HIPP|W|Human inference of promoter position],[TIM|S|Transcription initiation mapping],[IEP|W|Inferred from expression pattern]_Strong
ctgctgggtggggcgggtgatgtgctggcgaacagtcagtctgacccctatttaagccagGcggtgctggatttacagttc
>ECK120010082_mutMp_reverse_3811175_[TIM|S|Transcription initiation mapping],[AIPP|W|Automated inference of promoter position]_Strong
taacaaaaaacctcgctccggcggggttttttgttatctgcttgcccccatattgactgcAtctgttcattcctggagatg
>ECK120016345_mutMp2_reverse_3811277_[AIPP|W|Automated inference of promoter position]_Weak
acgtactaagccggaaaaactggaactgaaaaaattcgatccagttgttcgccagcacgtGatctacaaagaagcgaaaat
>ECK120033612_narPp_forward_2290422_[IDA|S|Inferred from direct assay],[TIM|S|Transcription initiation mapping],[AIPP|W|Automated inference of promoter position],[IEP|W|Inferred from expression pattern]_Strong
atgatgccaaagcgaacgacaaggttgtagttttcactacatgtccatacataaaatgggGtaacattcacgcgcctggta
>ECK120033626_nfuAp2_forward_3545458_[TIM|S|Transcription initiation mapping],[AIPP|W|Automated inference of promoter position],[RS-EPT-CBR|S|RNA-seq using two enrichment strategies for primary transcripts and consistent biological replicates]_Strong
cgcaacctgaaaaatgcctttcgtcttgaattgcccgtgcaaggtcgccatatggtgattGtggatgatgtcgttaccacc
>ECK125136932_opgDp8_forward_1496655_[ICWHO|W|Inferred computationally without human oversight]_Weak
ggaagaacgcagtaaacgtcgctgtggtttgctttaaaatctgaccatccgcctttgcaaAaatttgcctgattttacaaa
>ECK125136757_pabCp8_forward_1153093_[ICWHO|W|Inferred computationally without human oversight]_Weak
aaccatcaacctggataacccggatgaaggttgcgatctggatttcgtaccgcacgaagcGcgtcaggttagcggaatgga
>ECK125137407_pbpCp2_reverse_2647368_[ICWHO|W|Inferred computationally without human oversight]_Weak
gccgggaacgtatcaggtaccgcaaccgatggtggaatcaatgtatgttccccaatggcgGgcgaccggcgcggctgaaga
>ECK125137980_pflDp2_forward_4143880_[ICWHO|W|Inferred computationally without human oversight]_Weak
tcggcatcaagtttgaagagcgttttgctggcaagaccatcgtgcgcgtcaacatcagcgAtgcagtaaaacgtgctgacg
>ECK125136627_pglp2_forward_798539_[ICWHO|W|Inferred computationally without human oversight]_Weak
caccgataccactatcggacaaaattctgcgttttaattcagcattcaccgccaaaagcgActaattttagctgttacagt
>ECK125095209_pgpCp_reverse_2698638_[AIPP|W|Automated inference of promoter position]_Weak
tttatattccattgccgctaattgccatgaattaaaaattccagttagccatgatgcggtCgattgttgccggaaaagtga
>ECK120033615_phoPp3_reverse_1190491_[IDA|S|Inferred from direct assay],[TIM|S|Transcription initiation mapping],[AIPP|W|Automated inference of promoter position],[IEP|W|Inferred from expression pattern]_Strong
tttttcactttacctcccctccccgctggtttatttaatgtttacccccataaccacataAtcgcgttacactattttaat
>ECK125137933_pldBp6_forward_4009014_[ICWHO|W|Inferred computationally without human oversight]_Weak
aaccgtggttgagcgaggtggtcatagtgttgattgcaccagagcctggcgacaggcttaAaatgatcgatgtcagcaggt
>ECK120033613_pncCp_reverse_2824394_[HIPP|W|Human inference of promoter position],[TIM|S|Transcription initiation mapping]_Strong
taatcagcttttttctgaatcctcctcgtaaaattgcaacgccaacaccatcttcctgacGaaagtgctatcttgtccggc
>ECK125137015_pntBp6_reverse_1676548_[ICWHO|W|Inferred computationally without human oversight]_Weak
gctggcctgcgttgtcggttattacgtggtgtggaatgtatcgcacgcgctgcatacaccGttgatgtcggtcaccaacgc
>ECK120009968_pphAp_reverse_1923385_[TIM|S|Transcription initiation mapping],[AIPP|W|Automated inference of promoter position]_Strong
attcagattgatgatcctaacaatcccggcgaaaaaatgagtctggcaccgtttatagaaCgagctgaaaaactctgttaa
>ECK120010557_ppiDp1_forward_461838_[HIPP|W|Human inference of promoter position],[TIM|S|Transcription initiation mapping]_Strong
cttttttatttgtattcggtgactttctgcgtcttgtgggctgacaattgcccccgtttcTtgtcacaataggcctttgcg
>ECK125138117_prfCp2_forward_4609344_[ICWHO|W|Inferred computationally without human oversight]_Weak
ttcgttgcacgaactggagcagctcctgtgtaaacactgattgcctcccccccgttgatgGgtaaaatagccgcaattttt
>ECK120033618_prlCp_reverse_3645238_[IDA|S|Inferred from direct assay],[AIPP|W|Automated inference of promoter position],[RS-EPT-CBR|S|RNA-seq using two enrichment strategies for primary transcripts and consistent biological replicates],[IEP|W|Inferred from expression pattern]_Strong
cgccgcgaaagcgtaacgtttctcattgaaattcactacacttaaccccatgctacacacAttatgtaaagcgcctgttga
>ECK125136414_proBp11_forward_260303_[ICWHO|W|Inferred computationally without human oversight]_Weak
taaaagcgtaaacaactgccgctaggcttgctgatcccgcgcaacaaaacgccatgctttGctcgcagatggttggcaacc
>ECK125137138_purTp5_forward_1930719_[ICWHO|W|Inferred computationally without human oversight]_Weak
ttgtcataagcatcggcttcctttttgctggtaaacgacattttctcttcgccctcacgaAtgactacgtatttaacttca
>ECK125137883_pyrEp4_reverse_3815985_[ICWHO|W|Inferred computationally without human oversight]_Weak
ggcgaagcggtttgcgatctggaatacgttgaagactctgccgcagagaccgacatgaacGtagtgatgaccgaagacggg
>ECK125136541_quuDp3_forward_573774_[ICWHO|W|Inferred computationally without human oversight]_Weak
ccgaaatggggaatgaatgatgtttgagtttaatatggcagaacttcttcgccaccgctgGgggcgtctgcgcttatatcg
>ECK120033709_raiAp_forward_2737104_[IDA|S|Inferred from direct assay],[IEP|W|Inferred from expression pattern]_Strong
aaaagattcgttgacaaaaagtgacaaaattatgagattttcatcacacattttgacatcAggaacggtatgctgaattca
>ECK125137927_rarDp4_reverse_4004241_[ICWHO|W|Inferred computationally without human oversight]_Weak
gcccgcgttgaattacacaatgaagaacagctttatattgccagtgccaccgccacctatAtggtaggttgaagacataaa
>ECK125137928_rarDp5_reverse_4004297_[ICWHO|W|Inferred computationally without human oversight]_Weak
gcgagcgttttactgctactagtagcctgttgcgtgcaggcaataaagtcgccgtcgcccGcgttgaattacacaatgaag
>ECK120033635_rdgBp_forward_3096620_[TIM|S|Transcription initiation mapping],[AIPP|W|Automated inference of promoter position]_Strong
cgggttgccaaaagccaggtggtgattgaaaaaggcgaacttggccgccacaaacaaattAaaatcattaatccgcaacaa
>ECK120010457_rfaDp3_forward_3793865_[TIM|S|Transcription initiation mapping]_Strong
gcactattcacatgcaaaaccaacatccgccatgaaggactagctaaaacccaaactagtTtgttgcaattagcatccttg
>ECK125137218_rfbXp5_reverse_2109676_[ICWHO|W|Inferred computationally without human oversight]_Weak
acaaactattatcatcctgaaagcgattgtggaatatgttggaatgatgaacgcattgcaAttgattggccccaaacatca
>ECK125137214_rfcp7_reverse_2107394_[ICWHO|W|Inferred computationally without human oversight]_Weak
tacggttgttacaaaagaatatccattagagtggaaagttggcgacgaaccctactatccAgttaatgataataaaaacat
>ECK125136604_rhsCp3_forward_729379_[ICWHO|W|Inferred computationally without human oversight]_Weak
ggcaactggtgatttttattgattgctgagttttgaatacattgaaaaccgccagcggaaAcgctggcggttttttgtatc
>ECK120033610_ribEp_forward_434504_[TIM|S|Transcription initiation mapping],[AIPP|W|Automated inference of promoter position],[RS-EPT-CBR|S|RNA-seq using two enrichment strategies for primary transcripts and consistent biological replicates]_Strong
ccgcggattatgcacgctgccagggcttgagaaattagccgacgccccccaatttaaattCaaagagatacgtcatgtagg
>ECK120010388_rlmEp2_reverse_3327731_[IDA|S|Inferred from direct assay],[HIPP|W|Human inference of promoter position],[TIM|S|Transcription initiation mapping],[AIPP|W|Automated inference of promoter position],[IEP|W|Inferred from expression pattern]_Strong
atcgtattttttgcttacgttgggattgaaaacgggtcattctaccgccatctcccatatAtcaccaaataggcgcgtaaa
>ECK125136576_rlpAp5_reverse_665222_[ICWHO|W|Inferred computationally without human oversight]_Weak
ggcgctaattgtgctgatggctgggttcgggattgtaatgtcaatccacacccacaggaaAatgttgtcgaaaagcgtgta
>ECK120033628_rnlAp_forward_2765906_[IDA|S|Inferred from direct assay],[AIPP|W|Automated inference of promoter position]_Strong
tttagcaaatcaatacacttcaggggggtattattgtagagtttccccatatgtttctatGggatccaggaaatgacaatc
>ECK120033713_rpmEp_forward_4126908_[IDA|S|Inferred from direct assay],[HTTIM|S|High-throughput transcription initiation mapping],[IEP|W|Inferred from expression pattern]_Strong
cacattgccgtagaagagtgcggatcagtttgcatacgctggttaatttctgtatgatttCgcgccttcgtacgaaatgat
>ECK120010384_rpoDp3_forward_3212688_[IDA|S|Inferred from direct assay],[HIPP|W|Human inference of promoter position],[TIM|S|Transcription initiation mapping],[IMP|W|Inferred from mutant phenotype],[IEP|W|Inferred from expression pattern]_Strong
cgtggtacaaataatgctgccacccttgaaaaactgtcgatgtgggacgatatagcagatAagaatattgctgagcaaacc
>ECK120009864_rrsAp1_forward_4035239_[HIPP|W|Human inference of promoter position]_Weak
cagaaaattattttaaatttcctcttgtcaggccggaataactccctataatgcgccaccActgacacggaacaacggcaa
>ECK120009872_rrsDp1_reverse_3429047_[HIPP|W|Human inference of promoter position],[TIM|S|Transcription initiation mapping]_Strong
cagaaaaaaagatcaaaaaaatacttgtgcaaaaaattgggatccctataatgcgcctccGttgagacgacaacgtgaaac
>ECK120009867_rrsEp_forward_4207863_[HIPP|W|Human inference of promoter position]_Weak
agtcatttttctgcaatttttctattgcggcctgcggagaactccctataatgcgcctccAtcgacacggcggatgtgaat
>ECK120009870_rrsHp1_forward_223485_[HIPP|W|Human inference of promoter position],[HTTIM|S|High-throughput transcription initiation mapping]_Strong
tgaaataaaaatgcatttttccgcttgtcttcctgagccgactccctataatgcgcctccAtcgacacggcggatgtgaat
>ECK125137739_rsmBp4_forward_3434991_[ICWHO|W|Inferred computationally without human oversight]_Weak
gaaattgaaggacagccggttaaagtctggaaagcatcggtcattgatacggcaaccaacGctgcaccaggaacgatcctt
>ECK125137674_rsmIp8_reverse_3293553_[ICWHO|W|Inferred computationally without human oversight]_Weak
cacgaatggcgagtaattgccagttgatcctggtatcatcagagctttgctgcatctgctGaagataaaaggcagaatcag
>ECK125137283_rsuAp3_reverse_2280548_[ICWHO|W|Inferred computationally without human oversight]_Weak
tgctaatagtatgccatggatctttttcccttgagggatgttattagaccgctatactggGcagacaacagttcagatttt
>ECK125137144_ruvBp1_reverse_1945366_[ICWHO|W|Inferred computationally without human oversight]_Weak
tcgctcgccctgacgccagcagtgaaactttaattcgcgaagccctacgcgccgcgttatGaggtaaaggatgattgaagc
>ECK125137146_ruvBp4_reverse_1945544_[ICWHO|W|Inferred computationally without human oversight]_Weak
attgttgaaatgaaagaccgatttaaaggtttgcatggcgatctctttacgccagccgccGacctggtactcacgtctcct
>ECK125137408_ryfAp11_forward_2653699_[ICWHO|W|Inferred computationally without human oversight]_Weak
agatattacttaaacatgtaaattcactttcctttaaaaaacaaaaaaccgccaaaatcaGgcggttttttgttgctggtc
>ECK125137259_sanAp3_forward_2232684_[ICWHO|W|Inferred computationally without human oversight]_Weak
gttctggcagaaaaagccgatgcgccgttgattcagtgggatgccacctccgcaacgctgAaagctctcggctgtcacagt
>ECK120011047_sdaAp_forward_1896809_[IDA|S|Inferred from direct assay],[HIPP|W|Human inference of promoter position],[TIM|S|Transcription initiation mapping],[IEP|W|Inferred from expression pattern]_Strong
ctatacttatctttacatctacaaaacactacttgagacaatcatcgcaatattagttaaAtcgcggtttttgattagttt
>ECK125138123_sltp7_forward_4630700_[ICWHO|W|Inferred computationally without human oversight]_Weak
cgtaacgtggcgtaaacggcaatgactggttagcataaatctattacgcggcatgacgctGcattgatgtatttacactta
>ECK125137744_slyXp4_forward_3477431_[ICWHO|W|Inferred computationally without human oversight]_Weak
caacggccattgtggtcgccagcagcgttactttaaacagtgatttcatccatatctccaGgatcggggcatctcacccca
>ECK125137343_smrBp4_forward_2448568_[ICWHO|W|Inferred computationally without human oversight]_Weak
gcattcacgcgcggtgagtgaggaaaaatacgtttaaaacgatcgattgcgctacgagtcGggtaaactgtaggaaaatta
>ECK125137490_sydp2_reverse_2925369_[ICWHO|W|Inferred computationally without human oversight]_Weak
tggcgtcataggtatcccggtaatcggttgattttccaagagtcaggcccgcaagtgcctGatggtttgcataagaagaca
>ECK125136992_tfaQp6_reverse_1634956_[ICWHO|W|Inferred computationally without human oversight]_Weak
gtcggtattggtgctcatacgcactccgttgcgattggttcacatggacacaccatcaccGttaacgctgctggtaacgcg
>ECK125137721_tldDp6_reverse_3392075_[ICWHO|W|Inferred computationally without human oversight]_Weak
tcaggcctacaaaccggaacataaccgtaggctggatagggcgttcacgccgcatccggcAgccgtaaaaaatcctctact
>ECK125136615_tolBp3_forward_777560_[ICWHO|W|Inferred computationally without human oversight]_Weak
ctttgtcaggctgcgttggcagcagctaaacttgcgaagatcccgaaaccaccaagccagGcagtatatgaagtgttcaaa
>ECK120010491_topAp1_forward_1330980_[HIPP|W|Human inference of promoter position],[TIM|S|Transcription initiation mapping],[IMP|W|Inferred from mutant phenotype],[AIPP|W|Automated inference of promoter position]_Strong
tcgtgaacagagtcacgacaaggggttgatatccgcagagagcgagtccatatcggtaacTcgttgccagtggaaggttta
>ECK120010437_trmAp_reverse_4163295_[HIPP|W|Human inference of promoter position],[TIM|S|Transcription initiation mapping]_Strong
ctcacaaataggaattcatcaagatctggacatctgatgagcaatccctacaatcgccgcGtactttaatttttcaggata
>ECK125136850_trpAp7_reverse_1317339_[ICWHO|W|Inferred computationally without human oversight]_Weak
gtgcctgcacgaagggatcatcccggcgctggaatcctcccacgccctggcccatgcgttGaaaatgatgcgcgaaaaccc
>ECK125137743_tusBp7_reverse_3475109_[ICWHO|W|Inferred computationally without human oversight]_Weak
cagtgctggcgcgtgattacattgccacttttaaattgttgggtctgtacgacattgaacAgtgctgggtttgtgcggctt
>ECK120033633_xerDp_reverse_3039851_[IDA|S|Inferred from direct assay],[HIPP|W|Human inference of promoter position]_Strong
ttctgccgccatttcggtgtaacaggtgctggaaccgtaaaaaagacccatattcataacGtaagcttctcgattctgctg
>ECK125136348_yaaWp3_reverse_11542_[ICWHO|W|Inferred computationally without human oversight]_Weak
gcgatttacagttaagcggtgcatcggtttatttcaaagccgcccgtagcgccagtcagaGcctgaatattccttcagaaa
>ECK125136371_yadDp4_forward_146959_[ICWHO|W|Inferred computationally without human oversight]_Weak
aggtggctgacgatagcgcgccttgactggatactgccttcacgcaaagccacacggaagAcagggaagatggatgcaccg
>ECK125136398_yafCp6_reverse_231083_[ICWHO|W|Inferred computationally without human oversight]_Weak
tggcataggtgttttttcgcacttttgactttgaaacctctattacgtcaacccttccgcActcgggagggttctactgtt
>ECK120033632_yafDp_forward_231064_[IDA|S|Inferred from direct assay],[TIM|S|Transcription initiation mapping],[AIPP|W|Automated inference of promoter position],[IEP|W|Inferred from expression pattern]_Strong
gcacttgcttacataacaatatacaattgctcgttgaaagagtgagctaaaatccctataAcagtagaaccctcccgagtg
>ECK125136426_yagGp8_forward_285353_[ICWHO|W|Inferred computationally without human oversight]_Weak
attcggaaataagatatgaccattgctggttaattgaatagctcattacactccattaacAcgatgttgtaattcggcaca
>ECK125136432_yagNp4_reverse_295671_[ICWHO|W|Inferred computationally without human oversight]_Weak
ggtattaccataaaaaacaacgttgatatgcgttgattccattaaaaatcaacatattacAaaatatcatcaactattgat
>ECK125136463_yahNp5_reverse_346435_[ICWHO|W|Inferred computationally without human oversight]_Weak
gattattttcatattacggctccagagttgttatcacactatcacccacccacattattgGgttgattaataattagttca
>ECK125136466_yaiOp5_reverse_380973_[ICWHO|W|Inferred computationally without human oversight]_Weak
tatcgctaccggatgcgataaattaggttgttatatcgggcagcgttcacgccttggcgtAcaagttattattttgcctgg
>ECK125136469_yaiSp9_reverse_384708_[ICWHO|W|Inferred computationally without human oversight]_Weak
tacccagtcgaacccacgggtctgaaagcccttgcttttcagttattagcaacatttaacAtttataaattaacatctggc
>ECK125136486_yajDp6_forward_430469_[ICWHO|W|Inferred computationally without human oversight]_Weak
agcgcgaacacatgttgcagcagaaagtggaaaaagaaggggcggatcagccgtcaattcTgccgtaatcaagttcccgtt
>ECK125136488_yajLp2_reverse_443748_[ICWHO|W|Inferred computationally without human oversight]_Weak
tgccacagcggaaaatatctcgtcgatgttgcaggatatccgcgcgctgcgccacactgaAatcgactatatcaatggttt
>ECK120016346_ybbNp1_reverse_518490_[IDA|S|Inferred from direct assay],[AIPP|W|Automated inference of promoter position],[IEP|W|Inferred from expression pattern]_Strong
caaccagacgcaaagtgataaaccagtcgaaaatcccggcatcgccgcccgctttacgttGggaccggaagcggtggtgga
>ECK120016347_ybbNp2_reverse_518568_[AIPP|W|Automated inference of promoter position]_Weak
catggagctgcgccacagcggaattaaagtcagcctgatcgaacccggtcccattcgtacTcgcttcaccgacaacgtcaa
>ECK125136526_ybcJp5_reverse_557006_[ICWHO|W|Inferred computationally without human oversight]_Weak
attgtgattgatgtcggcatcaaccgtctggaaaatggcaaagttgtgggcgacgtcgtgTttgaagacgcggctaaacgc
>ECK125136540_ybcNp6_forward_572314_[ICWHO|W|Inferred computationally without human oversight]_Weak
gtgttttaagaaggagcaattctatcgattttgattttgggaaatcaacacggcataattAtgtcaccggagcctgaacaa
>ECK125136548_ybdJp3_reverse_606411_[ICWHO|W|Inferred computationally without human oversight]_Weak
cgaccgctaacggaagataccttgcgattgctggaaaaaatcgccccttccgcacataaaAttggtgcatcgagcgcgatt
>ECK120033619_ybeDp_reverse_662706_[IDA|S|Inferred from direct assay],[HIPP|W|Human inference of promoter position],[RS-EPT-CBR|S|RNA-seq using two enrichment strategies for primary transcripts and consistent biological replicates],[IEP|W|Inferred from expression pattern]_Strong
cactggtttggttaaaaattaaacacttgaaagtgtaatttccgtccccatatactaagcAtcagtaaaaaactcccgcct
>ECK125136570_ybeFp6_reverse_661510_[ICWHO|W|Inferred computationally without human oversight]_Weak
tccttcgcgtttgtatattttctttatcacttgcagaaatgcggtgccacgccttgctccGtaactcaccccattgattaa
>ECK125136583_ybeQp10_reverse_676624_[ICWHO|W|Inferred computationally without human oversight]_Weak
atgaatattagccgcattgcgaggctcgtttatttatacttttctgacgcgacataatacGcataaaataaggcttacgca
>ECK125136591_ybeUp5_forward_679465_[ICWHO|W|Inferred computationally without human oversight]_Weak
atgtgtgaatgcttcgattttctttttattttgaaagcgtcaagtttatactcatcaataAtaaaaaagtagtcagttaat
>ECK120033620_ybeZp_reverse_693469_[IDA|S|Inferred from direct assay],[TIM|S|Transcription initiation mapping],[AIPP|W|Automated inference of promoter position],[RS-EPT-CBR|S|RNA-seq using two enrichment strategies for primary transcripts and consistent biological replicates],[IEP|W|Inferred from expression pattern]_Strong
tctcaggcctgccgttccggtgggccttgttttttctctctttatccccatctttattgcAatgcttgcgcctttttcctg
>ECK120035106_ybfEp_reverse_711939_[AIPP|W|Automated inference of promoter position]_Weak
gcgcgtgggcgttggcgtgactcatcgcgctgatgtattatggcgcgctatccatccgggCagaggcctggctgattgttt
>ECK125136614_ybgCp6_forward_774644_[ICWHO|W|Inferred computationally without human oversight]_Weak
gattttcttcttcttttaaatcagaattctctttaaaaaattatgggccgctccaggcccAtaaatttttacgctccctta
>ECK125136612_ybgEp4_forward_774150_[ICWHO|W|Inferred computationally without human oversight]_Weak
tcattctgctctacaccgcctggtgttactggaaaatgttcggtcgtatcaccaaagaagAtattgaacgtaacacccact
>ECK125136623_ybgSp8_reverse_785496_[ICWHO|W|Inferred computationally without human oversight]_Weak
cggggttttacactatgaacggattaatcctggaattagcaagaaaaacgccagattgtcGcgaaaaacgagatctctcct
>ECK125136637_ybiAp6_reverse_832960_[ICWHO|W|Inferred computationally without human oversight]_Weak
gttttcaggggtaatggtttttctgtttctggaaagcggctcgcaataaccaccaacataAtgcggtttaatgcccgttcg
>ECK125136646_ybiPp5_reverse_852626_[ICWHO|W|Inferred computationally without human oversight]_Weak
gcggacccctttccactcttcacgcactcttgcaggtattgacccttgacgccagggtaaGcacatggcgtttgttacgat
>ECK125136668_ybjEp5_reverse_915077_[ICWHO|W|Inferred computationally without human oversight]_Weak
ggctaccgggtcgggcgcgaggtaacatccctgtaaaacgcgccctcagcccacatccatGtgggctgccccggccttcag
>ECK125136689_ycaIp6_forward_964105_[ICWHO|W|Inferred computationally without human oversight]_Weak
aaggaaaatacgttcctcactttaaacctggtaaagaactgcgcgatcgcgccaatatttAcggttaagttttttactcaa
>ECK125136682_ycaKp4_forward_949574_[ICWHO|W|Inferred computationally without human oversight]_Weak
tttgattacgggccacggcaaagaaagtggcaaagtcagacatattcatccgcattagtgAaaatccttcattaactcatc
>ECK125136703_yccSp3_reverse_1023976_[ICWHO|W|Inferred computationally without human oversight]_Weak
atcattggcattcctgtcggcattgcgaactttaaaattgccgctattgcactatggccgGttggtcgtcgcgtggtatcg
>ECK125136731_ycdUp11_forward_1095759_[ICWHO|W|Inferred computationally without human oversight]_Weak
atttctgaatatgccaaccccggtagctttccttgaaataagtaataagccctatttgggGaatatgttaaatgattttgc
>ECK125136753_yceFp8_reverse_1146607_[ICWHO|W|Inferred computationally without human oversight]_Weak
catcaacctgcaaaacgaagcgcatagtttaaaatggctatcatcaatacgctatatctgAtggaaaaaaatatgcctaaa
>ECK120033621_yceJp_reverse_1119071_[IDA|S|Inferred from direct assay],[AIPP|W|Automated inference of promoter position]_Strong
atcattcaatttgttatttttgtgttgcaattcattctccgacacgccattttctttctcTcgcaaattcgttttggatgc
>ECK125136770_ycfZp5_reverse_1181380_[ICWHO|W|Inferred computationally without human oversight]_Weak
gttaatgtttattattctcccgggcatcctgaaaaggctgagataaataacccgtgggttAatttttttaaatgggggttt
>ECK125136771_ycfZp6_reverse_1181346_[ICWHO|W|Inferred computationally without human oversight]_Weak
aggctgagataaataacccgtgggttaatttttttaaatgggggtttatcggcattatggGcgttatttttatcgccgtcg
>ECK125136843_yciAp8_reverse_1312414_[ICWHO|W|Inferred computationally without human oversight]_Weak
ctggctgccgcaaaatatttgggtcaactttaaagtctttggcctgaccgcccttaccttAatcttcacattgttaagcgg
>ECK125136847_yciEp7_reverse_1315321_[ICWHO|W|Inferred computationally without human oversight]_Weak
taaagcagcgaagcttctgaaagaaaccctggaagaagaaaaggccaccgacatcaaactGactgatctggccattaataa
>ECK125136853_yciNp8_reverse_1330702_[ICWHO|W|Inferred computationally without human oversight]_Weak
aagttgccagtaaggcgctcttgccaccagcgtggtatatttgtctgcaagccatgcctgGcgtagactaatgtccttgtt
>ECK120033623_ycjXp_forward_1384069_[IDA|S|Inferred from direct assay],[TIM|S|Transcription initiation mapping],[AIPP|W|Automated inference of promoter position],[IEP|W|Inferred from expression pattern]_Strong
tcgccggtcgatgacaacacgggcagttgataatcaatggcctggcccccacattcatatCcttacgaatgattttttttc
>ECK125136876_ycjYp6_reverse_1392072_[ICWHO|W|Inferred computationally without human oversight]_Weak
atcccaatcgttcttctatacgacgcactatctggcttaaagctgactgcgccatgctcaGgcgggctgctgcacgagtga
>ECK125136877_ycjZp7_forward_1391872_[ICWHO|W|Inferred computationally without human oversight]_Weak
tggattattgctgttagtgaagctgactttattattcatcattccgttcctcatggagttGtcggttcgttttaacggttg
>ECK125136894_ydaSp3_forward_1420170_[ICWHO|W|Inferred computationally without human oversight]_Weak
ccagtcataaattgatggtggttggactttaaagtggcgtgcgacctccgcctttgatttGacggatcccgatgcgatttt
>ECK125136949_ydcXp9_forward_1517354_[ICWHO|W|Inferred computationally without human oversight]_Weak
gatgattttttctcaaactggtgaaaaaacttgatgcacgtcaaaaaatgacgcatatttGcgcgcgttttattcatctgg
>ECK125136958_yddEp5_reverse_1535869_[ICWHO|W|Inferred computationally without human oversight]_Weak
ctggccggatagcccttcgctctccggccacttgcaggctatgatagttctccagtcacaGgagaacgttaatgaaaccgc
>ECK125137001_ydfAp6_forward_1648457_[ICWHO|W|Inferred computationally without human oversight]_Weak
atcacttgaccgatatgttagtcatggctaatcttgtttgcatcaacacaccgcacggtgTtctcagcaaacagttccgct
>ECK125137013_ydgDp4_forward_1671953_[ICWHO|W|Inferred computationally without human oversight]_Weak
cccgtcccgtctatagtatttatgagggtttgcttttaataatcataattacccaccagaGtgtgatatgcgtacaaccat
>ECK125137016_ydgHp5_forward_1678377_[ICWHO|W|Inferred computationally without human oversight]_Weak
gatatgaaaaatgacgcagacagttacaccgtttaaatgcaataatcagccacgtttctcGttaataacaataccagtacc
>ECK120033611_ydhQp_reverse_1746202_[IDA|S|Inferred from direct assay],[TIM|S|Transcription initiation mapping],[AIPP|W|Automated inference of promoter position],[IEP|W|Inferred from expression pattern]_Strong
acaacccaataattcgtgtatcagagtttaaacagagttgtttgccaccatctcaaatctGtcgtggataaatcctccgta
>ECK125137052_ydiHp2_reverse_1765291_[ICWHO|W|Inferred computationally without human oversight]_Weak
agaagggcgggtgcgcggcgtatgcaaaccgttgcatctcggttcgcgtcaccaggtctgGcagattgaaatcttcgatga
>ECK125137070_ydjOp4_reverse_1813348_[ICWHO|W|Inferred computationally without human oversight]_Weak
tcccggttttgccgggagttacatgacctgaaattctgtatttcgttgctacattcattcAaaccacctgtaacaaaaagc
>ECK125137078_ydjXp5_forward_1833217_[ICWHO|W|Inferred computationally without human oversight]_Weak
accggcatcgactatgaaatccgcagcatggaaaaaccgtccgatcacgcccccgtctggGcgaccttccgccgctaattt
>ECK125137103_yeaQp3_reverse_1879360_[ICWHO|W|Inferred computationally without human oversight]_Weak
gatgtttgtggttggtaattatcactgatcgttgatggcgcaatttctgcgccatcgcaaAaaaaacctccgtgatgctcg
>ECK125137171_yecCp3_reverse_1997823_[ICWHO|W|Inferred computationally without human oversight]_Weak
ggcgactgtgttatcgacgttgcagaaccattttgagaatcaacttaatcgccaggagagAgaaccaaaatgagtgccatt
>ECK125137173_yedEp8_forward_2008155_[ICWHO|W|Inferred computationally without human oversight]_Weak
cgtcctgcatgagaagaaaagaggattgtggcattaaagccctgatgtcgccagcctttcAaggttcagagagaaatttga
>ECK125137183_yedYp4_forward_2039286_[ICWHO|W|Inferred computationally without human oversight]_Weak
accggggactatttcaagaaacaaaatcttgaaagtttcttccctgagatccccgttgaaTttcatattaataaagtgaac
>ECK125137189_yeeJp8_forward_2044763_[ICWHO|W|Inferred computationally without human oversight]_Weak
aacatcttaagcgccctcgacctttatggttgagggcgttttgctatgaacgccatcaccAttttcccctcgattataaaa
>ECK125137232_yegSp5_forward_2168558_[ICWHO|W|Inferred computationally without human oversight]_Weak
tgtttagttgaatattaggtatatgctcttttttgaaatttatcggtggcagccgttagtAttcgctgtccccattgcaag
>ECK125137265_yeiEp5_reverse_2249711_[ICWHO|W|Inferred computationally without human oversight]_Weak
ccggaataaaatgccacagtgtacgatgttgtttctgtaaggtgatattcgtcataacccTctcctttaaccgggcataag
>ECK125137276_yeiQp5_forward_2266164_[ICWHO|W|Inferred computationally without human oversight]_Weak
gaacaccttacgccctcaattttcactcgttgattgatcgccctcacacttcatcgcattAacaatccagaccaatttcaa
>ECK125137303_yfaEp2_forward_2348338_[ICWHO|W|Inferred computationally without human oversight]_Weak
ggtctgaataaagacattctctgccagtacgttgaatacatcaccaatatccgtatgcagGcagtcggtttggatctgccg
>ECK125137320_yfbLp3_forward_2385760_[ICWHO|W|Inferred computationally without human oversight]_Weak
atgattatatttttatttcgcatataaaatccttttaaataaactcaggcaccagacataAaatatactctttgtataatc
>ECK125137334_yfbRp3_forward_2408831_[ICWHO|W|Inferred computationally without human oversight]_Weak
agctgtaatcttaatttcactgccggagattgcatccggcagcgttatcccgccacaatgAcctgatgatgtcatcatacg
>ECK125137349_yfdFp4_forward_2462802_[ICWHO|W|Inferred computationally without human oversight]_Weak
tttgcaaacagcctgttggcagcttgccctttcaaatcaataagcggtatccacagacaaAcctgaagggaaaggcatatt
>ECK125137355_yfdPp5_forward_2473422_[ICWHO|W|Inferred computationally without human oversight]_Weak
gaaggttttttatctgacggatcatgttttgattttactgacggatccccgccagattctGacgggtgaaaacccgatttt
>ECK125137376_yfeHp3_forward_2526933_[ICWHO|W|Inferred computationally without human oversight]_Weak
tggatgcaataaatcaattttatttctcaaactggaagaagcacaatagaaccatcgatcAtctggagtctttatgaaact
>ECK125137386_yffOp8_forward_2561902_[ICWHO|W|Inferred computationally without human oversight]_Weak
tcaattgtggaatcgaatcaaggaaggtggcaattgctgccctgcttcgcgtcatgcgtgAaccagactttcaatgcctgg
>ECK125137413_yfhRp4_forward_2664204_[ICWHO|W|Inferred computationally without human oversight]_Weak
aactacatgctgaccggtaacatcgttgctggtaacccgcgcgttgttaaagccatgctgGcgaacatgcgtgacgagtta
>ECK125137438_yfiRp7_forward_2741677_[ICWHO|W|Inferred computationally without human oversight]_Weak
cggtaaaagctttcctgccagctgcaacaatgttgaaaatgccagccaactgcatgaagtAtggcaaaaaggggctgatga
>ECK125137451_yfjIp10_forward_2758928_[ICWHO|W|Inferred computationally without human oversight]_Weak
gaattcatactcaattgctgtcatcggagtgtaaacatcctgctatttccgccattaataGcggaatagccatatttgcta
>ECK125137456_yfjPp8_forward_2767540_[ICWHO|W|Inferred computationally without human oversight]_Weak
tgtgcacccacgactaaatttccccccctttaaacttctcaataatgtcaccaattttctGgaaatcctatgatgcctttc
>ECK125137458_yfjXp2_forward_2775888_[ICWHO|W|Inferred computationally without human oversight]_Weak
ttaccagcaacatttcaccttcccaaacgcgctttattacctcatacgccagccatcgccGctggcgttttttattcacgg
>ECK120033616_ygbFp_reverse_2878915_[TIM|S|Transcription initiation mapping],[AIPP|W|Automated inference of promoter position]_Strong
gcttatagaggacgtgcttgccgctggagaaatacaaccgccggccccacctgaagatgcAcagcctgttgccattccgct
>ECK125137470_ygbLp4_forward_2863569_[ICWHO|W|Inferred computationally without human oversight]_Weak
ggataagcctgtctcactcgcccttaaatctggcaacttcggtgatgacgcctttttttcAcgagcccaaagagagttttt
>ECK125137471_ygbLp5_forward_2863537_[ICWHO|W|Inferred computationally without human oversight]_Weak
catttccccggcgtgccgtgggtaaacgcactggataagcctgtctcactcgcccttaaaTctggcaacttcggtgatgac
>ECK125137494_ygdIp10_reverse_2943263_[ICWHO|W|Inferred computationally without human oversight]_Weak
ttgatgcaccgatcgtgacgcaaaattcactttgatacaaggagagtgctaaccatcagaAttatctggatatcctggcga
>ECK125137493_ygdIp7_reverse_2943229_[ICWHO|W|Inferred computationally without human oversight]_Weak
atacaaggagagtgctaaccatcagaattatctggatatcctggcgaagccgcgtaagtaAcatatgctgaatagtgttag
>ECK125137530_ygeWp5_forward_3006118_[ICWHO|W|Inferred computationally without human oversight]_Weak
ttttcgtattttacaaacaaccagaagctggcatcaatttgtgatcaaccccacacattaTccgtcaaattagtcttttgc
>ECK125137552_yggIp5_forward_3089749_[ICWHO|W|Inferred computationally without human oversight]_Weak
cttcctcccatcgcggaggaagccacctcttgcagtcatcttttcttcgctctatcctctGccgctatgaaaacatcccgt
>ECK125137566_yghDp4_reverse_3111307_[ICWHO|W|Inferred computationally without human oversight]_Weak
ctcgccgagttgtcagcgatagccagcaccctgaaatcagcgtcactttccgacatcgaaAtgcgtggttttacctttgat
>ECK125137570_yghJp7_reverse_3119266_[ICWHO|W|Inferred computationally without human oversight]_Weak
tacgttgtgaaatgttgttaattttttgtttgttgaaatttcgtaaaaatagccagatagAcatcgtataggggttattct
>ECK125137576_yghQp7_reverse_3132525_[ICWHO|W|Inferred computationally without human oversight]_Weak
tcgaagattggctataacggcacaaaaattcttgagattgattccagagcgccctacagcGaagtgctggaacaggcacag
>ECK125137578_yghTp4_forward_3133977_[ICWHO|W|Inferred computationally without human oversight]_Weak
actggcgtggaattaattattgacatattacgttgattcacgaaaaacccggcagtaaatAatgtattgaatattacgtgg
>ECK125137601_ygiVp3_reverse_3169291_[ICWHO|W|Inferred computationally without human oversight]_Weak
gtgaagtcgataaagactggaattctgttgaaattgacgtcaaacagatccgcaaagtaaAtccgtaattgttaccgctcc
>ECK125137602_ygiWp5_reverse_3169887_[ICWHO|W|Inferred computationally without human oversight]_Weak
aagcgcctcttttccctgacgaccttgtgtaaaccagtcgacgctaaaacccattttactAaggcccgttttgatgccgtc
>ECK125137604_ygiWp7_reverse_3169688_[ICWHO|W|Inferred computationally without human oversight]_Weak
ttttcccttaagaagttgttaaggactatcttgttaaatgctcggaaacagacattaaagGgagtaataaacatgaaaaaa
>ECK125137635_ygjQp3_forward_3236399_[ICWHO|W|Inferred computationally without human oversight]_Weak
aggagaaagagcataacaaagcgttttaccagttgtgttgtcatatggaaccccagtaccAccagcttgagttcgacaccc
>ECK125137655_yhaKp3_forward_3254291_[ICWHO|W|Inferred computationally without human oversight]_Weak
aaatttgaacataccgggcagaatatctggctaacaatgtagcgtccagccccttaccatAaaaggaagtaaagagaggtc
>ECK125137700_yhcAp11_forward_3361978_[ICWHO|W|Inferred computationally without human oversight]_Weak
ctatcagcgttcagtatttataagaacttgtaatacagtttttatttttacgcattaaccAgttagctataactcggacag
>ECK125137704_yhcHp2_reverse_3369562_[ICWHO|W|Inferred computationally without human oversight]_Weak
tggtctggcagaagggtatctggcgctggtggaaacgtatctggcgcaggagccagcggcAtttcatgttgatttactggc
>ECK125137713_yhcOp3_reverse_3386303_[ICWHO|W|Inferred computationally without human oversight]_Weak
ggtactttggccagttgctggaagaactggaaatctaccaggaaaagctacgcatctggcAagcgccaccgcaggtgacgg
>ECK125137727_yhdJp2_forward_3411617_[ICWHO|W|Inferred computationally without human oversight]_Weak
gcatgaactaattcaggttagctaaatgcttgattaaaaaggcgctactcggcatggggaAgcgccttttttataggtgtc
>ECK120033617_yhdNp_reverse_3439546_[IDA|S|Inferred from direct assay],[TIM|S|Transcription initiation mapping],[AIPP|W|Automated inference of promoter position],[IEP|W|Inferred from expression pattern]_Strong
acgtaaaaaaacccgccccggcgggtttttttatacccgtagtatccccacttatctacaAtagctgtactctttttgttc
>ECK125137735_yhdVp9_forward_3418196_[ICWHO|W|Inferred computationally without human oversight]_Weak
aaatcagaaacataaaggcgctttcgggtgcctttattatttccagtgaaacccataaaaAttaataagatattcttctgc
>ECK125137774_yhgAp6_forward_3543147_[ICWHO|W|Inferred computationally without human oversight]_Weak
cagggatgaaaactcgctaatacacaggtgtggagtggcgcgtagagtcgcggcattcaaAcaacaggtgaaggaacgcca
>ECK125137788_yhhAp6_forward_3586729_[ICWHO|W|Inferred computationally without human oversight]_Weak
gctaccattccctgtttcgcgcgtaccgggtggaagacatcttcctccacaccatacgagAcgggcggcgcaggaggcgcg
>ECK125137815_yhhJp3_reverse_3626848_[ICWHO|W|Inferred computationally without human oversight]_Weak
agcgctggatctgactgatttgtggcaactttttatcccgttactgatagccatcccgctGgtgatgggcttaagtatcct
>ECK125137781_yhhXp4_reverse_3580859_[ICWHO|W|Inferred computationally without human oversight]_Weak
tctttcgttctcaatttatccacgggagtgcttgtgttcgttatgcgcactccagtaggaAccacgtccgctttgcgctaa
>ECK125137837_yhjVp3_forward_3700398_[ICWHO|W|Inferred computationally without human oversight]_Weak
tccagcttaatttctttatttgcaatagttgcagttcatatccgggctgactccagactgGtagtgaaatgcgcaattttg
>ECK125137846_yiaDp4_forward_3716356_[ICWHO|W|Inferred computationally without human oversight]_Weak
gccacgcgagctaaacacggtttcgccgtcggtttcaaccagcatgggcccccaatgggcGgcagtcagaacggaatatcg
>ECK125137900_yidFp5_reverse_3855790_[ICWHO|W|Inferred computationally without human oversight]_Weak
cacaactggcaccaggcgggcatgttattctggatttcgattggcattctcgccatcgtgGcgctgatcctctggcactac
>ECK125137945_yihAp9_reverse_4050985_[ICWHO|W|Inferred computationally without human oversight]_Weak
ctcgctctatgggtgctactttacgcctttgctttaaacaaacaatcaaccgccatcagtAtttgcacattttcagagttt
>ECK125137960_yihVp6_forward_4073532_[ICWHO|W|Inferred computationally without human oversight]_Weak
cgttcacatcaaagacgcgaagttgatgcccttgctgcaataaattgctcgccattggcgAacccatttgtcctaaaccga
>ECK125137983_yijOp5_reverse_4148429_[ICWHO|W|Inferred computationally without human oversight]_Weak
tcttatccggcctacagatcgcggcggtaggctggataaggcgtttacgccacatccggcAatacaactgccgcaatgttt
>ECK120010496_yjaZp_forward_4189753_[HIPP|W|Human inference of promoter position],[TIM|S|Transcription initiation mapping]_Strong
agatgactaatatcctgaaactgactgaactaattgagtcaaactcggcaaggattcgatActattcctgtgtaactttct
>ECK125138006_yjcDp7_forward_4278314_[ICWHO|W|Inferred computationally without human oversight]_Weak
ataaaagagaaaaaagcagcaaacttcggttgaaaaagccgctatgatcgccggataatcGtttgctttttttaccacccg
>ECK125138015_yjcOp4_reverse_4297134_[ICWHO|W|Inferred computationally without human oversight]_Weak
tcggaggctgtttttttatccattcgaactctttatactggttactccctacccaatcgtAttatcaaaatgaaaaaaatt
>ECK125138016_yjcOp5_reverse_4297222_[ICWHO|W|Inferred computationally without human oversight]_Weak
gcagtacgtgattgacgagtacaacaagttgaaaactcgcctgcgcgaagcggcactggcGtaataccgtcctttctacag
>ECK125138030_yjeJp7_reverse_4374369_[ICWHO|W|Inferred computationally without human oversight]_Weak
acctttaattattcatatgcattgctgttgttactttttatatagctaacaccaataattAacctttcttttctgtttata
>ECK125138037_yjfPp4_forward_4416756_[ICWHO|W|Inferred computationally without human oversight]_Weak
acaggcacttaacatcaacaccaataataaactggcaaaccggtaaataacgctattacgTttcctgctaaccatagtgta
>ECK125138041_yjfZp7_reverse_4427526_[ICWHO|W|Inferred computationally without human oversight]_Weak
gggtgcatcgttatatccataatgagcgatttttgatattaatatctttcaccatccgctAttttcaccacttcagaaaac
>ECK125138070_yjgBp8_reverse_4496349_[ICWHO|W|Inferred computationally without human oversight]_Weak
tcggcactgaagaggtatgcggaaaacgttgtggattatacctgtcgcacgccaccatgcAagcgccagcttgctcgcacc
>ECK125138075_yjhBp2_forward_4504020_[ICWHO|W|Inferred computationally without human oversight]_Weak
actggcgtatttgaagacaatataattatttctggatattgttgaggctccctaatatttActttaagggctatattagaa
>ECK125138103_yjiAp6_reverse_4588995_[ICWHO|W|Inferred computationally without human oversight]_Weak
aaaaaatatctcggccaggcggcgaagatgttgattggcattccagactacgacaactacGtcgagcatatgaagaccaac
>ECK125138097_yjiLp2_reverse_4564793_[ICWHO|W|Inferred computationally without human oversight]_Weak
aggcgtgccatacctacgcggtggaatcgctggcgattaaacgtcatgtgcgccagcagcAcaacattccttatatcgcta
>ECK125136457_ykgEp10_forward_321537_[ICWHO|W|Inferred computationally without human oversight]_Weak
atttgtcatacaaatgaggggtggtatgttgctagccaattaaaaaagaacgccatatttAttgatgattgatcccccggt
>ECK125136436_ykgJp3_reverse_304262_[ICWHO|W|Inferred computationally without human oversight]_Weak
acgaattagtacgtaaaatcggtaacggctggaaatcattcaatactcacactatcgaaaGttccccagccaaccgcggta
>ECK125136870_ymjAp5_reverse_1357810_[ICWHO|W|Inferred computationally without human oversight]_Weak
tatctgatccgccgctatcgcaaagtgccgttgtatgatggtgacagaacgccggtgagtGaaacgtaatagtcggatgcg
>ECK125136913_ynbAp3_forward_1477462_[ICWHO|W|Inferred computationally without human oversight]_Weak
gcgcgcaatacgggaacaagcgatgagaaaacttgatgagttgtattgatccacaacgtaAtgttttttaactatctgatt
>ECK125136981_yneJp6_forward_1614788_[ICWHO|W|Inferred computationally without human oversight]_Weak
ggtatgaagatacgcagatttactcttgctttaaaatgaataatattaagccacttattcAcgaatcgagaatgctatgga
>ECK125136983_yneKp6_forward_1615550_[ICWHO|W|Inferred computationally without human oversight]_Weak
aggcattgcgcttattccgcgctctatgctggaaagtatgccggggcatcaccaggttgaAgcgtggccgttagctgagca
>ECK125137003_ynfAp4_reverse_1655699_[ICWHO|W|Inferred computationally without human oversight]_Weak
gcggacgcaaaacgtaccaggagggtgtttatattgatgatattatgtcgccctataactAtacatgatgtcaataagaga
>ECK125137006_ynfCp9_reverse_1657547_[ICWHO|W|Inferred computationally without human oversight]_Weak
cgagggcgagcagaagcgcggcacagcaggttgagagtttcatcataagctccttacgcgAagataacttctttaagcata
>ECK125137047_ynhGp4_reverse_1758945_[ICWHO|W|Inferred computationally without human oversight]_Weak
gatattgtcaatttcgatgtgcgtccgtggtttgaaaaaatggcgctcacccaacatctcAccccatctcgttcacaaggt
>ECK125137107_yoaBp2_forward_1893321_[ICWHO|W|Inferred computationally without human oversight]_Weak
gattatgtcaggatgagggcgctttcgccagttgaagtggtgacggcgacctcacattgtGgcagtctttgcagcacgaaa
>ECK125137184_yodBp13_forward_2042308_[ICWHO|W|Inferred computationally without human oversight]_Weak
ggctggttacaatatgcactatcaattttttaaataacaaattattaaaaccacatctgtAtaaggaatttttaaggttcg
>ECK125137186_yodBp15_forward_2042176_[ICWHO|W|Inferred computationally without human oversight]_Weak
tacagacacgctcatcactatgacgtgtctgtatattaataagctaacccgcattgagttAaccaataacggattccatac
>ECK125137176_yodCp7_reverse_2028410_[ICWHO|W|Inferred computationally without human oversight]_Weak
aatgcgcggtcaggcacattaatactcgcactggctattatgcaaaattcgccatcttcaActaaggtgaacaagtttcac
>ECK125137418_yphBp3_reverse_2674788_[ICWHO|W|Inferred computationally without human oversight]_Weak
tggaaaaatgcgcccatgatctgacggactggaagctgtggccgcgtaacgccattacccAtcgcttctcgctggaacagg
>ECK125137441_ypjDp4_forward_2747846_[ICWHO|W|Inferred computationally without human oversight]_Weak
tatcaaacattgtctctcgcctggggtggaaacggttggccgcaatcgcgacacatcatcAgtattttgccgcagtataac
>ECK125137534_yqeCp5_reverse_3015234_[ICWHO|W|Inferred computationally without human oversight]_Weak
tcggctacaaaactgcaacgcatttttgatacttgtatcaagaattgttccctgttcccaGggtaacatcattttccattg
>ECK125137513_yqeGp8_forward_2985819_[ICWHO|W|Inferred computationally without human oversight]_Weak
tagatagggcgttaatctcccatacttaacctggtttatggtaaattgccctccattttgTttaatttgtagatgatacgt
>ECK125137549_yqgBp4_reverse_3086182_[ICWHO|W|Inferred computationally without human oversight]_Weak
attcgttccccgcactctgcatctctgctttgcatacctgccgatgttatacccatctcgGcgcttctcaggattcaagag
>ECK125137556_yqgEp3_forward_3092884_[ICWHO|W|Inferred computationally without human oversight]_Weak
agtaacccaccttagcgagaaggatctcgttgagactctgagtgacagcgcccttctttcCacgcatactgggcgctgttg
>ECK125137587_yqhAp7_reverse_3149575_[ICWHO|W|Inferred computationally without human oversight]_Weak
cctttaagggtagacgttctcgatgcgttgataagggaaccaggaagatccctaaacctcAgaattatgcgacaaaggttt
>ECK125137591_yqhHp4_forward_3158421_[ICWHO|W|Inferred computationally without human oversight]_Weak
ttttcacgcgttgatgaaattcgagtcctggagaaaaccgccgattccgcccgcattcatGttcgttttacgctgaccaat
>ECK125137644_yqjFp3_forward_3250472_[ICWHO|W|Inferred computationally without human oversight]_Weak
tcaaattttttgaagatttttgacagttttccttgctaacaatcatcattcaccacgtttAtgattctctccatcgacagc
>ECK125138000_zurp7_reverse_4260114_[ICWHO|W|Inferred computationally without human oversight]_Weak
tttaaaaatgaattattaattattatcgtgttgataatggtacgacaaggcaacataacaCcttacctacaaaacagaaaa
>ECK120010669_acnAp1_forward_1335424_[HIPP|W|Human inference of promoter position],[TIM|S|Transcription initiation mapping]_Strong
aatgttccgtcgttattccagacgactggcaactaacatcgcagcagcaagcctttatagAactgtttgctgaagatgatc
>ECK120011025_adap_reverse_2310427_[TIM|S|Transcription initiation mapping]_Strong
aaaaattaaagcgcaagattgttggtttttgcgtgatggtgaccgggcagcctaaaggctAtccttaaccagggagctgat
>ECK120010249_adhEp1_reverse_1298413_[TIM|S|Transcription initiation mapping],[IMP|W|Inferred from mutant phenotype]_Strong
ttgttatctagttgtgcaaaacatgctaatgtagccaccaaatcatactacaatttattaActgttagctataatggcgaa
>ECK120010740_adhEp2_reverse_1298309_[HIPP|W|Human inference of promoter position],[TIM|S|Transcription initiation mapping]_Strong
tttgcaaaaatttgatttggatcacgtaatcagtacccagaagtgagtaatcttgcttacGccacctggaagtgacgcatt
>ECK120026309_adrAp_forward_403687_[HIPP|W|Human inference of promoter position],[TIM|S|Transcription initiation mapping]_Strong
tacgaaaatggctcacccgaaatatcatacttctgcctttagctccgtctctataatttgGgaaaattgtttctgaatgtt
>ECK120010200_aldBp_reverse_3756535_[TIM|S|Transcription initiation mapping]_Strong
gctgtcgtaaagctgttaccgactggcgaagatttcgccagtcacgtctacccttgttatAcctcacaccgcaaggagacg
>ECK120010107_alkAp_reverse_2147559_[CV(FP/RS-EPT-CBR)|C|cross validation(FP/RS-EPT-CBR)],[FP|S|Footprinting],[RS-EPT-CBR|S|RNA-seq using two enrichment strategies for primary transcripts and consistent biological replicates]_Confirmed
tcgcgacaaccggaatatgaaagcaaagcgcagcgtctgaataacgtttatgctgaaagcGgatgaataaggagatgcgat
>ECK120015417_ansPp1_reverse_1526011_[TIM|S|Transcription initiation mapping]_Strong
gaataatggtgataactatcatcgccaggatgaataaacattgttcatggcaacttatatGactttttcattaaagcaatc
>ECK125138137_appYp2_forward_583656_[HTTIM|S|High-throughput transcription initiation mapping]_Strong
gcacatcatcctgattatgattgtgtatttaattggttgttatttgactactatcaacttGttttaattttatgataggtg
>ECK125138135_araFp2_reverse_1986148_[HTTIM|S|High-throughput transcription initiation mapping]_Strong
aatgctttgttttccgattaatttaacgaatgtcattcgtttttgccctacacaaaacgaCactaaagctggagagaacca
>ECK120034543_artPp1_reverse_903815_[TIM|S|Transcription initiation mapping]_Strong
ccgcccccgttattttgtgctatgtttattgaataatgcgctttgcttttaacttttaaaGcagaaatattgcataattat
>ECK120034544_artPp2_reverse_903836_[TIM|S|Transcription initiation mapping]_Strong
gacatttatgctcgccgaccaccgcccccgttattttgtgctatgtttattgaataatgcGctttgcttttaacttttaaa
>ECK120009899_asrp_forward_1671327_[TIM|S|Transcription initiation mapping],[IMP|W|Inferred from mutant phenotype]_Strong
gttacacgctgaaaccaaccactcacggaagtctgccattcccagggatatagttatttcAacggccccgcagtggggtta
>ECK120009853_astCp3_reverse_1832039_[HIPP|W|Human inference of promoter position],[TIM|S|Transcription initiation mapping],[CV(FP/TIM)|C|cross validation(FP/TIM)],[FP|S|Footprinting]_Confirmed
tccgccgtttatgcacttttatcactggctggcacgaaccctgcaatctacatttacagcGcaaacattacttattattaa
>ECK120010717_blcp_reverse_4377745_[TIM|S|Transcription initiation mapping]_Strong
catcgggtccgaattttcggaccttttctccgcttttccttgctgtcatctacacttagaAaaaaaccagtaaggaaacat
>ECK120010471_bolAp1_forward_454434_[TIM|S|Transcription initiation mapping],[CV(FP/TIM)|C|cross validation(FP/TIM)],[CV(FP/RS-EPT-CBR)|C|cross validation(FP/RS-EPT-CBR)],[FP|S|Footprinting],[AIPP|W|Automated inference of promoter position],[RS-EPT-CBR|S|RNA-seq using two enrichment strategies for primary transcripts and consistent biological replicates]_Confirmed
aacctaaatatttgttgttaagctgcaatggaaacggtaaaagcggctagtatttaaaggGatggatgacatctcagcgtt
>ECK125203432_bsmAp_reverse_4416869_[NTAS|W|Non-traceable author statement]_Weak
atgacatgaagaaatccttagcacaagtttctgctggcggtattagttcataatgttgagAtgtgggttacgctttcgtca
>ECK125135062_cbpAp2_reverse_1063828_[HIPP|W|Human inference of promoter position],[TIM|S|Transcription initiation mapping],[CV(FP/TIM)|C|cross validation(FP/TIM)],[CV(FP/RS-EPT-CBR)|C|cross validation(FP/RS-EPT-CBR)],[FP|S|Footprinting],[RS-EPT-CBR|S|RNA-seq using two enrichment strategies for primary transcripts and consistent biological replicates]_Confirmed
tttcaataacatattctgtgttggcatatgaaattttgaggattaccctacacttataggAgttaccttacaggggttcct
>ECK120010732_cfap1_forward_1741201_[HIPP|W|Human inference of promoter position],[TIM|S|Transcription initiation mapping],[RS-EPT-CBR|S|RNA-seq using two enrichment strategies for primary transcripts and consistent biological replicates]_Strong
tacttaggctgctaacaaaattttgttgtatgattgaaattagcggcctatactaatttcGagttgttaaagctacgataa
>ECK120010733_cfap2_forward_1741379_[HIPP|W|Human inference of promoter position],[TIM|S|Transcription initiation mapping]_Strong
agactcgcggttttttctgcgagatttctcacaaagcccaaaaagcgtctacgctgttttAaggttctgatcaccgaccag
>ECK120015953_cpxRp_reverse_4105686_[HIPP|W|Human inference of promoter position]_Weak
gggggtgtaaaacaacgtaaagtcatggattagcgacgtctgatgacgtaatttctgcctCggaggtatttaaacaatgaa
>ECK120033636_crlp1_forward_257810_[TIM|S|Transcription initiation mapping],[HTTIM|S|High-throughput transcription initiation mapping],[RS-EPT-CBR|S|RNA-seq using two enrichment strategies for primary transcripts and consistent biological replicates],[IEP|W|Inferred from expression pattern]_Strong
gatcgaaaaacgcttgtgttaaaaatttgctaaattttgccaatttggtaaaacagttgcAtcacaacaggagatagcaat
>ECK120010359_crrpI_forward_2535610_[TIM|S|Transcription initiation mapping]_Strong
aggcaaatggactggcatgtgtggtgagcttgctggcgatgaacgtgctacacttctgttGctggggatgggtctggacga
>ECK120010479_csgBp_forward_1103859_[TIM|S|Transcription initiation mapping],[CV(FP/TIM)|C|cross validation(FP/TIM)],[FP|S|Footprinting]_Confirmed
aagaaaaatacaacgcgcgggtgagttattaaaaatatttccgcagacatactttccatcGtaacgcagcgttaacaaaat
>ECK120010480_csgDp1_reverse_1103344_[TIM|S|Transcription initiation mapping]_Strong
agttacatttagttacatgtttaacacttgatttaagatttgtaatggctagattgaaatCagatgtaatccattagtttt
>ECK120009988_csiDp_forward_2788927_[TIM|S|Transcription initiation mapping]_Strong
ataagaaaacaatatgtcgcttttgtgcgcatttttcagaaatgtagatatttttagattAtggctacgaaatgagcatcg
>ECK120034290_csrAp3_reverse_2819273_[HIPP|W|Human inference of promoter position],[TIM|S|Transcription initiation mapping],[HTTIM|S|High-throughput transcription initiation mapping],[RS-EPT-CBR|S|RNA-seq using two enrichment strategies for primary transcripts and consistent biological replicates]_Strong
aacgctatcgacaacgataaagtcaggttgaagttgtgtatatcggctaaacttaggtttAacagaatgtaatgccatgac
>ECK125137689_dacBp5_forward_3328857_[ICWHO|W|Inferred computationally without human oversight]_Weak
cgggaccagaagcaaaaaaataccgacccgggtacaagtcccaggtcagctacaattcacAttttgatagtcattttaccc
>ECK125140838_ddpXp2_reverse_1563201_[HIPP|W|Human inference of promoter position]_Weak
tacgattccgggagattccttccttaacttcccctcttgcaccaaaactgcactacgctgCacaaatgttgatcaaaagtt
>ECK125140839_ddpXp3_reverse_1563249_[HIPP|W|Human inference of promoter position]_Weak
gggttttcatttaacgtgacactgtcacttaaatactgtgatttcagctacgattccgggAgattccttccttaacttccc
>ECK120015497_dhaKp_reverse_1250944_[AIPP|W|Automated inference of promoter position]_Weak
aaagtttcaatatggaacattcattaaagcatatgtttcactatgaaacataatttgggcTaattttcttttcccttgcct
>ECK120015496_dhaRp_forward_1251003_[AIPP|W|Automated inference of promoter position]_Weak
tagcccaaattatgtttcatagtgaaacatatgctttaatgaatgttccatattgaaactTttacgtgtattaatacttaa
>ECK120034309_dkgAp_forward_3156571_[HTTIM|S|High-throughput transcription initiation mapping]_Strong
cccgctaagctttttacgcctcaaactttcgttttcgggcatttcgtccagacttaagttCacaacacctcaccggagcct
>ECK125095206_dkgBp_forward_229098_[AIPP|W|Automated inference of promoter position]_Weak
tttttttcgtctgtatatctattattgccagaatcgcaaaaatcctctgcattttacgctCtttttcctcaacagtctgaa
>ECK120010409_dnaNp1_reverse_3882733_[HIPP|W|Human inference of promoter position],[TIM|S|Transcription initiation mapping]_Strong
aacgacattcgtttgccgggcgaagtggcgttctttatcgccaagcgtctacgatctaacGtacgtgagctggaaggggcg
>ECK120010408_dnaNp2_reverse_3882590_[HIPP|W|Human inference of promoter position],[TIM|S|Transcription initiation mapping]_Strong
tgaggcgctgcgcgacttgctggcattgcaggaaaaactggtcaccatcgacaatattcaGaagacggtggcggagtacta
>ECK125137174_dsrBp5_reverse_2024843_[ICWHO|W|Inferred computationally without human oversight]_Weak
aaatcagcactcgcgcgcgcctggcgctgccagaaaaacgaaattgttctacactggcacAaagccacaggaggaaaacga
>ECK120034936_ecnBp_forward_4376509_[TIM|S|Transcription initiation mapping]_Strong
ttctcttccgaaaaatcatcagattcccatcatttttggcgatgttgtctattattaattTgctataggcaaacataaata
>ECK120015388_evgAp1_forward_2483641_[TIM|S|Transcription initiation mapping],[RS-EPT-CBR|S|RNA-seq using two enrichment strategies for primary transcripts and consistent biological replicates]_Strong
tccctgattttattgttgacatttcatttatgccgactatttatatggtatacttgtcgaAttatcttaaaggaagctcag
>ECK120010152_fadLp_forward_2461205_[HIPP|W|Human inference of promoter position],[TIM|S|Transcription initiation mapping]_Strong
tttgaaaaaagatagaaacatacttgcaacattccagctggtccgacctatactctcgccActggtctgatttctaagatg
>ECK120017001_fbaBp_reverse_2178667_[TIM|S|Transcription initiation mapping],[AIPP|W|Automated inference of promoter position]_Strong
gcgctaacattttttctgatgaatcgagccaacagaaaacgctgaaaaaacatccaaaagAtggaaaaactcgcccgtaac
>ECK125095207_ftsBp_reverse_2872901_[AIPP|W|Automated inference of promoter position]_Weak
gattatgttctgcacgccctgggtatacgtaacaatggacaaatgtggtacatttgcccgCgttgtcgcggtatccccaac
>ECK120010260_ftsQp1_forward_102867_[HIPP|W|Human inference of promoter position],[TIM|S|Transcription initiation mapping]_Strong
tactcggtgaagaaattttaccgtcaatacgtattcaaccgtccggaaccttctatgattAtgaggcgaagtatctctctg
>ECK120010550_ftsQp2_forward_102742_[HIPP|W|Human inference of promoter position],[TIM|S|Transcription initiation mapping]_Strong
cagtgtgggaatgtcaaaagtagtagcagaaaatgctctacaagatgcattaagattggcAtttcagcacgatgaagaagt
>ECK120010172_fumCp_reverse_1686709_[TIM|S|Transcription initiation mapping]_Strong
cagatacaactcacacaatgcacccgctgtgtgaaataaacagagccgcccttcggggcgGtttttttacatggcacgaaa
>ECK120010047_gabDp2_forward_2790912_[HIPP|W|Human inference of promoter position],[TIM|S|Transcription initiation mapping]_Strong
gagattttgggctcgtcggggattcgccgggtgctgcaaaaccatctacgctcaggactgGgcgagatgaaaaactcgctg
>ECK120010708_gadAp_reverse_3667607_[HIPP|W|Human inference of promoter position],[TIM|S|Transcription initiation mapping]_Strong
tatttaaattaagcctgtaatgccttgcttccattgcggataaatcctacttttttattgCcttcaaataaatttaaggag
>ECK120010707_gadBp_reverse_1572072_[HIPP|W|Human inference of promoter position],[TIM|S|Transcription initiation mapping]_Strong
tatttaaacacgagtcctttgcacttgcttactttatcgataaatcctacttttttaatgCgatccaatcattttaaggag
>ECK120010087_gadEp_forward_3658345_[TIM|S|Transcription initiation mapping]_Strong
atattgaacaacgattcggacaaggatgtaaataatgaaaaggatgacatattcgaaacgAtaacggctaaggagcaagtt
>ECK120010049_gadEp1_forward_3658242_[TIM|S|Transcription initiation mapping],[IEP|W|Inferred from expression pattern]_Strong
ttaggatcaatatatggagtgcgtgatggataaatctgaagtattgattagtgttaatagAcgtattagttcacgaagggt
>ECK120009924_gadXp_reverse_3665839_[HIPP|W|Human inference of promoter position],[TIM|S|Transcription initiation mapping]_Strong
tttaaatttatttatcaatcaatttgacttaagagggcggcgtgctacattaataaacagTaatatgtttatgtaatatta
>ECK120010089_gadYp_forward_3664864_[TIM|S|Transcription initiation mapping],[IMP|W|Inferred from mutant phenotype],[AIPP|W|Automated inference of promoter position]_Strong
atagcttatgtttataaaaaaatggctgatcttatttccagtaaaagttatatttaacttActgagagcacaaagtttccc
>ECK120010566_glgCp3_reverse_3569571_[TIM|S|Transcription initiation mapping]_Strong
tttggtggagaatcgctggtgggaagaaggcgacggcaatgtccgttggctaaatcgataTgctcaacctttaagcacgga
>ECK120010511_glgSp1_reverse_3192012_[HIPP|W|Human inference of promoter position],[TIM|S|Transcription initiation mapping]_Strong
ttcactaaaaagtgtgatcggggacaatatatttacgcacgttatgtttaaaggcactacActgattggggaatactgaaa
>ECK125137975_glpXp2_reverse_4115606_[ICWHO|W|Inferred computationally without human oversight]_Weak
cgtgcgggggcaaccccgcacacatcaataatccctcccttcccctgtgctacacttcgcGccattccttactgcttagag
>ECK125137850_glySp4_reverse_3724495_[ICWHO|W|Inferred computationally without human oversight]_Weak
tcaacctgctggatgcgcgtaaagccatctccgtcaccgagcgtcagcgctacattctgcGcattcgcaccctgaccaaag
>ECK120009989_gmrp_reverse_1346843_[HIPP|W|Human inference of promoter position],[TIM|S|Transcription initiation mapping]_Strong
tttttaactgactttcgtttgaaaactggcgtttttccaaaactggattacaaataaataTataaaaaaaacaatgcgttt
>ECK125138138_gpmMp2_forward_3785187_[HTTIM|S|High-throughput transcription initiation mapping]_Strong
gacgaaaaaaaagcgtaaatctggcatcggcttgccgcgagcggtcgtatattttgatctTcagaggctattttatcgatt
>ECK120030783_hchAp2_forward_2035630_[TIM|S|Transcription initiation mapping]_Strong
tccacagcactaaatctctccccgccaccccgtacctctgataatggtctaaaatcattgAagccacttgcgacgacgttg
>ECK120010767_hdeAp_reverse_3656791_[HIPP|W|Human inference of promoter position],[TIM|S|Transcription initiation mapping],[RS-EPT-CBR|S|RNA-seq using two enrichment strategies for primary transcripts and consistent biological replicates]_Strong
tctgattttgatattttccatcaacatgacatatacagaaaaccaggttataacctcagtGtcgaaattgattcgtgacgg
>ECK125134717_hdfRp_reverse_3948021_[IHBCE|W|Inferred by a human based on computational evidence]_Weak
cacgctcctaattctttgaccgagctagttatggcgcggagtattagttacgcttgacagAgtgtaaaacaaaacatttaa
>ECK120010362_hmpAp_forward_2685797_[HIPP|W|Human inference of promoter position],[TIM|S|Transcription initiation mapping],[CV(FP/TIM)|C|cross validation(FP/TIM)],[FP|S|Footprinting]_Confirmed
tttctgaaaaacaccaaagaaccatttacattgcagggctattttttataagatgcatttGagatacatcaattaagatgc
>ECK125095185_hofMp_reverse_3522928_[AIPP|W|Automated inference of promoter position]_Weak
ttaatgtcgccacatccggcagttgtggctcgatgtagcggtataggccataaatcgagcCtgctcccagcagaatgcaac
>ECK125136381_hrpBp2_forward_162075_[ICWHO|W|Inferred computationally without human oversight]_Weak
cgttgcggttcagacatgtgaggcactcggttatgaattaccgcgatgctacaatgtggcGcgaagaatgttaaccctctg
>ECK120010232_ihfAp4_reverse_1795721_[HIPP|W|Human inference of promoter position],[TIM|S|Transcription initiation mapping]_Strong
gatattttatccgaatgtaagaaagttggcgtaaatcaggtagttggcgtaaacttatttGacgtgtaccgcggtaagggt
>ECK120010233_ihfBp_forward_963749_[HIPP|W|Human inference of promoter position],[TIM|S|Transcription initiation mapping]_Strong
tttattccgaagtttgttgagtttacttgacagattgcaggtttcgtcctgtaatcaagcActaagggcggctacggccgc
>ECK125138133_insC-5p_forward_3186040_[HTTIM|S|High-throughput transcription initiation mapping]_Strong
gttcgcccggccacatcattaacggattaatgataagtggatcagatgtataaaaaattaAaattaaccacaataagcgaa
>ECK125138134_insN-1p_forward_270226_[HTTIM|S|High-throughput transcription initiation mapping]_Strong
tttgctaagagcttcattcatgaatccttttcactagggatgaagtggtttactgaatttGgccacctgaacagaggtgat
>ECK120022001_iraDp2_forward_4556856_[HIPP|W|Human inference of promoter position],[TIM|S|Transcription initiation mapping],[RS-EPT-CBR|S|RNA-seq using two enrichment strategies for primary transcripts and consistent biological replicates]_Strong
gacttttttcctgaaaagtcagtagatattcataggcaagtaaggttttatactttgctgAcaggattcaggcctgtctca
>ECK120010333_katEp_forward_1813814_[TIM|S|Transcription initiation mapping],[IMP|W|Inferred from mutant phenotype]_Strong
aacaccgtttccagaatagtctccgaagcgggatctggctggtggtctatagttagagagTtttttgaccaaaacagcggc
>ECK125137462_kbpp4_reverse_2796814_[ICWHO|W|Inferred computationally without human oversight]_Weak
attaaacctgtgctcatccccgcggcgttaacgcgccgcgttcctctgctacactttctgAgtgtttccgttaacgaatga
>ECK125137140_lpxMp4_reverse_1940228_[ICWHO|W|Inferred computationally without human oversight]_Weak
gcagtcagtaccggctttttttatttggtgcggggcaagttgcgccgctacactatcaccAgattgatttttgccttatcc
>ECK120015409_lsrAp_forward_1601460_[AIPP|W|Automated inference of promoter position]_Weak
atatgtgcaatgtccacctaaggttatgaacaaattaaaagcagaaatacatttgttcaaAactcacctgcaaaactgaac
>ECK125134701_luxSp1_reverse_2815065_[HIPP|W|Human inference of promoter position],[TIM|S|Transcription initiation mapping]_Strong
tgcttcgataatcccgatctgactttctctgcccgtatcttaaggtctatgattgatactGgtattggcggaacaggcaaa
>ECK120015494_mdtAp_forward_2153979_[AIPP|W|Automated inference of promoter position]_Weak
ccagacagtgtttcataattcctccatttttctcccttattggctggctacactagtatcAttccgcgaaacgtttcagga
>ECK125141559_mnmGp_reverse_3925674_[TIM|S|Transcription initiation mapping]_Strong
atacccaggatcccaggtctttctcaagccgacaaagttgagtagaatccacggcccgggCttcaatccattttcataccg
>ECK120009848_mplp1_forward_4455728_[HIPP|W|Human inference of promoter position]_Weak
ctcaatgttgcgctcaggtgaatcgcgccagcaaattacggattatcctgaaatgcgtttCtcacttgcccgacatatgcg
>ECK120015420_msyBp_reverse_1114213_[TIM|S|Transcription initiation mapping]_Strong
atcgaactgatttttcgcctttcatacttgcaaaagcggagaatcagctatccttttcccTgaaacctcatcaactcaaag
>ECK120010761_mutSp_forward_2857019_[TIM|S|Transcription initiation mapping]_Strong
accagcatcaagaactcgccgttcgcttcttcccctgaaatgattaactccggtatcatgTgcgccttatgtgattacaac
>ECK120009940_narUp2_reverse_1544163_[HIPP|W|Human inference of promoter position]_Weak
tctggctacttaatccccattctgcccccgcggttacgctttcttatctattctttcaatCagcacttcacccaattcatc
>ECK120009983_nhaAp2_forward_17317_[TIM|S|Transcription initiation mapping]_Strong
tacttttcctaattaatccctcaggaatcctcaccttaagctatgattatctaggcttagGgtcactcgtgagcgcttaca
>ECK120011008_ompFp_reverse_987092_[TIM|S|Transcription initiation mapping],[RS-EPT-CBR|S|RNA-seq using two enrichment strategies for primary transcripts and consistent biological replicates]_Strong
ctttatctttgtagcactttcacggtagcgaaacgttagtttgaatggaaagatgcctgcAgacacataaagacaccaaac
>ECK120010475_osmBp1_reverse_1343476_[TIM|S|Transcription initiation mapping]_Strong
ctggttgataattaagactatttacctgttattaacactctcaagatataaaattattatCagcgatataacaggaagtca
>ECK120010489_osmCp2_forward_1556606_[HIPP|W|Human inference of promoter position],[TIM|S|Transcription initiation mapping]_Strong
attcggaatatcctgcttatcctcgtgctgtttctcacgtagtctataatttcctttttaAgcccacaggagagcaacaat
>ECK120010077_osmFp_reverse_2219523_[TIM|S|Transcription initiation mapping],[RS-EPT-CBR|S|RNA-seq using two enrichment strategies for primary transcripts and consistent biological replicates]_Strong
attctgcaactgaatccttccgctcaagctaaccccgccattatcaactatgcttttctcTtaattcgctgaaaacaacag
>ECK120010478_otsAp_reverse_1981651_[HIPP|W|Human inference of promoter position],[TIM|S|Transcription initiation mapping]_Strong
catcatggcgactggcgggtgtgccggatgtctggagctggcttgaaatgataaccaccgCattacaacaaaaaagagaaa
>ECK120010477_otsBp_reverse_1982465_[HIPP|W|Human inference of promoter position],[TIM|S|Transcription initiation mapping]_Strong
tttcccaccatagccaaccgccataacggttggctgttcttcgttgcaaatggcgaccccCgtcacactgtctatacttac
>ECK120015396_otsBp2_reverse_1982442_[TIM|S|Transcription initiation mapping],[RS-EPT-CBR|S|RNA-seq using two enrichment strategies for primary transcripts and consistent biological replicates]_Strong
taacggttggctgttcttcgttgcaaatggcgacccccgtcacactgtctatacttacatGtctgtaaagcgcgttctgcg
>ECK120011009_oxyRp_forward_4158457_[HIPP|W|Human inference of promoter position],[TIM|S|Transcription initiation mapping]_Strong
tgagcaattatcagtcagaatgcttgatagggataatcgttcattgctattctacctatcGccatgaactatcgtggcgat
>ECK125137791_panZp7_forward_3597958_[ICWHO|W|Inferred computationally without human oversight],[RS-EPT-CBR|S|RNA-seq using two enrichment strategies for primary transcripts and consistent biological replicates]_Strong
ctgccaaaagaaataaaaaagagaaagcctccgattaaattatttcgctacactggttccActtttgtgatttacacgggt
>ECK120009956_patAp_forward_3219458_[TIM|S|Transcription initiation mapping],[AIPP|W|Automated inference of promoter position]_Strong
gtgtttatcccgattttcgcgatcgcagccggagtggcgcaatccctgcaatacttaaatCggtatcatgtgatacgcgag
[truncated: 9,440 more rows]

## Sheet: RegulonDB
TATGAATTACCACTCCTTACACCCGCTCAAATATTGTTAAATTGCCGGTTTTGTATCAACTACTCACCCGGGACTCGCCAG	Strong
CAACCAGCAAGAGAACATCTGGCCTGCGGGCACCACTGCTACAGTGGTGGTCACTGGCAAACAAGATCGCGACGAAAGCCA	Weak
GGGCACCACTGCTACAGTGGTGGTCACTGGCAAACAAGATCGCGACGAAAGCCAGGATTCGTTCTTCCGTAAAATGGCCCA	Weak
AGCAAGAGAACATCTGGCCTGCGGGCACCACTGCTACAGTGGTGGTCACTGGCAAACAAGATCGCGACGAAAGCCAGGATT	Weak
AGATTGATATTTAATATATTAGCGTAACTGTTATGCTGTTATCTATATTATGTGATCTAAATCACTTTTAAGTCAGAGTGA	Strong
ACGGGAAACAGACTCATGTTGACCTTGGTTGTAAAGAGAGAGCAGGCGTTATTATTTTCAGCATCTGTCGCCGCAGAGAAG	Weak
GCGAGAGCAACATTGCTGTAGATTGATATTTAATATATTAGCGTAACTGTTATGCTGTTATCTATATTATGTGATCTAAAT	Weak
GGGCATGGAAAGCCGGGCGAGAGCAACATTGCTGTAGATTGATATTTAATATATTAGCGTAACTGTTATGCTGTTATCTAT	Weak
GGGAAACAGACTCATGTTGACCTTGGTTGTAAAGAGAGAGCAGGCGTTATTATTTTCAGCATCTGTCGCCGCAGAGAAGGG	Weak
TCACATAATATAGATAACAGCATAACAGTTACGCTAATATATTAAATATCAATCTACAGCAATGTTGCTCTCGCCCGGCTT	Strong
TGCTTGCCAGACAGGGGCGTTATTACCAGTTCAAGCAGGGTTTGTAAGCTATTATTGAACGATCCGACTTGCGTGGAGTTT	Weak
GCCCGGGAAAAATATGCTCGCGGGCTTGCTATCTCGCTGACGGACAGGCAAATTGATGACCAGCTTTTAAACCGACTCCGT	Strong
ACTTATCGTCAGCGGACAGGTCAGCTTTGATGACTTCAGCGGTGGGCTTAAAATGACCGCTCGCGAAGTGATGGATATTGA	Strong
TGAAGGTTATTTACATGTTAGCTGTTGATTATCTTCCCTGATAAGACCAGTATTTAGCTGCCAATTGCTACGAAATCGTTA	Strong
CTTCCCTGATAAGACCAGTATTTAGCTGCCAATTGCTACGAAATCGTTATAATGTGCGACCTCGTCCTCCCTGACGCAGTT	Strong
ACTCCGCGGTTCGACCACTTTTTTATCCAAAGTTTCGGGCTGTTATGTTTTAATGTGCAACATTCATGGTCTGTTGGGGGC	Strong
TATTTTTAATTAAAATGGAAATTGTTTTTGATTTTGCATTTTAAATGAGTAGTCTTAGTTGTGCTGAACGAAAAGAGCACA	Strong
AAAGCGCGGCAACTAAACGTAGAACCTGTCTTATTGAGCTTTCCGGCGAGAGTTCAATGGGACAGGTTCCAGAAAACTCAA	Strong
AAAGCGCGGCAACTAAACGTAGAACCTGTCTTATTGAGCTTTCCGGCGAGAGTTCAATGGGACAGGTTCCAGAAAACTCAA	Strong
GGTGTCATCATGCGCTACGCTCTATGGCTCCCTGACGTTTTTTTAGCCACGTATCAATTATAGGTACTTCCATGTCGAGTA	Weak
AATGTTCCGTCGTTATTCCAGACGACTGGCAACTAACATCGCAGCAGCAAGCCTTTATAGAACTGTTTGCTGAAGATGATC	Strong
TCTTTTATCAATTTGGGTTGTTATCAAATCGTTACGCGATGTTTGTGTTATCTTTAATATTCACCCTGAAGAGAATCAGGG	Strong
GTTATCTTTAATATTCACCCTGAAGAGAATCAGGGCTTCGCAACCCTGTCATTAAGGAGGAGCTATGTCGTCAACCCTACG	Strong
TTTATGTTGCTTTTTTGTAAACAGATTAACACCTCGTCAAAATCCTGCTATTCTGCCCGTTGCGGTACTGGGCATTTACCC	Strong
TGCTATTCTGCCCGTTGCGGTACTGGGCATTTACCCTACAAACTGCTGTCTCACAGGAGCGTGAAGAGAATCGCCTGCCGC	Strong
ATCGTGGTAAGACCTGCCGGGATTTAGTTGCAAATTTTTCAACATTTTATACACTACGAAAACCATCGCGAAAGCGAGTTT	Strong
CCGCGACCTTTGCCGCAAGCCTCGGTCTGAAAGTTAACGCCGGACACGGTCTGACCTATCACAACGTGAAAGCCATTGCCG	Weak
CAAGAGCTGGCGCGTATCGCCAAAGCCGCGACCTTTGCCGCAAGCCTCGGTCTGAAAGTTAACGCCGGACACGGTCTGACC	Weak
GTTCGTGAATTTACAGGCGTTAGATTTACATACATTTGTGAATGTATGTACCATAGCACGACGATAATATAAACGCAGCAA	Strong
TCGTGCGCGCACGTCTGGAAGAAGGGCTTAATCCAAACGCTATTTTAGTCCCGCAACAGGGCGTAACCCGTACGCCGCGTG	Strong
AAAGTCAGTTAATGTAATGCCTCCTACTGACCAAAGAATACTTGCACTTAAGGTTCAGTATAAAAGGGCATGATAATTTAC	Weak
ATTTACATTAACTCCTTTTTTTCTCCACGATTGGCTCGTACCTTGCCGCTACAGTGAAGCAAGTCAAGCCTACAACGATAC	Weak
TTACGAGGTTTTAATTCTGCCTCTTTCAACCCGCGTCAAAATAAAACAGTAGAATATTAATCTTTTTTTGTGTTTATGTGC	Weak
GATTTCAAATTGGTCAATGGTCAAAAGTTAATAAACCCATTGCTGCGTTTATATTATCGTCGTGCTATGGTACATACATTC	Weak
CGCAAAGCTGACCGCACAAAAGGGGAGTGCTTTTCTGTGCTTAGCGGTTAGAATAGTCTCATGACTATATCTGGAGTTGAC	Strong
ATACTAAACAAAACTGCCAATACCCCTACATTTAACGCTTATGCCACATATTATTAACATCCTACAAGGAGAACAAAAGCA	Strong
AATAACCACACTGTGAATGTTGTCTTTAATCAATTGTAAGTGCATGTAAAATACCACTTTAGAGTTAGTCAGTATCTTCCT	Weak
ATACTAAACAAAACTGCCAATACCCCTACATTTAACGCTTATGCCACATATTATTAACATCCTACAAGGAGAACAAAAGCA	Strong
GATCTCCTTTGTTCTCACCGGTATCTACATCTGGCGGGCGAACGGCGAATTCGACCGTCTTAATAATGAAGTCCTGCATGA	Weak
AAAAATTAAAGCGCAAGATTGTTGGTTTTTGCGTGATGGTGACCGGGCAGCCTAAAGGCTATCCTTAACCAGGGAGCTGAT	Strong
AAAAATTAAAGCGCAAGATTGTTGGTTTTTGCGTGATGGTGACCGGGCAGCCTAAAGGCTATCCTTAACCAGGGAGCTGAT	Strong
AACGTAAAAAATCGTTGCGCAATCGTGGATTTTTACCCTGCTTTGTTTTTATAATGGTGCGCACTTTTATATCCAGAAAAA	Weak
TTCAGTGATAATTATCACATTTCAATTGCACATTAATGGATATTCTTTAATAATCTCGCGACGTTTCTTTATGATAAATAA	Strong
CAACAACGGTTCAGTGATAATTATCACATTTCAATTGCACATTAATGGATATTCTTTAATAATCTCGCGACGTTTCTTTAT	Weak
TTCAATTGCACATTAATGGATATTCTTTAATAATCTCGCGACGTTTCTTTATGATAAATAATAATCAAATTGATAAAATCA	Weak
TTGTTATCTAGTTGTGCAAAACATGCTAATGTAGCCACCAAATCATACTACAATTTATTAACTGTTAGCTATAATGGCGAA	Strong
TTGTTATCTAGTTGTGCAAAACATGCTAATGTAGCCACCAAATCATACTACAATTTATTAACTGTTAGCTATAATGGCGAA	Strong
TTTGCAAAAATTTGATTTGGATCACGTAATCAGTACCCAGAAGTGAGTAATCTTGCTTACGCCACCTGGAAGTGACGCATT	Strong
CCTCTGCCGAAGCCCTGCAACAGGCCATTGACGATAATTTCTGGCAAGCCGAATACCGCGACTACCGCCGTACCTCCATCT	Weak
TTCAAAAATGTTTGTTTTTCACGCGCTTTACAGCCCGAAAAGGCCGGAAGATACTTGCCCGCAACGAAGATTCCTTCATAA	Strong
ACAGTACGTCGTACTTTATTTCTGTCTTTAAAGACTTCTACGGTATGACGCCGCTGCATTATGTTAGTCAGCACAGAGAAC	Weak
ATTTATCCTGTAAAAAAATATGTACATGAGAAATTACTATAAAAATTTGTACTATTAGTAAAACTCGTTATTTTTATGCAT	Strong
TTCAGCCCCAGGTGCCTTTCTTGAGGCAATCGCCTGTTGGTGGTATCGTTTATCGCTTTTTCAAAAAATTCGACACATTTT	Weak
TACGAAAATGGCTCACCCGAAATATCATACTTCTGCCTTTAGCTCCGTCTCTATAATTTGGGAAAATTGTTTCTGAATGTT	Strong
AATTGCGATCTAAATCAAATTAATCGGTTAAAGATAACCGCAGCGGGGCCGACATAAACTCTGACAAGAAGTTAACAACCA	Strong
GGTGGTTAACTGAGCGGCGAATGTTAACACAATCTGACGGGAGCGCGCGAGACGCAGCCAGTTTCAATATCAGCAGGCGGG	Strong
AGCTTGCGTCAATGGGCAAGGTGGGCTTGCATTTGCTTAATAGAAAGGCGTTAATAGGCAAAACGAAATGAAACGAAAGTT	Strong
TCGTTTTATTTCTTTTTTCTCCATTGAACTTTCAGTTTCTTTTCTATAGATTTTAATCAACGAAAGACATCACCAAGTGAA	Strong
ACAAGCCATTTTGCGAACCTGTTCCCGGAAAAAAGTCATATTTCTGTCACACTCTTTAGTGATTGATAACAAAAGAGGTGC	Strong
GCAGGTTATAAAACCAGCACGTCCTTGCAATAGTTTCAGTATGGTATTAGCATTGATGCGTTAGATGATGGCTATCTCACT	Strong
GCCAGCTGAAGAAATCGCTAATTCTTGCAATGTTAGCCACTGGCTAATAGTATTGAGCTGTTAGATAAGAACTCTCTCACT	Strong
ATCGATTTGATAATGGAAACGCATTAGCCGAATCGGCAAAAATTGGTTACCTTACATCTCATCGAAAACACGGAGGAAGTA	Strong
TAGGTAAGAGCTTAGATCAGGTGATTGCCCTTTGTTTATGAGGGTGTTGTAATCCATGTCGTTGTTGCATTTGTAAGGGCA	Strong
TAGATGTCCTTGATTAACACCAAAATTAAACCTTTTAAAAACCAGGCATTCAAAAACGGCGAATTCATCGAAATCACCGAA	Strong
GATAAGAATGTTTTAGCAATCTCTTTCTGTCATGAATCCATGGCAGTGACCATACTAATGGTGACTGCCATTGATGGAGGG	Strong
GATAAGAATGTTTTAGCAATCTCTTTCTGTCATGAATCCATGGCAGTGACCATACTAATGGTGACTGCCATTGATGGAGGG	Strong
TAAGAAACTAATATTAGACGTAAATATTGAAATTTTTATATTTTTTCTTATTTAGGCTTTGCATTTGGCAAAATTTTGAGG	Weak
AGAAACTAATATTAGACGTAAATATTGAAATTTTTATATTTTTTCTTATTTAGGCTTTGCATTTGGCAAAATTTTGAGGCA	Weak
TTGCATTTGGCAAAATTTTGAGGCATTTTGCCGACATCGTAGGATTTTTAATATTACACCAACTGCGAATTATCGCCAGAA	Weak
CAGAACAATTCACTATATAACATTGCATGTAAAGCATATACACCTCATTATTTTGTCATTATTAAGTTATTAACAGCACAA	Weak
AAGAATCAGAACAATTCACTATATAACATTGCATGTAAAGCATATACACCTCATTATTTTGTCATTATTAAGTTATTAACA	Weak
AGATAAATTTCCTGTTTTTAAAGCAGAGTTCCTCATTTAACGTCATTAATAAAATGTTCTAAAACGCTGGACAGACAGAAA	Weak
AAACTGACTAAATAAAAATTTTTCACTAATTGATTAGTCATAGCCAGCGATATACGCTATGCGAAAATGCAGATGGCAATG	Strong
TATTTTATCTACAAAAACTGACTAAATAAAAATTTTTCACTAATTGATTAGTCATAGCCAGCGATATACGCTATGCGAAAA	Weak
CTGACTAAATAAAAATTTTTCACTAATTGATTAGTCATAGCCAGCGATATACGCTATGCGAAAATGCAGATGGCAATGAGA	Weak
TTTGCCGACTGAACGCATACGGTATTTTACTTCCCAGTCAAGAAAACTTATCTTATTCCCACTTTTCAGTTACCAGCCCGG	Strong
ACTACACGTTGCAATTTGCCGTTGACACATTCGGGCGGAATTCATATGATGCCGCCCGTCAACTCGACAAGCTTTACGTGA	Weak
ATTTGCCTGATTTTTCAGCGATTGAAACTACACGTTGCAATTTGCCGTTGACACATTCGGGCGGAATTCATATGATGCCGC	Weak
AATGCGAGCGGTTTTCCAAAATTGTTCATTTGCCTGATTTTTCAGCGATTGAAACTACACGTTGCAATTTGCCGTTGACAC	Weak
ATTGAAACTACACGTTGCAATTTGCCGTTGACACATTCGGGCGGAATTCATATGATGCCGCCCGTCAACTCGACAAGCTTT	Weak
CCCTTCACAGAATTGTCCTTTCACGATTCCGTCTCTCTGATGATTGATGTTAATTAACAATGTATTCACCGAAAACAAACA	Strong
GCTGTCGTAAAGCTGTTACCGACTGGCGAAGATTTCGCCAGTCACGTCTACCCTTGTTATACCTCACACCGCAAGGAGACG	Strong
TCGCGACAACCGGAATATGAAAGCAAAGCGCAGCGTCTGAATAACGTTTATGCTGAAAGCGGATGAATAAGGAGATGCGAT	Confirmed
TCGCGACAACCGGAATATGAAAGCAAAGCGCAGCGTCTGAATAACGTTTATGCTGAAAGCGGATGAATAAGGAGATGCGAT	Confirmed
AAAGCGGTACGGGCCGTTGCCAGCGCCTGTGCCGCCAACAAGCTGGCTATCATAATACCCTGTCATCGGGTGGTCCGTGGT	Weak
TGGAAAAATATTCCAACTTTTGTATTGATGTTGTTCTCTTAAGGTTTTAGATTGCCTGTTATTGAAACCAAGCTGACCGGT	Strong
CGCGTGTTTCATGGTTTGTCGGCGTCATCGTCGCCTTTGCGGCCTACGCCTTATTAAAGAAACGTACAACAGCAGAAAAAA	Strong
GTGGCCGTTATTTTATCTCTTGGCGGTAAGTTTATTCACTTTATGGAACCGTTATCGCGTGTTTCATGGTTTGTCGGCGTC	Strong
TACGATAACGGTTTTAACCTCACTGCGTTTTCAGTAACTCTGGTGGCCGTTATTTTATCTCTTGGCGGTAAGTTTATTCAC	Strong
AATAAATTCTAACTATATTTTTTTGCCTGTCTGGATCACATAATCCAGATATTTTCCCTGTATGTTAATTGCAGTCATGCT	Weak
ACATCAATACAAAAGTTGGAATATTTTTCCAAAACTAGATTTAGTCCACAAATTGAACAGGGTTATCATGTAAAAATACTG	Strong
GGCTCTATCGAGCAGGATGCGGACTTGATCATGTTTATCTATCGTGATGAGGTGTATCACGAAAACAGTGATTTAAAAGGC	Strong
AACAGTGATTTAAAAGGCATCGCGGAAATTATTATCGGTAAACAACGTAACGGCCCAATCGGGACGGTACGCCTGACCTTT	Strong
CAGAACCGCTTGCCGGTATGGGTTTTGAAACCTATGCCATTGCCAGCGCCATCATTGGCGGCACCAGTTTCTTCGGCGGCA	Weak
CCGCAGAACCGCTTGCCGGTATGGGTTTTGAAACCTATGCCATTGCCAGCGCCATCATTGGCGGCACCAGTTTCTTCGGCG	Weak
GCCGGACAACCGTTCATTCCTGAAATGCTGGATAAACTTGCCGAACTGAAGGCATGGCGTGAACGAGAAGGTCTGGAGTAC	Weak
CATCTATCATCTAAAAAACCAGAAAAACAAATAACATCATGTTTTTAAACTAATTAAATGAAATAAAATTTTAAGCCACTC	Strong
AGCAACATCTATCATCTAAAAAACCAGAAAAACAAATAACATCATGTTTTTAAACTAATTAAATGAAATAAAATTTTAAGC	Strong
CTTGCCGGAAGGCGAGGTCTATGCATAAAAAGCAGCGGCTGACGTCTTCCGACGTTGGCCGTTTTTTTATGTGTAAGGAAC	Weak
AACAGTGTAAAAGGTATGTAACAGACCATTGACTGGCTGAATGGTCTGTCATACTTTGTTACCTGCAAAGGGGAGTAACTT	Weak
ACAGTGTAAAAGGTATGTAACAGACCATTGACTGGCTGAATGGTCTGTCATACTTTGTTACCTGCAAAGGGGAGTAACTTC	Weak
GTGAACGGTCGAATTAGCCAATATCTGACGAAAATCGGTTGAAAAAGTGGCATAATGGGGAGTTGTCAACTATTGAAATGA	Strong
TTTACCACGGCACACCTCTTTGCATGATTATTCGAAATTAGTGTATTTTTATTCTGTTTTTTCGCAGGGTGCAAGTGTAAA	Weak
TAAAAAGAATGTTTACCGTTTATTAGATGACAGATTATGCGTCTTTCGCTAAAGTTTCCGGTCAAATTAGTCGTTTACTTG	Weak
AGATCATCCGATCTTCGCCTTACACTTTTGTTTCACATTTCTGTGACATACTATCGGATGTGCGGTAATTGTATGGAACAG	Strong
TACGGTCTGGCTGCTATCCTGACAGTTGTCACGCTGATTGGTGTCGTTACAATCTAACGCATCGCCAATGTAAATCCGGCC	Strong
CATGTTAAAACTCCAGATAGCTAACGAATCATAAGGTAGAAACATGCTACTCTGAACCGGGTATTAGCACCACATATAAGG	Strong
CAGGGTTATAGCGGCGAGGCGGCATGTTAAAACTCCAGATAGCTAACGAATCATAAGGTAGAAACATGCTACTCTGAACCG	Weak
TGACCAAAAACTATCGTGCCAGCTACAACGTTGAAGGTGCGTTCCAGGCCTCCAACAAAAATATCGCCGATGCGGTTAACA	Weak
AATATCGCCGATGCGGTTAACAGTGTGCTGACCGATACCATCGCTGATATGTCTCAGGACACCAGCATCCACGAATTCATC	Weak
ACCAAAAACTATCGTGCCAGCTACAACGTTGAAGGTGCGTTCCAGGCCTCCAACAAAAATATCGCCGATGCGGTTAACAGT	Weak
GGTGAGCAGGAAAAAGATCGTGTTTACGCGCCGTTACGTTTTTAACACTATTATTGCACTAATTCGCCCTTTGCAATCTAT	Strong
ACACTATTATTGCACTAATTCGCCCTTTGCAATCTATCAATGAGTAGTATAAATACGCTCAGTTACCTTCATTCAATCTAT	Strong
GCTCCGCAGGATAACCTCTTTTGAATCTGAATGAGTCGATGGCTCGCGAATAATCCGATTACGGCTACGCTTCTAATGTTC	Weak
ACATTCATGATGATTATTGATTTGAAGATAATGTTTTACTACCAACGGTAAAAATCGGTCATTCCGCATGGTATTCACGAA	Weak
TGTTACCTGCCTCTAACTTTGTAGATCTCCAAAATATATTCACGTTGTAAATTGTTTAACGTCAAATTTCCCATACAGAGC	Strong
TCACGTTGTAAATTGTTTAACGTCAAATTTCCCATACAGAGCTAAGGGATAATGCGTAGCGTTCACGTAACTGGAGGAATG	Strong
GAATAATGGTGATAACTATCATCGCCAGGATGAATAAACATTGTTCATGGCAACTTATATGACTTTTTCATTAAAGCAATC	Strong
ACCCATAAAGAATAATGGTGATAACTATCATCGCCAGGATGAATAAACATTGTTCATGGCAACTTATATGACTTTTTCATT	Strong
AACCTGCCTTATAACATCTCCACGCCGTTGATGTTCCATCTGTTTAGCTATACTGATGCCATTGCCGACATGCACTTTATG	Strong
GTGCAATCATTGAAACCCCGCTGGGCACCATGCAGGGTCACTACGAAATGATCGATGAAAATGGCGTCCCTTTCAGCATCG	Weak
CAGTTCTAATCTCGATTGATATCGAACAAAGGGCCTGCGGGCCCTTTTTTCATTGTTTTCAGCGTACAAACTCAGTTTTTT	Weak
GAACGTAGGCCTGATGCGGCGCATTAGCATCGCATCAGGCAATCAATAATGTCAGATATGAAAAGCGGAAACATATCGATG	Strong
GGCGAATACCTCTGGTCGTAGAGTTTCAGGATAAAGAGGGAGATCTACCATTATCGGGTTATTTTTCTCTCTTCGCCTACA	Weak
GGCGAATACCTCTGGTCGTAGAGTTTCAGGATAAAGAGGGAGATCTACCATTATCGGGTTATTTTTCTCTCTTCGCCTACA	Weak
AATAAAAAACAACATACATATAATAATTTAATCTTAAATGAAATTTATTAAAATTTGCAAACTATAATTTTGTGTATAAAA	Weak
GCACATCATCCTGATTATGATTGTGTATTTAATTGGTTGTTATTTGACTACTATCAACTTGTTTTAATTTTATGATAGGTG	Strong
ATACATATAATAATTTAATCTTAAATGAAATTTATTAAAATTTGCAAACTATAATTTTGTGTATAAAAATATAAATGCACA	Strong
AAAGCACTGAAGCACAACAATCGCAGTTGCAATTATTGCGTACAGCCAGTACATTCTGGCGTTTTCGAGCACAGGCGCAGG	Strong
CCTAAAGGATTAAATCTTTTGCGTGCACTACACTGTCAATCAGACAAATGACTATATGGGGCAACCCGCTGTTGCCCTAAA	Weak
AATCAAATTTACTGGATTTATTTATCTGGTGAATGACTCGCCTTCGTTTTTAAAATAGCCGCGCATTATTTCCGTCGTCAC	Weak
CCATAAGATTAGCGGATCCTACCTGACGCTTTTTATCGCAACTCTCTACTGTTTCTCCATACCCGTTTTTTTGGATGGAGT	Strong
TGACGCCGTGCAAATAATCAATGTGGACTTTTCTGCCGTGATTATAGACACTTTTGTTACGCGTTTTTGTCATGGCTTTGG	Strong
CATATTTATGCTGTTTCCGACCTGACACCTGCGTGAGTTGTTCACGTATTTTTTCACTATGTCTTACTCTCTGCTGGCAGG	Strong
AATTCTGCGATGTGATATTGCTCTCCTATGGAGAATTAATTTCTCGCTAAAACTATGTCAACACAGTCACTTATCTTTTAG	Strong
AATGCTTTGTTTTCCGATTAATTTAACGAATGTCATTCGTTTTTGCCCTACACAAAACGACACTAAAGCTGGAGAGAACCA	Strong
AATTCTGCGATGTGATATTGCTCTCCTATGGAGAATTAATTTCTCGCTAAAACTATGTCAACACAGTCACTTATCTTTTAG	Strong
GAGCAGGCAGATGAGCGTCAGGCACTGAGCCTTGCGATGCCTAAAGTCAGCCAGGCTGTTGCCTGAGTAAGGAGAGTATGA	Weak
GAATACAGAGGGGCGAATTATCTCTTGGCCTTGCTGGTCGTTATCCTGCAAGCTATCACTTTATTGGCTACGGTGATTGGT	Strong
TTGGGTGTCCGGCCCCTCTTAGCCTGTTATGTTGCTGTTAAAATGGTTAGGATGACAGCCGTTTTTGACACTGTCGGGTCC	Strong
TTTATTGGGTGTCCGGCCCCTCTTAGCCTGTTATGTTGCTGTTAAAATGGTTAGGATGACAGCCGTTTTTGACACTGTCGG	Strong
GATATATGTCAACGAAGCGTAGTTTTATTGGGTGTCCGGCCCCTCTTAGCCTGTTATGTTGCTGTTAAAATGGTTAGGATG	Strong
TGACGAAAGCTAGCATTTAGATACGATGATTTCATCAAACTGTTAACGTGCTACAATTGAACTTGATATATGTCAACGAAG	Strong
TTTATAAAAAATAAATCTCGACAATTGGATTCACCACGTTTATTAGTTGTATGATGCAACTAGTTGGATTATTAAAATAAT	Strong
GGATAATTTTATAAAAAATAAATCTCGACAATTGGATTCACCACGTTTATTAGTTGTATGATGCAACTAGTTGGATTATTA	Strong
TAACGTAAGTCGCAGAAAAAGCCCTTTACTTAGCTTAAAAAAGGCTAAACTATTTCCTGACTGTACTAACGGTTGAGTTGT	Strong
GAATTCCGCATTTCTCACACAATTTATAACGTAACTGTCAGAATTGGGTATTATTGGGGCAGGTTGTCGTGAAGGAATTCC	Strong
CGCATCACACATTTAACTGATTCATGTAACAAATCATTTAAGTTTTGCTATCTTAACTGCGTGCGGCCTGAAAAACAGTGC	Strong
GGGCGAGTGGCGTTAAGAGTGGTTGTTGATTTTTTGCACTGGCAGGATTACACTCGCGCCGTTAAATAACCAACTGGAGTT	Strong
GTCATCTAATAAACGGTAAACATTCTTTTTATATTCACGGCATTACTGATAAAAAAGTCGCTCTCGCATAAAATTTACACT	Weak
AATGGCGGTAATTTGTTTTTCATTGTTGACACACCTCTGGTCATGATAGTATCAATATTCATGCAGTATTTATGAATAAAA	Strong
TTTCCTGCATCGCTGATTTCTGATTGCCATTTAGTGATTTTTTATGCATATTTTGTGGTTATAATTTCACATTTGTTTATG	Strong
AAAACATTCACCTTACGGCTGGTGGGTTTTATTACGCTCAACGTTAGTGTATTTTTATTCATAAATACTGCATGAATATTG	Strong
GGAGATTAACTTTCCCGCATCATTGCTTTGCGCTGAAACAGTCAAAGCGGTTATGTTCATATGCGGATGGCGATTTACATA	Strong
GTAAGAAAGAATTGTGAAATGGGGTTGCAAATGAATAATTACACATATAAAGTGAATTTTAATTCAATAAGTGGCGTTCGC	Confirmed
TTTACAAAAAACACACTAAACTCTTCCTGTCTCCGATAAAAGATGATTAAATGAAAACTCATTTATTTTGCATAAAAATTC	Weak
GTGACAAAGATTTATGCTTTAGACTTGCAAATGAATAATCATCCATATAAATTGAATTTTAATTCATTGAGGCGTTAGCCA	Strong
CTGATTGCCAATTAATATTATCAATTTCCGCTAATAACAATCCCGCGATATAGTCTCTGCATCAGATACTTAATTCGGAAT	Confirmed
GCCGACGGCTTCGGTATATGCAACCTGACACAAAATTGTGTCATAGTGCAGGAAAAAGCATTTACCAGGAGCAGACAACAG	Strong
TTCAGCCTTCTTCAGGGCTGACTGTTTGCATAAAAATTCATCTGTATGCACAATAATGTTGTATCAACCACCATATCGGGT	Strong
GAATTTGCATGCCGTGACGCAGGCATGTTTCTCAATAACGAAATTTGATAAAATCCCGCTCTTTCATAACATTATTTCAGC	Strong
AAACGGCAATACGCCACGCGCACGTTGCTGACGAAAACAGCCATTTGCAGTATACTCCCGCCCTAATTTCTTTAACTGGTG	Strong
TATTTAACGTTGAATGTTACTGTTGTCGTCAAGATGGCATAAGACCTGCATGAAAGAGCCTGCAAACACACAACACAATAC	Weak
CAGCAACCAGATCAAAAGCCATTGACTCAGCAAGGGTTGACCGTATAATTCACGCGATTACACCGCATTGCGGTATCAACG	Weak
AGCAATCGAGCGGCAGCGTACTTACCCCGCACTCCATTAGCGGGTATACTCATGCCGCATTGTCCTCTTAGTTAAATGGAT	Weak
GCAATTTATTTAAAAAGGGACTAGACAGAGGGGTGGGAAGTCCGTATTATCCACCCCCGCAACGGCGCTAAGCGCCCGTAG	Confirmed
ATTGCAGCAGGCGCAACAAGCTGGTTGCAAAACGATTGATGGATACGGCATGTTGTTGTGGCAAGGGGCTGAACAGTTCAC	Strong
GTAAATAAAAATGTACGAAATATGGATTGAAAACTTTACTTTATGTGTTATCGTTACGTCATCCTCGCTGAGGATCAACTA	Strong
TAATCCGTTCATAGTGTAAAACCCCGTTTACACATTCTGACGGAAGATATAGATTGGAAGTATTGCATTCACTAAGATAAG	Confirmed
CTTAGTCGCCGAATGTACTAGAGAACTAGTGCATTAGCTTATTTTTTTGTTATCATGCTAACCACCCGGCGAGGTGTGACA	Strong
CGGCGAGGTGTGACACACCTCGCACTTGAAATCAGCAGCGATTGGTTTATCGTGATGCGCATCACTTCCCGGCAGTCCTGC	Strong
TTACGCTGAACGTGTTTCATCTATTTGACGCGCGCAGGTATTTAGCATACAAGGAGTACCGATTTGAGAGTTGGTGCTCTT	Strong
CAGAGGGATGGGTGATTTATTCAGTTGCCAAACCCGCTGGAGTATTGAGATAATTTTCAGTCTGACTCTCGCAATATCTTA	Strong
TAAATGTAATTTATTATTTACACTTCATTCTTGAATATTTATTGGTATAGTAAGGGGTGTATTGAGATTTTCACTTTAAGT	Strong
TTAAGTGGAATTTTTTCTTTACAATCGAAATTGTACTAGTTTGATGGTATGATCGCTATTCTCATGACACCGGCTTTCGCC	Strong
TGTCATTTGTAGCACAAGTAAGTGTCAGCAGTGGTGCTTCACACTTGCCCGGTAATTAACGACGAAAGAAAAGTAAGGTGG	Strong
TTCAACCATGCATAAAGCGGGTGCATTCGCTGCCGCATACCATTATTCTTGATCTGACGGAAGTCTTTTTGTAACAATTCA	Strong
TGCATTCGCTGCCGCATACCATTATTCTTGATCTGACGGAAGTCTTTTTGTAACAATTCAAACTTCTTTGATGTAAACAAA	Strong
ACTTTTATTAACTCAGCATTATTTTTAAACATCAAACCACTTAATTATTAACAAAATCGCAAGATCTCATTCCACCGAAAC	Weak
ATATTTCTTTAGTTGTAATCATATTAAATTTTTTCACTGTTCTGATAGTTAAAATTCAAGACATCAATAAACAATGAGATA	Weak
AGAATAAGGGTGTCTGTTAATCGCATTGACGCCAAAATAACTTAATGTCATACACTTCACACACTTTTATTAACTCAGCAT	Weak
CAAGAATAAGTTATCAATAACCAGTTTGTGATCTCTGAAGAATATTACTAAAGTTAAAATGTAATCCGATTTAAATATCGA	Weak
CAAGAATAAGTTATCAATAACCAGTTTGTGATCTCTGAAGAATATTACTAAAGTTAAAATGTAATCCGATTTAAATATCGA	Weak
CATTCGTTAAGTCATATATGTTTTTGACTTATCCGCTTCGAAGAGAGACACTACCTGCAACAATCAGGAGCGCAATATGTC	Strong
CATTTAAATTATTTAATCATGTTTATTGCATATAAATTCACTTGATGGCATTGTTATCCCATGCCGCAGACACGGCCAAAA	Confirmed
TTTTAACTTTTAAAGCAGAAATATTGCATAATTATTCTGTCAAAGGTACTATCTTCGACCTCAATAGCTATCAGACTGCCA	Strong
CCGCCCCCGTTATTTTGTGCTATGTTTATTGAATAATGCGCTTTGCTTTTAACTTTTAAAGCAGAAATATTGCATAATTAT	Strong
GACATTTATGCTCGCCGACCACCGCCCCCGTTATTTTGTGCTATGTTTATTGAATAATGCGCTTTGCTTTTAACTTTTAAA	Strong
GAATGCCGACATTTATGCTCGCCGACCACCGCCCCCGTTATTTTGTGCTATGTTTATTGAATAATGCGCTTTGCTTTTAAC	Strong
GCTCGGCTTTGAGGATATTCCTGTTGAGGAAGCGGCTGCCCAGGCGCGAAAGTATCAGAGCGTACAACCGACCGTCGCCAA	Strong
ATAAAAAATGAACAATTCACTCTCTTGCTTATTTAGTGACAACTATTCATGATTTTGTGAAACCGGTTTCTTAATTCCGTT	Strong
AATATTTTTCCCGCCGATTGTGCAAGGACAATCGGCAAACGGTGCAGTACACTGCGTTGATTGCGTGTAAAGGGATGAAAA	Weak
AAAAAGCAGTATTTCGGCGAGTAGCGCAGCTTGGTAGCGCAACTGGTTTGGGACCAGTGGGTCGGAGGTTCGAATCCTCTC	Weak
GAGTTAGGCTTTTTATTGAATGATTATTGCATGTGTGTCGGTTTTTGTTGCTTAATCATAAGCAACAGGACGCAGGAGTAT	Strong
TTTATTTTTTCACCGCCAAATCGCTTGCGCACAGTGCTGCTTTGCGGCATTTTTTTAAACAAGCAAACACAACAAGCAACA	Strong
TCATTCAATAAAAAGCCTAACTCACTTTTGATTCATTAAAAAAGAAGGCTAAAATAGAATGAATCATCAATCCGCATAAGA	Strong
TCTTTCGCTGCATTTGCGAATTCTGCTTGTCTGATTGCAGATGCCAGGTAACATAGGTATCCCCCCATTTACGGGTGGACA	Strong
AATGACTTATGAAATTTAGTGTTGACAGACAAGGTACCGCTAAGTAATATTCGCCCCGTTCACACGATTCCTCTGTAGTTC	Weak
TTGGGGAATTTAAAAATCGGGTTTGACAAAAGATTTTTCGCCGTTAAGATGTGCCTCAACAACGATTCCTCTGTAGTTCAG	Weak
CAAAAAAATGCATTTCACCCTTTGACATCACCATGCACTGCCATTAATATGCGCCCCGTTCACACGATTCCTCTGTAGTTC	Weak
ACCGACACTTAAAGTGATCCAGATTACGGTAGAAATCCTCAAGCAGCATATGATCTCGGGTATTCGGTCGATGCAGGGGAT	Strong
AGCCTGCGTTTTCATCAGTAATAGTTGGAATTTTGTAAATCTCCCGTTACCCTGATAGCGGACTTCCCTTCTGTAACCATA	Strong
TTGTTAATTTTTATGAGTTCGGGCAACACCTTTATAGCAAACTGGCGTAGAGTCTGATTTCAGGCCCGATATAAAGTGGTA	Strong
AGGCGTTCCAGCGCGGGCCAGGCTCTTACGGTGCGGCAGAATTTCCAGTATAATAGCCGCCTTTTTTCATTCAGTTGTGAC	Strong
GTGGTCCCACCTGACCCCATGCCGAACTCAGAAGTGAAACGCCGTAGCGCCGATGGTAGTGTGGGGTCTCCCCATGCGAGA	Weak
TTCAAAAGATGAGAAAAACCGTTGACGAAGGTCGAGGCAATCCGTAATATTCGCCTCGTTCCCAACGGAACACAACGCGGA	Weak
TGAAGTCGTTCTGGAACGCGGTCTGTTGACTGAAGCGGAACTTGACGATATTTTCTCCGTACAGAATCTGATGCACCCGGC	Strong
GTTACACGCTGAAACCAACCACTCACGGAAGTCTGCCATTCCCAGGGATATAGTTATTTCAACGGCCCCGCAGTGGGGTTA	Strong
GTTACACGCTGAAACCAACCACTCACGGAAGTCTGCCATTCCCAGGGATATAGTTATTTCAACGGCCCCGCAGTGGGGTTA	Strong
GGCTGGCACGAACCCTGCAATCTACATTTACAGCGCAAACATTACTTATTATTAACATATAAATAACGAATTATTTACTGT	Weak
TAGCCTCCGCCGTTTATGCACTTTTATCACTGGCTGGCACGAACCCTGCAATCTACATTTACAGCGCAAACATTACTTATT	Confirmed
TCCGCCGTTTATGCACTTTTATCACTGGCTGGCACGAACCCTGCAATCTACATTTACAGCGCAAACATTACTTATTATTAA	Confirmed
CCGGGCGGTGAATCCGGCGGTGATGATGAACGATACGCTGTTTAATGCGCTCAATGACTGGGTGGATCGTTACTACCGCGA	Weak
ATTAGTTAAATAACTAAATCCAATAATCTCATTCTGGCACTCCCCTTGCTATTGCCTGACTGTACCCACAACGGTGTATGC	Weak
CGTCTCTGCAATAAGCGGGGGCCTGGCAGTCTTTCTGCCTAACGTTTTGTTTATGATATTTGCCTGGCGTCACCAGGCGCA	Strong
GTTCTGGCGATGTTGGTGTTACTGGTGGTGGCGTTGGCGGTTTTAAAGGCGGTATTCTTGCCGCTGATCGTTACGTGGGTT	Strong
CTCCCTGAAAGACACCATCCGTGGCTTTAAAGGCATCATGGAAGGCGAATACGATCACCTGCCGGAGCAGGCGTTCTACAT	Weak
TTATTCACCTTTTGGCTACTTATTGTTTGAAATCACGGGGGCGCACCGTATAATTTGACCGCTTTTTGATGCTTGACTCTA	Strong
ACCGCTCACTCTTCAACAGACCGATTTGCACCCCAGCAAATGTAGCGTTATTGTTACCTTCCTTGCTACAGAGTTCGACAG	Strong
GAACATAGGCTTCGATTTATTGCGCTATCTCTGTGGCAGGATTGTGAATAAAGTGTCAACAAGCAACGGGGCATCGCCCAT	Strong
TGTGGCAGGATTGTGAATAAAGTGTCAACAAGCAACGGGGCATCGCCCATTCAAACATCTATAAGGAAACACCATGAGCAA	Weak
TCTATGCGTTGTTCAATAAATTCGAACATAGGCTTCGATTTATTGCGCTATCTCTGTGGCAGGATTGTGAATAAAGTGTCA	Weak
GGGCAGTAGTCTGCCTGATTAATTTTCTTTTAAATGATAGATATAGAGTACCACATCGCGGCTTTCTATGCGTTGTTCAAT	Weak
TTTATGTGATTTGTATCACATAAAGATTGATTTTTGTGATGGTTGTCATATTATAAGCGCAAAGACAATAACACCTGTATA	Strong
AAAGAAAATAATTAATTTTACAGCTGTTAAACCAAACGGTTATAACCTGGTCATACGCAGTAGTTCGGACAAGCGGTACAT	Strong
CTGCTGTTCCTTGCGATCGAAAAGATCAAGGGCGGACCGGTATCCGAGCGGGTTCAAGACTTTTGTTATCGCATTGGCTCG	Strong
GCGGAAGCACAAATTGCACCAGGTACGGAACTAAAAGCCGTAGATGGTATCGAAACGCCTGATTGGGATGCCGTGCGTTTG	Strong
AAATACTTATGGTGCGCTGGCTTCTTTGGAACTTGCGCAGCAATTTGTTGACAAAAATGAACTAGAGAAAGCTGCCGCCCA	Strong
ACGCGTTATTAATCAGCGTCTGATGCCATTACACAACAAACTATTTGTCGAACCCAATCCAATCCCGGTGAAATGGGCATG	Strong
CTGATCTAAGCGTTGACCGAGTTGGTTTTCGGACACCGTTGCAGTGAGCTGTACTCGTTGTGCCATATATACTGCTTCTTC	Strong
TTTTATTCGCGAACGTGAATAATCCGGGAACATTTCGGCCAAAGCCTGATCTAAGCGTTGACCGAGTTGGTTTTCGGACAC	Strong
GGCGAATGCGAAAGAACTGCTTGCAGCGTAAACTTTTTTCCTGCTTCACGGTCAGAGTAAACAGCAAAACGCCGTAAGACC	Strong
CCGTCAGGTATGGATGGGCGGTGAAGAGTTGATTCTGACGCCCAAAGAATATGCTCTGCTGTCACGGTTAATGCTCAAAGC	Weak
TTGGGGTGCTCTTGACAGCTATTTTTGATATGATTTGAGATTCAACTCTCAAATTTGTGAAAAATATAAGGTGTTGGAATG	Weak
TTTGGACTATTCCTTGGGGTGCTCTTGACAGCTATTTTTGATATGATTTGAGATTCAACTCTCAAATTTGTGAAAAATATA	Weak
ATTGAGCAAGCGTTCAAAGCCCTATGTACAGAACTCAATGCACAAGGCAGTATTAACGTCGTCAATTATTCCCAACATGAT	Strong
AGGGCATATTCCGTGTGCTGACTTCTCTGGTTTCCTGGGTTGTATCGTTTATTCCGCGCCGCCCGGAGCGGAGCGAAACGG	Weak
GATAAGTTTTAATTTCAATGGTAGGTTTATTTCTTAGCTTTCGCTAGTAAACTGATAATCAGACAAAATGGTGACATGAGG	Strong
AAAATCACACGTCTTGTGACCTTCTAAATTGATTCACATGCTAAATCTGATAAGTTTTAATTTCAATGGTAGGTTTATTTC	Weak
TACGGCGAGACGGGAATTTGCTCACTTTTTGACTTTCCGTTACGCAACAGAAAAAGTTAAAAACGAAAAGACTAAAATCAC	Weak
TTACAAAACCTGTTGACAGAAAGTTAAAACAGTTTTGTAATGCATGTTACATAATAAATCAAGGAGTCCTTATGGGCGCTT	Weak
ACCTGTAAAAGCGCCCATAAGGACTCCTTGATTTATTATGTAACATGCATTACAAAACTGTTTTAACTTTCTGTCAACAGG	Weak
AAAATCATCAACCAGGACTAATCTTAACAACGAAGCGGCAAATATTTGCCATGCTGAATGTGCTTTATAAATCTGCGATCC	Strong
GCCGTTACACTCAAAGGCGGCGCGGTGGGAACGATATTTCACAGTATCGGTCAAATGACTATCTCCAGAAATACAGGATAG	Strong
GGATTCAGGAAACTGAAAAGTCATTTGAGTGGGCTAATCTTCGCCGTTACACTCAAAGGCGGCGCGGTGGGAACGATATTT	Strong
GAGTTACACCCAGGTGAAGTCCATCCAGGTTGAGATGGCTAAATTCCAGTCCATATTCTAACCAGGAGGTTTATTTGCAAT	Weak
TACACCCAGGTGAAGTCCATCCAGGTTGAGATGGCTAAATTCCAGTCCATATTCTAACCAGGAGGTTTATTTGCAATTTGA	Weak
CGTAACAATTAAGACACATTTTATATTGAACGTCCAATCAATAACCGCTTTAATAGATAAACACCGCTGATGAATGGAGTG	Strong
TTTATCTATTAAAGCGGTTATTGATTGGACGTTCAATATAAAATGTGTCTTAATTGTTACGAATTTGATTTTAAATAGTAA	Strong
GGAGTCCGCATAAACGGAGTGTGTTTTTTGACTTACTCGTAAGCCGTTCTACTCTTCAAAGAGTGGAAGCGAAGGAGTCAA	Strong
GGTCATATTTTTATCAATAGCGCATTGCTATTTTCTCTGCACGCAATTAAATTAATTTCCGAACCTGGATGTTCGTTATAA	Strong
AAGTTAATAACTGCGAGCATGGTCATATTTTTATCAATAGCGCATTGCTATTTTCTCTGCACGCAATTAAATTAATTTCCG	Strong
CACTCCTTGTGGTGGCGAAAAAATATCACAAACTAGAATAGCGCCTTGTATAACAATTCAGCGAGTGAATATTTTGAAAAT	Weak
TAAAAAATATCTTGTATGTGATCCAGATCACATCTATCATTTAGTTATCGATCGTTAAGTAATTGCTTGCGACGTCATTCA	Strong
GCTTTCTATTTAACTGAAATTTAAAGATTTTTAAATTAATTAATGATTGTTATAAAAAATATCTTGTATGTGATCCAGATC	Weak
ATTAATGATTGTTATAAAAAATATCTTGTATGTGATCCAGATCACATCTATCATTTAGTTATCGATCGTTAAGTAATTGCT	Strong
GTGAGCCATGGGGCTTCTCCAAAACGTGTTTTTTGTTGTTAATTCGGTGTAGACTTGTAAACCTAAATCTTTTCAATTTGG	Weak
GATCGTCCGTTGTCATAATCGACTTGTAAACCAAATTGAAAAGATTTAGGTTTACAAGTCTACACCGAATTAACAACAAAA	Weak
TTCGGCATAGCCAGCATAATCCCGGTACTGTTAGCATATGTTCATCCTTGTAAGTCAAAAGAGAACAATAGCGGATGAATA	Strong
TGTTAATCCTTAATAACCTTTTTATTCTTTGCCACGGGTTCCGTGGCGGGAGATTATGCCGCGTGAACATGAAGATTATTC	Weak
AAGATTATTCCTGGGAATACTCGGAAATTTGTAAGTAATATTTAACTGCTCAATACATCTAACCTTTCAGGAGTCTTCGGT	Weak
TTAATCCTTAATAACCTTTTTATTCTTTGCCACGGGTTCCGTGGCGGGAGATTATGCCGCGTGAACATGAAGATTATTCCT	Weak
GGCAATAAGATAAACACGTTTCTTCATTGTTAATCCTTAATAACCTTTTTATTCTTTGCCACGGGTTCCGTGGCGGGAGAT	Weak
CATCGGGTCCGAATTTTCGGACCTTTTCTCCGCTTTTCCTTGCTGTCATCTACACTTAGAAAAAAACCAGTAAGGAAACAT	Strong
ATCGCAAAAACCTCAGTAAAAATCTTGCTGGAGCTATTATTGCTAAGTAACATTTACCCCCTGAAGTTAATGGATCAATCA	Strong
AAACGGTTATGTTTTGGTATTAAAAGAAAGACACAAGAAGATATGTCTGTTACCGTCTTACTCTCGCCTCACCCATTACCC	Strong
TAAAACAATGTGTTATGATAAAACATATTGCATCATTTAACTGACAATCTATACAAGATTTTTCGCCAACTAGTGTTCAAC	Weak
TCATCCAATTTAGCTGAAATCTTATTTATACTTTGTACAATTTTAGCGTATATTGTACAAAGTATTATTGGGTCGTGTACA	Strong
AACCTAAATATTTGTTGTTAAGCTGCAATGGAAACGGTAAAAGCGGCTAGTATTTAAAGGGATGGATGACATCTCAGCGTT	Confirmed
AACCTAAATATTTGTTGTTAAGCTGCAATGGAAACGGTAAAAGCGGCTAGTATTTAAAGGGATGGATGACATCTCAGCGTT	Confirmed
CTGGTAAAAGAAACACTGATGCGAGGCCTGTGTTTCAATCTTTAAATCAGTAAACTTCATACGCTTGACGGAAAAACCAGG	Strong
ATATGAAATTTCAACTCATTGTTTAGGGTTTGTTTAATTTTCTACACATACGATTCTGCGAACTTCAAAAAGCATCGGGAA	Strong
GTCATACTGACTGCATTAACGCGGTAAATCGAAAAACTATTCTTCGCCGCGCCTGGTTGGGAGTATTTCCCGCTAAAATTG	Strong
ATGACATGAAGAAATCCTTAGCACAAGTTTCTGCTGGCGGTATTAGTTCATAATGTTGAGATGTGGGTTACGCTTTCGTCA	Strong
TTTGCTCAAAAAATAGCCATACTATTTAATTGCAACAAGGCTGGGAAGAGGAGGATCGAAGTATGTTCGTTGACAGACAGC	Weak
TTATCTGTTTCCCCCTTTAAAAATTCGGTGAATACCCTTACTTATTGGTATACTGAAGTTGCTTCAGATAAAAACGCATTG	Strong
GCTGTTTTATTGTTCATATAAATCTTAAAAGCAGAAATTTATCTGTTTCCCCCTTTAAAAATTCGGTGAATACCCTTACTT	Strong
AAAAGCAGAAATTTATCTGTTTCCCCCTTTAAAAATTCGGTGAATACCCTTACTTATTGGTATACTGAAGTTGCTTCAGAT	Strong
GAATTCCTATTTGTGAGCTACGTCTGGACAGTAACTTGTTACAACCTGTAGCATCCACTTGCCGGTCCTGTGAGTTAATAG	Strong
GAAAAGTCATCCAGCGTTTTTCCCCGGATATGACGCCGGAAGATCCCATTGTGATGGAAAGCATTAAACTGGCGTTGGCAA	Strong
AGCAGGACGTTAGCCGCAAAAAGACGGTCTATGATTAAAAGCTAAGATTTTTACTGACCACACCCAGGAGAAACGATGCAA	Strong
TTAAAAGCAGGACGTTAGCCGCAAAAAGACGGTCTATGATTAAAAGCTAAGATTTTTACTGACCACACCCAGGAGAAACGA	Strong
TTTGTGTTATTTCACCTAATCTTTAGGATTAATCCTTTTTTCGTGAGTAATCTTATCGCCAGTTTGGTCTGGTCAGGAAAT	Strong
ATAATATGTAAATAAACCCATCTATAGATGGTAAAAATAGGTTGTGGCAATTATCATTGCATCATTCCCTTTTCGAATGAG	Strong
CTGGCGATTGCGGCGCTGAAAGAGATCTACCGCACCACCAGCGAAATGCCGGTAGAAGAAGCGTATCGCTATATTCGCAGC	Weak
AGCGTATCGCTATATTCGCAGCGGCGTGTTGAAACACTATCCATCGGTTCTGCATTCGGAAGATGCCATTGAAGGGCCGCT	Weak
CATCGGTTCTGCATTCGGAAGATGCCATTGAAGGGCCGCTGGCGTTTGCCGAGAAGCGCGATCCGGTGTGGAAAGGACGTT	Weak
GATGACATAAGCAGGATTTAGCTCACACTTATCGACGGTGAAGTTGCATACTATCGATATATCCACAATTTTAATATGGCC	Strong
CGAAACAAAAATGTGATACCAATCACAGAATACAGCTTATTGAATACCCATTATGAGTTAGCCATTAACGCGTCCACGAGG	Strong
TTACGTTCTTACACTTTATCTGTGGTTTAAATCGTCCCGGAGTTGCCCTATATTAGCCAAACGTAATTATTTGGTTACAGG	Strong
TTACGTTCTTACACTTTATCTGTGGTTTAAATCGTCCCGGAGTTGCCCTATATTAGCCAAACGTAATTATTTGGTTACAGG	Strong
TAATATAAAAAATCCCGCCATTAAGTTGACTTTTAGCGCCCATATCTCCAGAATGCCGCCGTTTGCCAGAAATTCGTCGGT	Strong
GAAATTCGTCGGTAAGCAGATTTGCATTGATTTACGTCATCATTGTGAATTAATATGCAAATAAAGTGAGTGAATATTCTC	Strong
AGCCAGCCCTGGTCCACACGACGCCGCGCCGTTGTTCGACCACTTTATCGAGTTAATTGAGCAGTACCGTAAAACCGCTAA	Weak
TTTCTTTAATAATAAAACGAATAACTTGCAGATTTGAAATGCATGCATTATTGTCTTTAAACAATTCAACACATCTTAATA	Strong
TGGAATAAGATGCGGGTTTTTATTATTTGTTATGCCGGGCATTAGACTTTAACAATAACGGGAAATCTGAACTGCCCGGAG	Strong
TTCCAGGCCTGTTTCAAATAATTATTTGCAGTGCAACTAATTCCATGTATATTACTACCCATATATAGCGTCTATAAAATT	Strong
GATGATTTCAATAACATATTCTGTGTTGGCATATGAAATTTTGAGGATTACCCTACACTTATAGGAGTTACCTTACAGGGG	Confirmed
TTTCAATAACATATTCTGTGTTGGCATATGAAATTTTGAGGATTACCCTACACTTATAGGAGTTACCTTACAGGGGTTCCT	Confirmed
TGGTTCAACTATCAAAAATCGCTCACCCTTTTTCACCTGTTTAAAATATGTTCAGCAACCCATCTTGATGGCGACCTCCTC	Strong
TTCCAGGCCTGTTTCAAATAATTATTTGCAGTGCAACTAATTCCATGTATATTACTACCCATATATAGCGTCTATAAAATT	Strong
GGAGCAAAGGTTATCTGTTTCATGGCGCGGTCCTGATACAAAACGGGTCCCGCCATCATACTTCACAAGGACTTCACTTTC	Weak
GGTTGGGATATTACGGCATAGTTCTTCACACTCCCTTCACTTACCCCGCTTAAATTGGCGCTCAAAGGTAAGTAAAGGGAG	Weak
CGCAGGGCATCCGCGTGGTCGGCATGAACTATAAAGACGATCGCCAGAAGGCAATCAGCTGGCTGAAAGAGCTGGGCAATC	Weak
CATCATCCTTTAGGCATTTGCACAATGCCGTACGTTACGTACTTCCTTATGCTAAGCCGTGCATAACGGAGGACTTATGGC	Strong
GCATAATTAATGAGATTCAGATCACATATAAAGCCACAACGGGTTCGTAAACTGTTATCCCATTACATGATTATGAGGCAA	Strong
CCGGTGGTTTCTCGCGACCGGGTTTTTTATTTGTCACGATTTTGCGTTACCCTTGCATCTCTTTGAGGTACAGGGAAAAAA	Strong
GCATTAGTAACTTTTTGCTTTGGCAAATTGCCTATGCCGAACTTTACTTTACAGATGTTCTCTGGCCCGATTTCGATGAAC	Weak
AGCATCGCATTAGTAACTTTTTGCTTTGGCAAATTGCCTATGCCGAACTTTACTTTACAGATGTTCTCTGGCCCGATTTCG	Strong
CGTTGCTAAAATTCTTAGCCATACTGGACAACTCCCCTATGGAGTCATAATCTTAATCAATCATTTGATTAAGAATGGACT	Weak
TAGACCACCAGCCAGATCCCGCTTCGGAGACTATTCTGGAAACGGTGTTATGAAATACACGCAAAGCGGGACGTACAGGGG	Weak
TACTTAGGCTGCTAACAAAATTTTGTTGTATGATTGAAATTAGCGGCCTATACTAATTTCGAGTTGTTAAAGCTACGATAA	Strong
TACTTAGGCTGCTAACAAAATTTTGTTGTATGATTGAAATTAGCGGCCTATACTAATTTCGAGTTGTTAAAGCTACGATAA	Strong
AGACTCGCGGTTTTTTCTGCGAGATTTCTCACAAAGCCCAAAAAGCGTCTACGCTGTTTTAAGGTTCTGATCACCGACCAG	Strong
AGTTAAAGCTATTCGTGCGGTGTTGCCTTGCAAGTGGTCCGTGGATTGCATATTGTCCCGTTAGTGGTTTCAAAATGAGCA	Weak
GAAACAATTTATAAGGTCAAAGAAATACTATTGCTCAGGTCTATACCGTATACTCCTTTCAGCCACAAAAAAAGTCATGTT	Strong
GAGAATTTAACGATGTGTTACTGGCGCTAAACCTTAGTCCGTTGGTGCATTCCGATCGCGATGCTGAGCTGCTGGCACGCG	Weak
GATAAAGTAATGGGGCTGATTCACACCATTAAAGGCTTCGAGATTGCTGCCAGTAACGCCGCACTTAGCGGAGAATTTAAC	Weak
TCAACACCAGGTTGTGGTTAAAAACCTTGAAAGTAACTATCGCAAAGTCCCCGGCATTTCTGCTGCGACCATTCTTGGCGA	Weak
TTTTAATGCCGTAATTTAATTCATATTGAAGGGTTCTCGTAAAACGTAAATAATTCCTGCGTAGGACTTTTGTTTTGCAGT	Strong
AAAAGAGTCATCTTGCCTAAGAGTATTGGCAGGATGGTGAGATTGAGCGACAATCGAGTTACACCGTCGCTTAAAGTGACG	Strong
CTTACATTCTGGTTACAGAAAGAGATTGATAATTCGCGTCGCGAAAAATAGTCTGTTCCTGTAGTCAGCGAGACTTTTCTC	Strong
GTAACCTTTGTCATCGACCCGCCTCTTTTTTAATCGCTTCCCGCCTGTTACACTGGATAGATAACCAGCATTCGGAGTCAA	Weak
ATCTATTAACGCATAAAAAACTCTGCTGGCATTCACAAATGCGCAGGGGTAAAACGTTTCCTGTAGCACCGTGAGTTATAC	Strong
TGGCATTCACAAATGCGCAGGGGTAAAACGTTTCCTGTAGCACCGTGAGTTATACTTTGTATAACTTAAGGAGGTGCAGAT	Strong
GGATATAAAATTTAACATTTGGATTGATAATTGTTATCGTTTGCATTATCGTTACGCCGCAATCAAAAAAGGCTGACAAAT	Strong
TGACAAATCATGCGGATATAAAATTTAACATTTGGATTGATAATTGTTATCGTTTGCATTATCGTTACGCCGCAATCAAAA	Strong
CCGAAATACTCCTTAGGATGTATAGCGAAAGGAGAAAAAGATATACCTCGATCACCCCCTTTCTCCCAAGTGAAAATAAAA	Strong
TTTCGTAATTACATTAATTAAAAAACTTAAAATCATTAAATAAATAAAAAACCACTAACTCTATGTGAAATAAATCAAAAT	Strong
ATCTCAGTCCAGGCGGCAGTGCTGACCTACTGATCCTTACCTGGTTTTTAGCACAGATTTAATTATTTAAGCACTTGATAA	Weak
CTGATCCTTACCTGGTTTTTAGCACAGATTTAATTATTTAAGCACTTGATAAATTTGGAAATATTAATTTTCGGAGAACCC	Weak
TCTTAGAGTATAAAAGTTTTGTGCATTTGAAACATTACGCTTTGCAAAGGATTTTCATGGAACGTGCGAGTAAAATGCCGT	Weak
CCGACGTCATTATCTCTAACCGAATGGCAGAAGAGCTTAAGGATGTGGCAGATAAGGTATACACCCGCGATCTCTTTGGCA	Weak
CAGGGCTATTTACGCCCTGATTGTCTTTTGTTACTTACACAACAATTCATTATTTTTATCACTTATCCTATAGCATTCACG	Weak
ACCCGCGATCTCTTTGGCAGCGACTAACATCTTGTTATCAGGGCTATTTACGCCCTGATTGTCTTTTGTTACTTACACAAC	Weak
TCCTATAGCATTCACGAGGATTATCGCTAAACTATGCGGACTTGGAAATTTCCGTCAGTTAGGGTAATGATGAGAGTAGAA	Weak
TTACACTCCGATGGAGTTTGTTATTGACGTGTTACAAAAATTCTTTTCTTATGATGTAGAACGTGCAACGCAATTGATGCT	Strong
GGAGTTTGTTATTGACGTGTTACAAAAATTCTTTTCTTATGATGTAGAACGTGCAACGCAATTGATGCTCGCTGTTCACTA	Strong
GTTGCAGAAACCAAAGTGGCGATGGTGAACAAGTACGCGAGGGAGAATGAGCATCCATTGCTGTGTACGCTAGAAAAAGCC	Strong
TTTTCACATTAATCTGGTCAATAACCTTGAATAATTGAGGGATGACCTCATTTAATCTCCAGTAGCAACTTTGATCCGTTA	Strong
TTTTCACATTAATCTGGTCAATAACCTTGAATAATTGAGGGATGACCTCATTTAATCTCCAGTAGCAACTTTGATCCGTTA	Strong
ACCGTGCGAAAAGCCTCTTTCGGTGTTAGCGTAACAACAAAAGATTGTTATGCTTGAAATATGGTGATGCCGTACCCATAA	Strong
CCGTACCCATAACACAGGGACTAGCTGATAATCCGTCCATAAGGTTACAATCGGTACAGCAGGTTTTTTCAATTTTATCCA	Strong
GCGTAACAACAAAAGATTGTTATGCTTGAAATATGGTGATGCCGTACCCATAACACAGGGACTAGCTGATAATCCGTCCAT	Strong
GAGAATTAGGGCGAGCCGTCAAGCATTTGACAGGGGACAAGGGGCAGGTATGAATCAAAAATTTGAAGCAGTTAACGCTAT	Weak
AGAGAATTAGGGCGAGCCGTCAAGCATTTGACAGGGGACAAGGGGCAGGTATGAATCAAAAATTTGAAGCAGTTAACGCTA	Weak
TAAGCTCTTGTCAGCGGCAGGGCGTTCTGCCGATAACCGTAACCGAAGATGATAACTGACAATGGGTAAAACGAACGACTG	Weak
ATTCTGAAAGTTAAAGGGCGCATGAATGAACTTATGGCGCTTCATACGGGTCAATCATTAGAACAGATTGAACGTGATACC	Strong
GACCAGTGCTTTTCCCGCGTTTTTATTTGCCAGATGAATCCATATGCGTAAACTCATAACAATGCGCTTTCAAAAGGATTT	Strong
TAAAAACCGTTTCAGAATTTATTACCCGTCACGCTTTACCCGAACAGGTATACTTTGTCTGTTATGATGAAGAAAACGCCC	Strong
AAACTGGTTTTTGCACACAACGTTAACGATTTGTGGCGTCGGCGCGTATAATGCGCGCGGTTATGTTAACGGTACGCCTGT	Strong
ACATCAGCGGAAGTGGCAGCAACATATTGCCAATCACTTTTTTCAGTGTAAAAAGCATCCTTTCTGGTTCCTTTTTTAACC	Weak
CCGTGGTTTCAGCTACAAAATTCGCTTTCTCGTTAGCTGCGCTTTTATTAAACTCTGCGCGATTATTATTGGCGAAGAAAT	Strong
GGGTGATTGTAACGGGCATAGGTTAAATAAAACTTAAAGAAAGCGTAGCTATACTCGTAATAATGTAAGAATGTGCTTAAC	Strong
ATTATCTTGTTCGATGTTGTTGGTGATTGTCAGGGATAGTAAAGCGCGTTACTCTTTTCAGAGCAGTTTTTCATCCCTGAA	Weak
AGCAGTTTTTCATCCCTGAATATTTGCCATCAGCGCATTCTTATTATTGTAATAACACAAGCGTTCACTTTTGGTGAAATT	Weak
TCTTTTCAGAGCAGTTTTTCATCCCTGAATATTTGCCATCAGCGCATTCTTATTATTGTAATAACACAAGCGTTCACTTTT	Weak
CTGCCCGTCCGGGTGCATGTTTTCACTTGTCGGATATTAAACCAGGAATTTATTATCTTGTTCGATGTTGTTGGTGATTGT	Weak
AGCTTCCTGGCAGAGATTTTTTCTTATTATTCCTCCCCATCTGGTGTTACCCTCCTGCCCATTAACCCATTCAACAGAACT	Strong
ATAACCCGGAAGATCTTCACCTTCAGCCTGCCGGTAAAATTTATCTGGCTGAAACGCCGTGGTTTAACATCTCGGCGACCA	Weak
ACGGTGAATCATGTGAGGATTTATTGCCGGAACCGGTACTGACTTACATTAACCAACAAGGCTTGTATCGCTGATACCTGT	Weak
GCCGCTATTTTTGCTGCCGTATTATTGCCGGGTATGCATGGTGTGGCTGCTATGGTGGTGACGATGGTGGCGATTTTCATC	Weak
AAGTCTGGCTATTCCGTAATGCCATCTTATTTCGTAATGGATTGAGAATGCTGGATTTTTAATTATATTACGCGCAGTATT	Strong
GTTGTTCCGGCAGTAGCATTAATTCATTATCTGAATGAAATGTGTCAATCCACAGAAACCGCTGTCAATGACGCATTTTGT	Strong
AAAAATATATTTCCCCACGAAAACGATTGCTTTTTATCTTCAGATGAATAGAATGCGGCGGATTTTTTGGGTTTCAAACAG	Strong
GCCAGCACAAAACTGGCTTTTTTATAGCCATTGAAAACCAGCCGTAAGTAGCCAGGTGTTGAGCCAACTTTTCCGGCCAAC	Weak
TACCTCCGGTGTACATATTACATGATTGAAATGAACCTTCAAGATACTTGTACCTTAACGGTACAAGGGTTTTAATTTCGT	Weak
GGCCAACTCGCCCTGCTGTTCTTTGGTTAAAGAGTCCCAATACGCTTTCATACAATATGTACCTCCGGTGTACATATTACA	Weak
TCTGGACTGGTGAACGGAGGTGATTATTTTTATAATAACCTTTCATTCACAGTCACCAGGTACAACGGCATCATGGCAACT	Strong
AGCAATTATTTTTATGGGATCTGGACTGGTGAACGGAGGTGATTATTTTTATAATAACCTTTCATTCACAGTCACCAGGTA	Weak
ACCCGCCTGGTTTATTAATTTCTTGACCTTCCCCTTGCTGGAAGGTTTAACCTTTATCACAGCCAGTCAAAACTGTCTTAA	Strong
GTTCTGTGGTGTTCTGTTGCGTGTTGACGGCAAAATTTTGCTGGCGTAACATGCGCGCACGATCACTCTAAGAGGACATTC	Weak
TGCGCCAACTGTGATAGTGTCATCATTTTCAAAGCGTAAAATTGTGGCATTCTTCACTGTTCTATAAGTAAGACGTTTATT	Strong
GCATCTGGGTCAGGTGGTTTCCCGTGAACATTTAAGCCAGGAAGTGTTGGGCAAACGCCTGACGCCTTTCGACCGCGCTAT	Weak
CTTTACGTTGTTTTACACCCCCTGACGCATGTTTGCAGCCTGAATCGTAAACTCTCTATCGTTGAATCGCGACAGAAAGAT	Strong
GGGGGTGTAAAACAACGTAAAGTCATGGATTAGCGACGTCTGATGACGTAATTTCTGCCTCGGAGGTATTTAAACAATGAA	Weak
GGGGGTGTAAAACAACGTAAAGTCATGGATTAGCGACGTCTGATGACGTAATTTCTGCCTCGGAGGTATTTAAACAATGAA	Weak
CAGCAAACTGTCCTGCGGCAACCAGCATTGCCACCTCCTGTCAGAGTCGTAAAATTCGCCAACGACGATTATTCGGCGTTA	Weak
ACAGATGTAACAGCAAACTGTCCTGCGGCAACCAGCATTGCCACCTCCTGTCAGAGTCGTAAAATTCGCCAACGACGATTA	Weak
TTAGGGCTTGACGGAAATAAAAGTATTGAGATTTTGTTCTTAATCAATATGTTATTTACCGTGACGAACTAATTGCTCGTG	Weak
TTAAACATTCTCTGTAAGTGCCACTTGGAATAACCTGCTTTCGCCGCTACATTGTCGAGCGACAGGGGCTGATCCAGATGA	Strong
CTTCACCGTCACTTCACATAGCTTCAAATTCTTCCCACATAGTCTTCGTATCCTGCTGCCATTGCAAAGGAGAAGACTATG	Strong
GATCGAAAAACGCTTGTGTTAAAAATTTGCTAAATTTTGCCAATTTGGTAAAACAGTTGCATCACAACAGGAGATAGCAAT	Strong
GATCGAAAAACGCTTGTGTTAAAAATTTGCTAAATTTTGCCAATTTGGTAAAACAGTTGCATCACAACAGGAGATAGCAAT	Strong
TGTGTTAAAAATTTGCTAAATTTTGCCAATTTGGTAAAACAGTTGCATCACAACAGGAGATAGCAATGACGTTACCGAGTG	Weak
GCTGGTCTGGGTTGGCTCGCGATCAATCATAGTGGCAAAGGAAGAATTCCCGCCAACACCATCTCTCAGTTTTCTGGCGTT	Weak
ACCCTTGTACCGTTAAGGTACAAGTATCTTGAAGGTTCATTTCAATCATGTAATATGTACACCGGAGGTACATATTGTATG	Weak
GGGTCATGCTGAAGCGAGACACCAGGAGACACAAAGCGAAAGCTATGCTAAAACAGTCAGGATGCTACAGTAATACATTGA	Strong
TGATGTACTGCATGTATGCAAAGGACGTCACATTACCGTGCAGTACAGTTGATAGCCCCTTCCCAGGTAGCGGGAAGCATA	Strong
ATACATTGATGTACTGCATGTATGCAAAGGACGTCACATTACCGTGCAGTACAGTTGATAGCCCCTTCCCAGGTAGCGGGA	Strong
GCACCAATGATTTAACGCAGTACACTCTGGCAGTTGACCGTGGTAATGATATGATTTCACACCTTTACCAGCCAATGTCAC	Strong
AGGCAAATGGACTGGCATGTGTGGTGAGCTTGCTGGCGATGAACGTGCTACACTTCTGTTGCTGGGGATGGGTCTGGACGA	Strong
ATCTTCTCCTTAAAGCGATTAATAAATCTTAATAGTATTGATTAACAGGCTAAAATTAACGCCTAACACTATTCAGCATAT	Weak
AGTAGCAACCGGGCAAAGATTGACCAGACAGGAGATTATAACCTTGCATATATTGATCAGGCGGGCAGTGCCAACGATGCC	Strong
AAGAAAAATACAACGCGCGGGTGAGTTATTAAAAATATTTCCGCAGACATACTTTCCATCGTAACGCAGCGTTAACAAAAT	Confirmed
AAGAAAAATACAACGCGCGGGTGAGTTATTAAAAATATTTCCGCAGACATACTTTCCATCGTAACGCAGCGTTAACAAAAT	Confirmed
TAGTTACATGTTTAACACTTGATTTAAGATTTGTAATGGCTAGATTGAAATCAGATGTAATCCATTAGTTTTATATTTTAC	Strong
AGTTACATTTAGTTACATGTTTAACACTTGATTTAAGATTTGTAATGGCTAGATTGAAATCAGATGTAATCCATTAGTTTT	Strong
TAGTTACATGTTTAACACTTGATTTAAGATTTGTAATGGCTAGATTGAAATCAGATGTAATCCATTAGTTTTATATTTTAC	Strong
AGTTACATTTAGTTACATGTTTAACACTTGATTTAAGATTTGTAATGGCTAGATTGAAATCAGATGTAATCCATTAGTTTT	Strong
GCCAACCGCGATGGTCAATTGCAGTTGAACGTGACAGATCGTAAAACCGGACAAACCTCGACCATCCAGGTTTCGGGTTTA	Weak
ATAAGAAAACAATATGTCGCTTTTGTGCGCATTTTTCAGAAATGTAGATATTTTTAGATTATGGCTACGAAATGAGCATCG	Strong
CTTGCCAACATTTCTGATGATTAGCATTCCCTTCGCCATTTCCTTGAGCAAACTTTAGCTATTCTTATCAATTATGCTTAT	Strong
CTTGCCAACATTTCTGATGATTAGCATTCCCTTCGCCATTTCCTTGAGCAAACTTTAGCTATTCTTATCAATTATGCTTAT	Strong
AAAATTCTGCGAGCAGAAGGAAGCGAAATTCGCTTGCGAATGTGGCTTTATCCGTGGCTCACCTGGCTAGTCATCGGCTTT	Weak
CCGTGCCAATTATGGCTCGCTGGAAAAAGCTGGTATTGTGGCAAAAAACACCCGTTCATAATACGCGCTGATCATGATCAG	Weak
AATCATAAATATGAAAAATAATTGTTGCATCACCCGCCAATGCGTGGCTTAATGCACATCAACGGTTTGACGTACAGACCA	Strong
ATGCACATCAACGGTTTGACGTACAGACCATTAAAGCAGTGTAGTAAGGCAAGTCCCTTCAAGAGTTATCGTTGATACCCC	Strong
GATGGCTGGATGTCTAAAATAAACATTGCTTCATATGTTCAACTATGCGTTAATGATTGCGTCGGTTTGAAGAACAGACGA	Strong
AAGTCCTGAGTAAACACGTTGACGTTGAATACCGCTTCTCTGCCGAGCCTTATATTGGTGCCTCATGCAGTAATGTGTCAG	Weak
TGCCCCTTGTCCCCTGTCAAATGCTTGACGGCTCGCCCTAATTCTCTAAATTGTATTTCTAGAGTTGGCGAGGTTTTGAAC	Strong
GTACTTTGCCTGGATGCGCTTTCAGTTTTGAGACAAATGAAGTTTTAGTAACTTCTTTAAAATCAATAGCTAAAATAAGTA	Weak
TATCACTTTTTAGTAAAGTTACACTGGACAAAGCGTACCACAATTGGTGTACTGGTAACCGACACAGCATTTGTGTCTATT	Strong
TTCAAACCGACGCAATCATTAACGCATAGTTGAACATATGAAGCAATGTTTATTTTAGACATCCAGCCATCTTCAACCCCA	Weak
ACTCAAAGAAGGAATAAGTGAATAACACCTGAAATGAGAACTGCTTTAGTAAACTACTTCGTATATCGTCTGTTCTTCAAA	Weak
TCAAAAAACTATAGCTTTCTTCAGGAACGTGTGTATAGTGCGCCAAGTTATCAGTATTAAGGAATTTTTTTGTCCCGTAAA	Weak
GACCGCCGGACGGCTAAAATAAAATTTGCTTAATCTCAATTATCATGCGTTAATAGCTGCGTCGGTTTGAAAGACAGACAG	Strong
ACTACTTTGTATGCTGTCTGTCTTTCAAACCGACGCAGCTATTAACGCATGATAATTGAGATTAAGCAAATTTTATTTTAG	Weak
TAGTAAACTACTTTGTATGCTGTCTGTCTTTCAAACCGACGCAGCTATTAACGCATGATAATTGAGATTAAGCAAATTTTA	Weak
CGGCAAACAGGGCTTTAATACAGAAACTACTTAGTGTTCAGGAGAGAGACTCAAAAGAAGGGGATAATGCCTGATAATGAG	Weak
CCTGATAATGAGAACTGCTTTAGTAAACTACTTTGTATGCTGTCTGTCTTTCAAACCGACGCAGCTATTAACGCATGATAA	Weak
ATGCCTGATAATGAGAACTGCTTTAGTAAACTACTTTGTATGCTGTCTGTCTTTCAAACCGACGCAGCTATTAACGCATGA	Weak
TATTTTAGCCGTCCGGCGGTCTTAAATATCGCTGGCTTTATTTTATTAACCCCGTATAGTGCAGCGCAGTATTTTCAGTAA	Weak
GAGAGACTCAAAAGAAGGGGATAATGCCTGATAATGAGAACTGCTTTAGTAAACTACTTTGTATGCTGTCTGTCTTTCAAA	Weak
GTGTTTTTCTTTACAAAAGTAATCCTTGCTATGGGTGGTTAATCATGCGTTAATGGTGTTCTGGTTTGTTACAAATTTATC	Strong
ATTTTATTATTTGTACCTCTTGAGATTTCCTTGTTGGTTTTTCTCTCTGATATTTTTTTTCGGACCATTCTGCCCAAGGGC	Strong
AGCCGGGATCCCTGACTGTGATCAAACCCGATCTTTTTTGTCACTTTTTGTATAAAATGCCAGGGTGATGGTTTTTCGAGG	Strong
TACCTGCAGCGTTAGCCAGTGTGAAAGGCTGGGTCAGCGCGAAATTGCAATAATATAAGCGTCAGGCAATGCCGTGGACTC	Strong
TACCTGCAGCGTTAGCCAGTGTGAAAGGCTGGGTCAGCGCGAAATTGCAATAATATAAGCGTCAGGCAATGCCGTGGACTC	Strong
CTGCAGCGTTAGCCAGTGTGAAAGGCTGGGTCAGCGCGAAATTGCAATAATATAAGCGTCAGGCAATGCCGTGGACTCGCT	Strong
AACGCTATCGACAACGATAAAGTCAGGTTGAAGTTGTGTATATCGGCTAAACTTAGGTTTAACAGAATGTAATGCCATGAC	Strong
CATGACTGCTTAGATGTAATGTGTTTGTCATTGCTTACTTTTTGGCGTTATATGATGGATAATGCCGGGATACAGAGAGAC	Strong
TTAGATGTAATGTGTTTGTCATTGCTTACTTTTTGGCGTTATATGATGGATAATGCCGGGATACAGAGAGACCCGACTCTT	Strong
CCTTAAGGCATTGTCTGTAAGCGCCTTGTAAGACTTCGCGAAAAAGACGATTCTATCTTCGTCGACAGGGAGTCAGACAAC	Strong
ATGTGCAAATACTGATGGCGGTTGATTGTTTGTTTAAAGCAAAGGCGTAAAGTAGCACCCATAGAGCGAGGACGCTAACAG	Strong
ATAAGTGGTCCTCATGTGCATGATGGATTGGAAAATAATTTCTGAAGACTATACTCGCTAATGGAAAAGCAAAGCCGATGA	Weak
TCAACTCCGATTTACATGGTTGCTGTGTTGTTAAATTGTACAAAGATGTTATAGAAACAAAATGTAACATCTCTATGGACA	Strong
ATTTACATGGTTGCTGTGTTGTTAAATTGTACAAAGATGTTATAGAAACAAAATGTAACATCTCTATGGACACGCACACGG	Strong
GTTGCTGTGTTGTTAAATTGTACAAAGATGTTATAGAAACAAAATGTAACATCTCTATGGACACGCACACGGATAACAACT	Strong
TCGATTAAATTGTGTCTGCGGCTTGACCTTCCCGTAAGGGGAAGGACTATGCTCAACGTTTGATTTTGTTTCGCCTGCTTA	Strong
GATATTCGCACTGGCAAAAAAACGTGCTTGAATATCTGTTGAAACCCTTTAACAAAGCACAGGAGGCGTTGCGCGAACGAT	Weak
TGACAATTTTGTCATTTTTCTGTCACCGGAAAATCAGAGCCTGGCGAGTAAAGTTGGCGGCATAAAATCACCAGAAATTAT	Strong
AAAATTGTCATTTTGCCAATAAGCGATTGCCATCTGATCCCGCTACTCTAGAATTGCCCGGGCAACATGCGGAGGAAATAT	Strong
CACGCCCCGCTTTCTTTCCCGCCGACTAACATCCTTCCCCCGTCCGTTGTATAGTGACCTCTCTCTTGCGGTTCCATCTGT	Strong
CATCCGTGGTCCATTGAAGAGATCGTTGCCAGCGAGCAGTCGGCGTAATTAAGGAGTAAAAATGGCATTACTGGAAATTTG	Weak
ATTGATGCGCGGGAAGGAAATCCCTACGCAAACGTTTTCTTTTTCTGTTAGAATGCGCCCCGAACAGGATGACAGGGCGTA	Strong
AACGTTTTCTTTTTCTGTTAGAATGCGCCCCGAACAGGATGACAGGGCGTAAAATCGTGGGACACATATGGTCTGGATTGA	Strong
ATAACACCCGGGAAGGCACTCAGTTGACGATTAGCGGTCATCCTGTTCTTAAAATGTAAAAAAATCACGCTTCAGGGCTAA	Weak
TACACTTGTATGTAGCGCATCTTTCTTTACGGTCAATCAGCAAGGTGTTAAATTGATCACGTTTTAGACCATTTTTTCGTC	Strong
TTTGGCGTGTGGCAATTCTTAAAACATTGTCTAACATGCTTGTTACCGTCATTATCATCCGTGGTCCATCCTAACATCCTT	Strong
CAGAGTGCAAGTGGGCTTTGGCGTGTGGCAATTCTTAAAACATTGTCTAACATGCTTGTTACCGTCATTATCATCCGTGGT	Strong
TGGAAAATTCTTAGAAACCGATCACATACAGCTGCATTTATTAAGGTTATCATCCGTTTCGCTGAAAAACATAACCCATAA	Strong
TGGAAAATTCTTAGAAACCGATCACATACAGCTGCATTTATTAAGGTTATCATCCGTTTCGCTGAAAAACATAACCCATAA	Strong
TGGAAAATTCTTAGAAACCGATCACATACAGCTGCATTTATTAAGGTTATCATCCGTTTCGCTGAAAAACATAACCCATAA	Strong
GAACGCAGCCGCAGAGGTGCAAACTTTGAAGCCCTGACCCCATGCCGCTATACTGCCGCCATCACTTAAAAACAGGATACA	Strong
CAACTTTACTCATGGTTTTCTCCTGTCAGGAACGTTCGGATGAAAATTGATCCTTTCCAAGCTTAGACCAGGATGGCGGGA	Weak
GGTGAACAATATTTAATGAAATTTTGAGAAAAGCCCGTTATGTTAACGGAAAATTATGTTAAAGCAGGAAATGTTATGGAA	Weak
TTACTCATGGTTTTCTCCTGTCAGGAACGTTCGGATGAAAATTGATCCTTTCCAAGCTTAGACCAGGATGGCGGGATGGGC	Weak
AATTAACATTAGATCTAAATCTTAGTATTCATCCCGCGTATTGTTACCTAATATCGATGAGTCCCGATACAGATTCGTCGT	Strong
TTGATATTTATCAATGTATAAGTCTTGGAAATGGGCATCAAAAAGAGATAAATTGTTCTCGATCAAATTGGCTGAAAGGCG	Strong
ATGCAAATTTGCTTCAACAAAAACCTGTTTATTGTAAGGATTTTGCGGCGTAATATATACGTGGGATCAATTTGAGTTTTT	Strong
GGGCATCAAAAAGAGATAAATTGTTCTCGATCAAATTGGCTGAAAGGCGGTAATTTAGCTATAAATTGATCACCGTCGAAA	Strong
AGAGATAAATTGTTCTCGATCAAATTGGCTGAAAGGCGGTAATTTAGCTATAAATTGATCACCGTCGAAAAATGCAAATTT	Strong
AACATGTTTGCAACCTTTCTTTACGCCGTTTTTGTGTGCATTCACATGGTATGATGAAAGTGTTCAAACAAATTTCTATTG	Strong
AAATCCCTGTTCGCTATTACTGTTGGATGAACCCGCTGCCAGCCTTGATGCTCACAGTGAACAGCGCGTAATGGAGGCGCT	Weak
AAAATAATTTTACAAATCAGTAACAAAAGTAAAGAAGGCGACACCATGCGACTATGGGTCGCCTTTATTTTTTCCCCGTTG	Strong
AGGCAGACTACTCGCCGATTGTCATAAGGTAAAAGTCTCATTTATGATGAGTTCCATTGGATTTACTTATAGGTTGCGAAT	Strong
ATGGAACTCATCATAAATGAGACTTTTACCTTATGACAATCGGCGAGTAGTCTGCCTCTCATTCCAGAGACAGACAGAGGT	Strong
TCCAAGTAACAGGAATTTAATCATGTTTACAGTAATGTAACCTTCCCGTAAAATGCCCACACACTTTAAACGCCACCAGAT	Strong
GATGAAGGCTGGAACATGACGGCGTTTGTCTTCACCGTGCTAATCATCGCTATCCTGGTTGTAGGCTCCATCTGGATTATG	Weak
ATACACTAAGGCTATAAATGATATAGTGGTTATAGTTAGCACCTTTTTTATTATTAAATCGTATTAGTCACCCGCCAGGTG	Weak
GCCATCTGAATTCAGTGCATTCGAACTGGAATTGAATGCTCTGGTTCGTCGCCACTTTCCGCACTGGGGCGCGCGCGATTT	Weak
AACTACTCATTCTAATTGGTAATTTCATTCGTTCTCTTACGCTCCCTATAGTCGAAACATCTGATGGCAAGAAAATAGCGG	Strong
CGAGGAAATTTATCAAGTATTATATTGCGGAAAAAACGCGCGCGAGGCAGCATTGACTTTACTAGGTCGTGCACGCAAGGA	Strong
TGGGTAATACTTTATCAGGTGCCGTATTCATGGGATTGGGTTATTGGTATGCTACGCCGAAAGCGAATCGTCCGGTTGCGG	Confirmed
GTTATTGGTATGCTACGCCGAAAGCGAATCGTCCGGTTGCGGACAAATTTAATCAAACTGAAACGGCTGCCGGTTAATTAC	Strong
GGTTATTAGTTATCGCTATCCCGTCTTTAATCCACACCGTTTGCCCCGTTAACCTTACCTTCTCTTCTGTTTTATGGGCGC	Strong
GTATATAGATATGCTAAATCCTTACTTCCGCATATTCTCTGAGCGGGTATGCTACCTGTTGTATCCCAATTTCATACAGTT	Strong
TTATTCCATCTTGCATGTCATTATTTCCCTTCTGTATATAGATATGCTAAATCCTTACTTCCGCATATTCTCTGAGCGGGT	Strong
ACCAAACGGTATATAAAACCGTTACTCCTTTCACGTCCGTTATAAATATGATGGCTATTAGAAAGTCATTAAATTTATAAG	Strong
GATCGGATCATCACGCAATGTATGCTGATTCGCGCGGGAAATATGGGTATTATACGCAACTCAATTACCCACACATGTCTA	Strong
ATTAACTTTCACAGCACAAAGATAGATGAAATCGTGCTTTTTGCTGTTTTTTCGAACATATCCTAACTGTCCATTGCGCAA	Weak
CACACTTTTCATGAAAATTCTGTAACCGTTTTCACGCGCTATCTGCTAAAAATGTTGCCGATGTGAAGTAAACATGGATGT	Strong
CGGTAGTGCATTTGCTATAGTAGGGCACTTTTTTAATTCCATCACGGATGTCGTAGTTCAGACCATGAATACCATTTTTTC	Weak
GTTAACAAAGTCACGCGGAAAGTCAGATGCCTGCCGGTAGTGCATTTGCTATAGTAGGGCACTTTTTTAATTCCATCACGG	Strong
CGGGACCAGAAGCAAAAAAATACCGACCCGGGTACAAGTCCCAGGTCAGCTACAATTCACATTTTGATAGTCATTTTACCC	Weak
GCAGGATATTGCATAAACTTTAAAAACTTTACCAACTTACGGTTTCTTTAAGTTTGTGTGTGCGTTATTAATCACCAAACT	Weak
TCAGGGAGATGTGAGCCAGCTCACCATAAAAAAGCCGCATGTTGAATAATATTTTCAACTGAGTTATCAAGATGTGATTAG	Strong
CAGCTCACCATAAAAAAGCCGCATGTTGAATAATATTTTCAACTGAGTTATCAAGATGTGATTAGATTATTATTCTTTTAC	Strong
AAAAGCCGCATGTTGAATAATATTTTCAACTGAGTTATCAAGATGTGATTAGATTATTATTCTTTTACTGTATCTACCGTT	Strong
CGCGGACGTCGGAACGTCTCGGGCAGTTTAGTTCTGCCGAAACGCAGCGTATTATAACCCTGCTCAAGCGGGCTGGGTTAC	Strong
AGACCGCAGGTAATGTTGGTTCGTTGAAATCGGCACCGTCCAGCCATTACACTCTGCAGCTGAGCAGTTCCTCTAACTACG	Strong
AGGTACAGGCCGATCTGAAGTAATCAAGGTTATCTCCCGCAATGGTTTATCGTTGCGGGAGTTGCCTGAAGCGCTGGATGC	Strong
AACAATCAGAACGGTTCTGTCTGCTTGCTTTTAATGCCATACCAAACGTACCATTGAGACACTTGTTTGCACAGAGGATGG	Strong
ATTTCTAATTATCAGCGTTTTTGGCTGGCGGCGTAGCGATGCGCTGGTTACTCTGAAAACGGTCTATGCAAATTAACAAAA	Strong
TGCAGTCATTCATCGACTCATGCCTTTCACTGATATCCCTCCCTGTTTATCATTAATTTCTAATTATCAGCGTTTTTGGCT	Strong
TTGCAGCAGGAAGTGCATCAGCGGTTGACAGAGGCCCTCAATCCAAACGATAAAGGGTGATGTGTTTACTGATATGAAAAG	Strong
AAATGCCTGCAATTATCAAACGTCCATTGCTCTGCGTGCCCGGTAAGCCTATGCTGCTGGGTTTCAGTGATTCCAGTTATC	Strong
TAAGAGTCCACCCAATGACCAGAGGGAAATATGACGACACTTATTTATTTGCAAATTCCTGTCCCTGAACCGATTCCTGGC	Weak
CATAGCACGGGATGCTTAAGAGCGGGTAATACTGGATTGCAAGATTGCACTCCGTTATCAGTAAGCCTACGCTATGGAACA	Weak
GGCGTAGCCCGGATGCCTTTATGGCTGAACACTGGATGGAAATCGCGCTGGTCGATTACTGTTTCAAAGTGTTAATCAGTA	Weak
TGCCTTTATGGCTGAACACTGGATGGAAATCGCGCTGGTCGATTACTGTTTCAAAGTGTTAATCAGTATCGTTTTCTTCCT	Weak
GCAGGCGAGTTAAAGGTTCGTTATCAGAGTTGTGATAAGATGGATGAATGAGCCGTTATGGCCGTTTATCGAAAGGAAGAA	Weak
TCCGAAATCAACGCTTTGCAGGCGAGTTAAAGGTTCGTTATCAGAGTTGTGATAAGATGGATGAATGAGCCGTTATGGCCG	Weak
TTGTTTCAATTATGATCCAGGTACATTTCTGTGATGTTGTCTGGGTGTTATTTTAAGGCCGCAGGTACCCCATAACCTTAC	Strong
AAGCGAACAGTAATCGTACAGGGTAGTACAAATAAAAAAGGCACGTCAGATGACGTGCCTTTTTTCTTGTGAGCAGTAACT	Strong
GAAAACAGTTCATACAAAACAGAACGTGACTGTGATCTATTCAGCAAAAATTTAAATAGGATTATCGCGAGGGTTCACACA	Strong
CAAAACGCTAACAAAAGTTAATTAACTATTATGTCACCCGCATTATGTGTATTTTTACCCACAAATGGGTAGATCAGATTA	Strong
CCAACCGCTAAATATGCGTTTTGTTATCTATGTATAAAAACAGCAACTTCAATGTCTTAATGGCAGTTTTTCTTGATTTTA	Strong
TACAAAATAATCATAAGCGCATATTTTTTAATGAAAAATCACCTCACCTACAATTAAAAACACGACATCCGCACCATAAAT	Weak
ACATCCTATCACAGGATTGAAAGTAGGGGAAAATGGCAGGGTTTTCTCTTTGTGCCTCATCATTACCATAATTAACGGAAT	Weak
ACGATCCCACGAATTTATGAATAAATTGCATGTGATTCTCGGATTATTGCATCTGAAGAGTTATAAGCAGTTGGAAGATTA	Strong
ATATAGCCAATCATTCTTACTCCCTTTGAATTACCCGCCTCATCAGAGATAATGCTTAAGAAATTTGTCACACAAGGAAGC	Strong
AAAGGGCGCTTTCACTAGCGCCTTTTTTATTTACGCGTTTTCAGCGTGCATAATAAGAAAATCACAACAACACACATCGGA	Strong
TTAAGCCAGCATTCTGGCGCTTATCCCGGCATGGCATGAGATCTGCATAAGCGGAAAGCGCAGCAATTTTTGTCTTATACA	Weak
TACGATTCCGGGAGATTCCTTCCTTAACTTCCCCTCTTGCACCAAAACTGCACTACGCTGCACAAATGTTGATCAAAAGTT	Weak
GGGTTTTCATTTAACGTGACACTGTCACTTAAATACTGTGATTTCAGCTACGATTCCGGGAGATTCCTTCCTTAACTTCCC	Weak
TTAATACACCTACTTTGAGCCGGTTCACACTTTTCAATGAAAATTGCTGATCAATTTCATGATGAGTTATGTAGACTGGCC	Weak
TGCCGTGGTGTTTAAACCGCACAGAATAAATTGTCGTGATTTCACCTTTAAAATAAAATTAAAAGAGAAAAAAATTCTCTG	Weak
GAAGTCGGTGCCCACAACCAGCCGGAGAGCTGGATAGCAGAGTTGCTGGCGGCAAAGGACAGAACGCTGGCGGCAGCAACG	Weak
GCCGGAACTCTGGCCTGGTTGAAAAGCGTGGTTGATGACTGGTATTGTGCGCCACTGGAAGGGCCGCGCGGTGCCACGGCA	Weak
AGATATTGCCGGAACTCTGGCCTGGTTGAAAAGCGTGGTTGATGACTGGTATTGTGCGCCACTGGAAGGGCCGCGCGGTGC	Weak
CAATCTTTGCGATTGGTCAGTGATGCTGTCAATCAGAGGGGGATTTGTCTAGAATAGAAGAAATAATCTTTCTAACTCCTG	Strong
TTTACCTTTTGCAGAAACTTTAGTTCGGAACTTCAGGCTATAAAACGAATCTGAAGAACACAGCAATTTTGCGTTATCTGT	Strong
GACTATCATTTAATCTGGTGTCTCATTGTTAGCCGTCTGAAAATTCAATAACATCAAACTGTTTTGAATCTCTTTTCTTAT	Strong
TTTTTCGGGCGCAGCCATTGCGCCCTCCTCTTCTCTCCCTCCCCGACTATCATTTAATCTGGTGTCTCATTGTTAGCCGTC	Strong
TCGTAAACCGGGCATCAGGCTTACGTGTGATGTCCGGTTAACTCGTGGTATGCTGCTGCCGTTCCCTTTTTTAATGACGCC	Strong
GCACCGGAAAGCACACCAACTGTCTATCGCCGTATCAGCGAATAACGGTATACTGATCTGATCATTTAAATTTGAAGCACT	Strong
GAGGTAACGCCAGAAACGTTTTATTCGAACATCGATCTCGTCTTGTGTTAGAATTCTAACATACGGTTGCAACAACGCATC	Strong
GATTTCCTTAATTGTGATGTGTATCGAAGTGTGTTGCGGAGTAGATGTTAGAATACTAACAAACTCGCAAGGTGAATTTTA	Strong
GCAAAGTGAATCTCAGGTGAAGGCACGACAACAAAAGTATTGTGATAAAATCGCCAACTTCTGGTGTCACCCTACAGGAAA	Strong
AACTTCGGATTTCTATGAAAATATTGACGTAATTTTGCTTTTCTCTCGTTAGAATAGCGCGCACAAGGAACTGTGAAAAAG	Strong
ACTTGCTTTTTACCAGGATGCTTAATGGTAAATTCAGTAATTTGTAGTAAATTCGTGGCCAGCCGGACATAAACGATGTAA	Strong
TCATGTTTCGCGCGGCGCTACGCAAACCCGAATCATCGGATTTAACGGTACACTGATATTGACGCTCATAATGTAAAAAGG	Strong
TCATCACGCTGGTACTACAAAGTTGCCGCGTTATGCATCGATCGGGGTAAAGTAGAGAAGAACATACAGAGCACAAGGACT	Strong
AATGATGCCGATTTTCATAGATTTACTCGCGATAAGCCCGATTTGAAGGCATAGTTTACCATGCGCTTACGGGGAAGCGTA	Strong
AGATTTACTCGCGATAAGCCCGATTTGAAGGCATAGTTTACCATGCGCTTACGGGGAAGCGTATTTCTCACGCGGGAGAGG	Strong
AAAGTTTCAATATGGAACATTCATTAAAGCATATGTTTCACTATGAAACATAATTTGGGCTAATTTTCTTTTCCCTTGCCT	Weak
TAGCCCAAATTATGTTTCATAGTGAAACATATGCTTTAATGAATGTTCCATATTGAAACTTTTACGTGTATTAATACTTAA	Weak
ATTGTTAACTGGTTAACGTCACCTGGAGGCACCAGGCACTGCATCACAAAATTCATTGTTGAGGACGCGATAATGAAAACG	Weak
CATAGTTAGCTAATGCTAAATCGTATTGACTATGTTTTTGTTAACATCTATCTTGTTAGTTATGACTAACAATAAAGGTGT	Strong
CGCGTTAAATGCTGAATCTTTACGCATTTCTCAAACCCTGAAATCACTGTATACTTTACCAGTGTTGAGAGGTGAGCAATG	Weak
CGCGTTAAATGCTGAATCTTTACGCATTTCTCAAACCCTGAAATCACTGTATACTTTACCAGTGTTGAGAGGTGAGCAATG	Weak
CTGCTCCAGATTTTGCGATGTTTTTTTGCCCAGCACACTGAGAACGTGAGATACTCACAACTGTATATAAATACAGTTACA	Strong
CTGAAAACCGAAAAATGCCACAATATTGGCTGTTTATACAGTATTTCAGGTTTTCTCATGGCATTAACCGCCGCGCTTAAA	Weak
AAACAATAAAAATCGTAGCTTCCTGTTGTCATTAGGTTATTTTACCTGTATAAATAACCAGTATATTCAACAGGGGGCTAT	Strong
GTATCCCGGATCGTTTCTGAACAAACTTAATAAACCATTATTATAAAATTAACATATATATTTCAGTTAATTATGTAAAAA	Weak
ACTGAAACTATTGCAAGGACGTGCTGGTTTTATAACCTGCATGTACTGTATGATTATCCAGTTAGCTCTGAGGCATTTTCA	Strong
AATAGCGTCAGTGGTGTTAGGCACGGCATTGAATGACAGGTATGATAATGCAAATTATAGGCGATGTCCCACAATTGACCG	Weak
CCCGCTAAGCTTTTTACGCCTCAAACTTTCGTTTTCGGGCATTTCGTCCAGACTTAAGTTCACAACACCTCACCGGAGCCT	Strong
TTTTTTTCGTCTGTATATCTATTATTGCCAGAATCGCAAAAATCCTCTGCATTTTACGCTCTTTTTCCTCAACAGTCTGAA	Weak
GTAAAGTAAGTAACTGGTTAATTTACATTCTGGTCGCGTGCGCAAATACGCTTTTCCTCACACAGTTGTCAAGTGTTACGT	Strong
TTGTCAAGTGTTACGTTTAGATAATTGCTATCCGGAAAAGCATCTGCTATTTATAGCGGCCTCATTTTTCCCCCGAACATG	Strong
CTTAAAAAATCACTGCCGGTTACATTGTAGTAAAGTAAGTAACTGGTTAATTTACATTCTGGTCGCGTGCGCAAATACGCT	Strong
TTGTCTGAATTTTCAAAATATTCACTCGCTGAATTGTTATACAAGGCGCTATTCTAGTTTGTGATATTTTTTCGCCACCAC	Strong
CAGCGAAAATGGTGCAAAAACCGTAGTTTGCCATAAGCATGATGGAGAGAGAAAAAGAATGCTCAGTTTATTGTCTGAATT	Weak
TGTAACAACACCACGTTTAGCGTTTGCTCCAGCAAGGCGATGCGCTTGCTGACGAACGCCGGTGAAACGCCCAGTTCTTCC	Weak
TCATTGGGTTCTCACTTCCTGACCATCAAAATTGACAACATCACCATCCTATAATTGACTGAAAAGGAATTAATCCCCGTA	Weak
TTTTGTCTCCCTTTGATACCGAACAATAATTACTCCTCACTTACACGTAATACTACTTTCGAGTGAAAATCTACCTATCTC	Strong
CTTTCGAGTGAAAATCTACCTATCTCTTTGATTTTCAAATTATTCGATGTATACAAGCCTATATAGCGAACTGCTATAGAA	Weak
CATGGCGATCTGGCGGCCGTTGCGCCGTTGCCGCGAGCTCACTTTACCAAACCGAATATTGTGATCAAACCCAATGCCAAT	Strong
TTTTCCAATATGCGGCGTAAATCGTGCCCGCCTCGCGGCAGGATCGTTTACACTTAGCGAGTTCTGGAAAGTCCTGTGGAT	Strong
ATAAATCGGGAAAATCTGTGAGAAACAGAAGATCTCTTGCGCAGTTTAGGCTATGATCCGCGGTCCCGATCGTTTTGCAGG	Strong
TGTTGCCATGTGTCCTCCAGAACGTATCGTCAGGGTCTGCTTCATATGATAAAGTTTCGACCCATTCTTTATCTCGGTAAC	Strong
GCACAAAAAATTTTTGCATCTCCCCCTTGATGACGTGGTTTACGACCCCATTTAGTAGTCAACCGCAGTGAGTGAGTCTGC	Strong
GTCTGCAAAAAAATGAAATTGGGCAGTTGAAACCAGACGTTTCGCCCCTATTACAGACTCACAACCACATGATGACCGAAT	Strong
GGCAGTTGAAACCAGACGTTTCGCCCCTATTACAGACTCACAACCACATGATGACCGAATATATAGTGGAGACGTTTAGAT	Strong
AACGACATTCGTTTGCCGGGCGAAGTGGCGTTCTTTATCGCCAAGCGTCTACGATCTAACGTACGTGAGCTGGAAGGGGCG	Strong
AACGACATTCGTTTGCCGGGCGAAGTGGCGTTCTTTATCGCCAAGCGTCTACGATCTAACGTACGTGAGCTGGAAGGGGCG	Strong
TGAGGCGCTGCGCGACTTGCTGGCATTGCAGGAAAAACTGGTCACCATCGACAATATTCAGAAGACGGTGGCGGAGTACTA	Strong
CAGGAAAAACTGGTCACCATCGACAATATTCAGAAGACGGTGGCGGAGTACTACAAGATCAAAGTCGCGGATCTCCTTTCC	Strong
GCCGTAAGATCGAGCAGTTGCGTGAAGAGAGCCACGATATCAAAGAAGATTTTTCAAATTTAATCAGAACATTGTCATCGT	Strong
GCCGTAAGATCGAGCAGTTGCGTGAAGAGAGCCACGATATCAAAGAAGATTTTTCAAATTTAATCAGAACATTGTCATCGT	Strong
TGAGGCGCTGCGCGACTTGCTGGCATTGCAGGAAAAACTGGTCACCATCGACAATATTCAGAAGACGGTGGCGGAGTACTA	Strong
GGTGGTGCGGGTGTAGCCAGCGCTAAAGGTTTTCTCGCGTCCGCGATAGCGTAAAATAGCGCCGTAACCCCCAGGTCCTGG	Strong
TGCCCAGACACGAACCATCGGTGAAAATTTCTACCTGTTTAAGCATCTCTGGTAGACTTCCTGTAATTGAATCGAACTGTA	Strong
CGGTCTTTCCATTCCTGGATTATGGTTGTACCGCAAGCGCCCTCGCGTATAAAATTGCCTCGCTTAAGCACACGGATGAGA	Strong
ACAGCACAAGATGTGCATTCAGCCTCGCCGTTCTGACGGGGCTGTGTTAGCATTACCCCTTCGTGAATCCACCTTCCAGCG	Strong
ATCCGCATTCCTTCGCATCGTAGTGCTCGCATTCAGGAAATGCATATGCTGACGGTAAATTGCCTGTGCGATCTGATCGAT	Strong
AACGGAGCGGCCCAGCTTACCTGCCATTGCACTAAATACTGATAATGTTGTCTTAACGGCGATTGCCAACGATCGCTTACA	Strong
AAGACGAGGTAGAAACCGTGTTGAACTCTGGAAAGCCAGTCTTTAGATGCGCCAGGATGCAGAGGTAATCATGAAGCTAAC	Weak
TGATAACCTTTTATTTTCACTTGGGAGAAAGGGGGTGATCGAGGTATATCTTTTTCTCCTTTCGCTATACATCCTAAGGAG	Strong
TTAAGTGATTTAATTGATTTAATGAATAAAATTTGCCACGATCATAATTAATATCTATGTATTTTGATTCAACATTTTAAT	Strong
TGGTGTAAATCCCGGTTGGCTGTATTGACGTTTTCACATTCTGTTGACAGATTGTAGGTCACGAGGGGCATTTTATGGAGG	Strong
ATTAGTGTGATAGGAACAGCCAGAATAGCGGAACACATAGCCGGTGCTATACTTAATCTCGTTAATTACTGGGACATAACA	Strong
ATTAGTGTGATAGGAACAGCCAGAATAGCGGAACACATAGCCGGTGCTATACTTAATCTCGTTAATTACTGGGACATAACA	Strong
TTACTGGCTGCGACAGACGGCGACTTTTATAGAACAGGCAAAAGTTCTACAAGAACCCCCTTTGCAATTAACACCTATGTA	Strong
TTATGCAAATGGGCTGGATAGCAACGCTTTGATAACAACTTACCGGGCATATAAATGCCCGGTTTGCCTTTTCGCCCGATA	Weak
ACCGAGCGTCTGCGGCAACTTCATCAACAGCATCACCCGCGGGCGTGATGTCTGAAAAGAACGGGAAGATTTATGAAGAAA	Strong
GGAAAAAAATCTGGCTGAAAATACGTTGAACGCTTACCGTCGCGATCTGTCAATGATGGTGGAGTGGTTGCATCACCGCGG	Strong
AAGTTTTACCTTACAACCTTCGTAAGACAACTTTGTGAACTTTGCACCGCCAGCGGCGATAAAAAGTAAAATGGCCCCCTT	Strong
CTGGCTAGTGAAGCAATATTGCGGCGCTACGCTCAATGAAACATTTAAATACTATACGACAGCGACATTTATCGCTTCAGT	Strong
AAAAAACAACGCAGGCTGACAAACGATAAAATTTGCCTTTCACATGAGGTAAATTGCATCAATGGAGTGATTTACATCTAA	Weak
CATGTGAAAGGCAAATTTTATCGTTTGTCAGCCTGCGTTGTTTTTTTGTCCAATATCATCAGGTTAATCACAGGGGAAGGT	Strong
TTAATCATTCATATGGCGAATATTTTCTTGTCAGCGAAAAAAATTGCGGATAAGGTGATGAACACATCAGATTTCCTGGTG	Strong
AAATCAGCACTCGCGCGCGCCTGGCGCTGCCAGAAAAACGAAATTGTTCTACACTGGCACAAAGCCACAGGAGGAAAACGA	Weak
GTATATTTATGCAATCAGACAGCATATTGCATAAATAATCAGATCTGTATCAAAGTTTTAACTTTAAGGAAACACAAGCAC	Weak
TGTATATTTATGCAATCAGACAGCATATTGCATAAATAATCAGATCTGTATCAAAGTTTTAACTTTAAGGAAACACAAGCA	Weak
CCGACGCCAAAAGACGCAAATTGTTTATATCATCACGCTTCAGCTAATGTATATTTATGCAATCAGACAGCATATTGCATA	Weak
AGCCTCCTGAATAGTGATGCTGAATAACATAACCCCATGATATATCGATAAAATAATCTCTACATTTGAAAATGCACGGTA	Weak
TTTTCTTTTGCAATGAGACAGGCGCTTCCTGTTGTTATGGTATAGTACCCCGCTATTGAGCCTCCTGAATAGTGATGCTGA	Weak
CTCAGAGGATTGGTCAAAGTTTGGCCTTTCATCTCGTGCAAAAAATGCGTAATATACGCCGCCTTGCAGTCACAGTATGGT	Confirmed
CTCTTTGCAGACCTTTAATCCGCTGACCATAGGCGCTAACATAGCGCCTCATTTTTTTGCGGGTGATGATATGCGTGTGTT	Strong
TGTTTCCCAGCCAACTCAAGGATTTAACAGCGACAACAACGCATTACACCTTTTCTGGCAGGACGGAGATAAAGTCTTACC	Weak
AGAACTGATGCAGTTCTGATTTCTTGAACGACAAAAACGCCGCTCAGTAGATCCTTGCGGATCGGCTGGCGGCGTTTTGCT	Weak
CGAACGACAAAGTGAAAGCACTGTTGAAAGATAAAGAGATCAGCGAAGACGACGATCGCCGTTCTCAGGACGATGTACAGA	Weak
ACGACAAAGTGAAAGCACTGTTGAAAGATAAAGAGATCAGCGAAGACGACGATCGCCGTTCTCAGGACGATGTACAGAAAC	Weak
ACAGAAACTGACTGATGCTGCAATCAAGAAAATTGAAGCGGCGCTGGCAGACAAAGAAGCAGAACTGATGCAGTTCTGATT	Weak
TGCTGCCGTTTATTTTCGTGATCCAGTTAAAGTAAATGCATTTACCTGCTACTTTTTAGTAAAAATTTTACTAAACTCCCC	Weak
AAACGCGCTTTATTTACTGAAAACAGGTGACCCGATAAGCACTTCCTCTACAATGGGGGCGCACATCAGGGAAAGTAAAAA	Strong
TTCTCTTCCGAAAAATCATCAGATTCCCATCATTTTTGGCGATGTTGTCTATTATTAATTTGCTATAGGCAAACATAAATA	Strong
ATTTCTGCTGGTTTGCTCTCTCATTAGAATTTAACACTAAAAGAGCAGGTAAAATTGTCTGAATGTTCTTTAAGTTATTCA	Weak
TTGTCTGAATGTTCTTTAAGTTATTCATAAAGCAAATTAATAAATCTGATGAATATGTTAACCTTCAGCGACATCATCGGT	Weak
GCAACCTAAATCGATTGCCAGAATTGAAAATTGTAGTGTGAAGACAGTGTATACCCATCGGCGTAATGCTGAGGCCAAGCT	Weak
AATGGTACCACCGCAGTAACAGATTACAGCACTCTACCGGAAGGCATCTGGAGCGGCGACGTTAGCGTACAGTTCGACGCG	Strong
GCATCTGGAGCGGCGACGTTAGCGTACAGTTCGACGCGACCTGGACCAGTTAATCTCTCTGATGTACCAGCAGGGGTAGCC	Strong
GAAAATAATTAAACTTAATCTCGTTTAACCTTTATTGATATGTACTACGTATCTTATTTACTTCCGGTTTACTAAGGAAAC	Weak
CAAAAGCGAACGGAATGCCAGAATTACATAAACTCATGCCGCCACTTGGTGTATTATTGGACCGGTGTTTCAAAATTGCGT	Strong
ATTATTCAGCGCCTTGCGTGAAAAACTGTCCGGTGCCGAACAGGGCGCAACCTGTATCACTTTTTAAGACGACAAATTTGT	Strong
GCGTGAAAAACTGTCCGGTGCCGAACAGGGCGCAACCTGTATCACTTTTTAAGACGACAAATTTGTAATCAGGCGAGAGAA	Strong
TTTTACACTTTCAGGCCTCGTGCGGATTCACCCACGAGGCTTTTTTTATTACACTGACTGAAACGTTTTTGCCCTATGAGC	Strong
TAACAAATACGACGCAAACTCTTGCTTAGTTACAACATACTTTAAAGGGATAGTCTCGTCATGACCATTAACTTCCGCCGT	Weak
AAGTCGCCGTCTGGTTTATTTATCTCATCCCGGCGCTGGTGGCATTTGCTCTGCCACCACGCGCAGGGGCGACAGCGTCTC	Weak
TTATAAACATTCCGCTTGTGTTTTTCTTTGCCGTAATGATAATCGCTATCACTGCGATTTACTTTTCTTTGCATAGATTGA	Strong
AAAGCTTTTTGGCGCTGCGTCCGGCTAACAGTTTTTCCTCCGCGTCTATATTCAAAAGACGCAGAAGTTCATCAGGATCGG	Weak
ATATTGCCGTGACATTGCGCGTGCGGGTTGGCACACCGGCTGAAGTACCTAAAAAAATTAATTCCATGAGTTCATCACGTT	Weak
GCTGATGCTGGGTGCCTTCACCGCAGTCAAACAACCAAAGTCCGCTCTGGGTCGGATGTTGCAGGTTAAGCAATATTGCCG	Weak
TTGGGATGGCACGCGAGGTAATTCAGGCGTAATCAACAACCCTTGTCTATAGTTAGTGACAGGTTTTACGCAAATGGAGAA	Strong
CACACAGGCATATTGAGCGATTTTTGATATTTATTCATCTCCTTACGCACTATATTCAGAGCAATAAGTTGCCTCTTTTCA	Weak
TCGTTCAGTTAATATTTAAATATTCATGAAATCTATAAATTAAAGATTTGTCACTTATTGGATTTAGTATGCTTGATTTAA	Weak
AGATTTGTCACTTATTGGATTTAGTATGCTTGATTTAAATGGCGGACAATTATTGTTATTATTAAGTCTAATGTCATTTAA	Weak
GTCACTTATTGGATTTAGTATGCTTGATTTAAATGGCGGACAATTATTGTTATTATTAAGTCTAATGTCATTTAAAGGCAT	Weak
GCCATCACGCCAGACACAGAAACCGGGAACATTTTGTTGCAGGATGGAGATCAGACGTTGACTTTTAAAGTTGATTATATC	Weak
CATATTCTGCCGCTAAACAATTCCCCATTCCTGGCGTATATCTGGCTAACATTCATCAATGTGATAGATTCCTCTCCCGCA	Weak
ATTGCAAAAGCCACGGTTTAGTCCTCTGTTGTTTTTTTTGCACCTCATTTAAATTAGGCCTCCAACGTTCCTGGGATAATG	Strong
GTTTCTCTTGATCCAAAAGAACTCATGGAACACCCCTTGCGTATTGGTTTATCGATGACAGCAACTATTGATACGAAGAAC	Weak
AGTGAAACAGAGACATGGCAATTCCTTGCTGACAACAGAAACGAAATGTATATCATGCCGCTTAGGTGTGCCGTTGTCACC	Weak
AGGAACTTTCCTGATCTGGCTGATTGCATACCAAAACAGCTTTCGCTACGTTGCTGGCTCGTTTTAACACGGAGTAAGTGA	Weak
GCTGTGTTCACTGCGGTGAACAGCTGGTTGCGAAATAACCATCTGAACTATCAGGAACTTTCCTGATCTGGCTGATTGCAT	Weak
ACTGAAACACGGTGGGCTGAAGAATCGTGTCAGCGTCAACATCAAACTGATCGATTCACAAGATGTTGAAACGCGCGGCGT	Strong
CGGATGCTTATAAATCAGTGATCGAAGCACTGAAACACGGTGGGCTGAAGAATCGTGTCAGCGTCAACATCAAACTGATCG	Strong
AGGGGCTGGACGATTATATTTGTAAACGATTCAGCTTAAACTGCCCGGAAGCGAATCTGTCCGAATGGGAACAGGTTATCT	Strong
GTAAAAAAGTTAGAGCGGCAACGCGTACCCTGGGTACGCGTTGTTTGTCTGGAGTTTCAGTTTAACTAGTGACTTGAGGAA	Strong
TCTGCGCGTTGCGGGCCGTTCCGGGGATGATCAGTTGGTCGAGATCATCGAAGTTCCGAATCACCCGTGGTTCGTGGCTTG	Strong
CAGGCTTTGTGAAAGCCGCCAGCGAGTTCCAGAAACGTCAGGCGAAGTAAGTAAAAAAGTTAGAGCGGCAACGCGTACCCT	Strong
TCTGCGCGTTGCGGGCCGTTCCGGGGATGATCAGTTGGTCGAGATCATCGAAGTTCCGAATCACCCGTGGTTCGTGGCTTG	Strong
GTAAAAAAGTTAGAGCGGCAACGCGTACCCTGGGTACGCGTTGTTTGTCTGGAGTTTCAGTTTAACTAGTGACTTGAGGAA	Strong
TTGCAGATTGCGTTACCTCAAGAGTTGACATAGTGCGCGTTTGCTTTTAGGTTAGCGACCGAAAATATAAATGATAATCAT	Strong
GGCGTATACCTATAACGAGCCGGGACGTACGTGGTATATGAGCGTAAACACCCACTTCTGATGCTAACGTCAGATTGTTGA	Weak
TGAACGCCTTATCCGGCCTACAAAAATCTTGCCAATTCAATATATTGCAGGACCATGTAGGCCTGATAAGCGTAGCGCATC	Weak
GACCTCGCCAGCCATATTACCCTACAGGATATTGTGGTCGATGGCGGCTCAACGCTGGGGGCATAAGCATGATCTGGAAAC	Strong
CCATGATAATGAAATTAATTATCGTTATCGATCTTATTTGGATATGTTAGCATGTGCAGCCTAAGAATAGGTATTTAAAAT	Strong
AACTTCCATGATAATGAAATTAATTATCGTTATCGATCTTATTTGGATATGTTAGCATGTGCAGCCTAAGAATAGGTATTT	Strong
ATAAATACACATTAGGTGATAGATTAACCTTCGCTATTTTCTCACTCTGTGTCGAATATATTTATTTCCTGAATAATTAAT	Weak
GGCAGAATTAAAACCTCGTAAATTGAAATATATATTGATGTAGTGAATGTATCTTAGGTAAATAATATATATTATTTATTT	Weak
GCAGAATTAAAACCTCGTAAATTGAAATATATATTGATGTAGTGAATGTATCTTAGGTAAATAATATATATTATTTATTTA	Weak
CTACTGTTTTATTTTGACGCGGGTTGAAAGAGGCAGAATTAAAACCTCGTAAATTGAAATATATATTGATGTAGTGAATGT	Weak
TTTGACGCGGGTTGAAAGAGGCAGAATTAAAACCTCGTAAATTGAAATATATATTGATGTAGTGAATGTATCTTAGGTAAA	Weak
AAAGAGGCAGAATTAAAACCTCGTAAATTGAAATATATATTGATGTAGTGAATGTATCTTAGGTAAATAATATATATTATT	Weak
AATGTCTTCTTCGGCTGGACAAACATTCCTTTTATTCCACGTTTCGCTTATCCTAGCTGAAGCGTTTCAGTCGATTAAATG	Strong
AATGTCTTCTTCGGCTGGACAAACATTCCTTTTATTCCACGTTTCGCTTATCCTAGCTGAAGCGTTTCAGTCGATTAAATG	Strong
CGCTGTTTGATTCCTGCGTAAAATTTGTCTCGCCGTCGCGTTGCGAGTAGACTTCGTGCCCTTGTCAAAAACTGGAGATTT	Strong
TAAGGTTCGCCGTCTAACATGATTTTAAGACCAGCACGAAAATCGTTGCTATAGTACGTTGCCATAAGGCCCTCTGAAATT	Weak
TTTGTGCTTCATGCACACTCTTTCCCCACACTTTTTCCCTTTGCTGTGGTCTACTTATTCGCGCGTGTAGATTTTACTTAT	Strong
TTTGTGCTTCATGCACACTCTTTCCCCACACTTTTTCCCTTTGCTGTGGTCTACTTATTCGCGCGTGTAGATTTTACTTAT	Strong
AATACGACTTCTGATTTGAACAGTTAAAAACGAAAAGTCTGATAAAAGCTATACTTAACGGATAGCTTTCGCGACATAGGA	Weak
GGCCGCATCAGCCAGCGAGAATACTTGAACGAAATACCAGGGTATTAGATAATGGCGATTATTATTGGGTTAGAATTTGCC	Strong
CAGGGCGATATTCAGGTGGTGCAAAACTTCGTTGCGCTGGCAGATCTGGCAGAGTTCGACCCTGCGGAACTGCTGGCCCCT	Confirmed
TTAATTTTTTCATCGTGAGCCCTTTTTTTGAACTATTATTAAAAAATGATGTCACTGCGCGATAAATATTCATCTAATCAA	Strong
CAATGCTGTTTGGGCAATGGCTGGAACAGAAAGAGATCCCGGATCCCTATCGTAAAAGTCAGGACGCATTTGAACATGTCT	Weak
TCCCTGATTTTATTGTTGACATTTCATTTATGCCGACTATTTATATGGTATACTTGTCGAATTATCTTAAAGGAAGCTCAG	Strong
ATCGGTACAATCCCTGATTTTATTGTTGACATTTCATTTATGCCGACTATTTATATGGTATACTTGTCGAATTATCTTAAA	Strong
ATGCAAATAGTAATGAGAACGACTATCAATTCGACGTCGTTTTGATATTATTATGCGCAGATTTTGTGACTTGCGTCCTGG	Weak
TTAGCAACGGCAATCGGCCTCGTGGCAGCGATTCCTGCGGTCGTTATCTATAACGTATTTGCACGCCAGATTGGCGGCTTT	Weak
TGGACCGTGTTGCAGAACAAACCGGCGATTGAGGTGGCGCAGGAAACACATAACGATCCCGCACCGCAACATTAACGTTTC	Weak
CCTTCTCAGGCGGCTTTTTCATCACTGCGAGTAGAGCTAAACTCGCAAAAGTGGTATAACAAATATAGTCTGCCGTATCAT	Strong
ATGACAAGTTATCTTTCTGCCGTCGCAAATCATAAGTCGACGGAATGCAAATTGCCGATTCATTCATTTGTTAGATGAATC	Strong
ATATTCCCACATTTGTGATGGCTCTCACCTTTTAAAGTTGTATGACAAGTTATCTTTCTGCCGTCGCAAATCATAAGTCGA	Strong
ACTGGTTTATTCCGAACTGATCGGACTTGTTCAGCGTACACGTGTTAGCTATCCTGCGTGCTTCAATAAAATAAGGCTTAC	Weak
TTCTCTATTAAATGGCTGATCGGACTTGTTCGGCGTACAAGTGTACGCTATTGTGCATTCGAAACTTACTCTATGTGCGAC	Strong
GGCGATTCAGTCACCTCAACCCCGACCAGTATAACGGCGCCTGTCTGTTAGGATTGCGCGGCACGGTGATAAAAAGTCATG	Strong
CCTGCTCCGGTCGGACCTGGCAACTATAGCTACTCACAGCCAGGTTGATTATAATAACCGTTTATCTGTTCGTACTGTTTA	Strong
GCTCCGGTCGGACCTGGCAACTATAGCTACTCACAGCCAGGTTGATTATAATAACCGTTTATCTGTTCGTACTGTTTACTA	Strong
ATCGGCATTTCTTTAATCTTTTGTTTGCATATTTTTAACACAAAATACACACTTCGACTCATCTGGTACGACCAGATCACC	Strong
CGCTTCGCAACCTTTTCGTTGGGTAATTATCAAGCTGGTATGATGAGTTAATATTATGTTAACGGCATGTATATCATTTGG	Strong
GGTGCTATGACCAGGACTTTTTGACCTGAAGTGCGGATAAAAACAGCAACAATGTGAGCTTTGTTGTAATTATATTGTAAA	Weak
CCATCACAAACCCCGCACTCCCCTTTTCCCTTTTCTCCGGCGACGGCTAAATTAGAACTCATCCGACCACATAACAATTAT	Strong
TAGCTCCCACTTTCCCTTTTCTCCACTTGGCTAAATGTAAAAAAATGGTTAAGACTATGATCAGGTCAGACCACTTTATTT	Weak
TTTGAAAAAAGATAGAAACATACTTGCAACATTCCAGCTGGTCCGACCTATACTCTCGCCACTGGTCTGATTTCTAAGATG	Strong
ACCCTGTAATTAATTTGCATAGTGGCAATTTTTTGCCAGACTGAAGAGGTCATACCAGTTATGACCTCTGTACTTATAACA	Weak
ATCCCTTTTTCTTCTTTTTGTCTGCTATCAGCGTAGTTAGCCCTCTGGTATGATGAGTCCAACTTTGTTTTGCTGTGTTAT	Strong
TTCTTTTTGTCTGCTATCAGCGTAGTTAGCCCTCTGGTATGATGAGTCCAACTTTGTTTTGCTGTGTTATGGAAATCTCAC	Strong
GCGCTAACATTTTTTCTGATGAATCGAGCCAACAGAAAACGCTGAAAAAACATCCAAAAGATGGAAAAACTCGCCCGTAAC	Strong
GATTCGCGTTAATGCTGCATTCATTTGCCGCAGTGGCGTTAATTGTGGTTATCATGGTGCATATCTACGCCGCCCTTTGGG	Strong
CCCGTAATATCAGGGAATGACCCCACATAAAATGTGGCATAAAAGATGCATACTGTAGTCGAGAGCGCGTATGCGTGATTT	Strong
AGATGTTCTTTTTGATTTCGCGCAAAAAGATTCAGAATTTTACTGTTAGTTTCCTCGCGCAGTAATACCCCTGAAAAAAGA	Strong
GCAAAAAAATATAGTTAGAATTTATTTGATAATCCGCTCACTTTTAACCTGATTTTTAAAACAACAACGCTTATTAAAAAA	Weak
GACAAAGCGAATGTCACAGCGAAAAAAGTGACTTTTCTTGTCGCTGCGTACACTGAAATCACACTGGGTAAATAATAAGGA	Strong
TTTTTATTGTTGCATTTGTGTTGCAATAAACGAAGCTAATGAGCCTGACTATAGGAAATAAGTCTTGTCAGGCATAGAGAC	Strong
GTGACAAGCTCCGCAAATCGTGACAATAACCGCTTATGTCTCTATGCCTGACAAGACTTATTTCCTATAGTCAGGCTCATT	Weak
CGTGACAATAACCGCTTATGTCTCTATGCCTGACAAGACTTATTTCCTATAGTCAGGCTCATTAGCTTCGTTTATTGCAAC	Strong
TATTTCCTATAGTCAGGCTCATTAGCTTCGTTTATTGCAACACAAATGCAACAATAAAAATACATTTCACAGAGCGAAAAC	Strong
TTCGCTGTGACATTCGCTTTGTCAGCTGTGACAAGCTCCGCAAATCGTGACAATAACCGCTTATGTCTCTATGCCTGACAA	Strong
TGGATAAACATTTCACCACTGTAAGGAAAATAATTCTTATTTCGATTGTCCTTTTTACCCTTCTCGTTCGACTCATAGCTG	Confirmed
AGGTGCGTTGCTGTTGGTGGTTGCCGATCTGCTGGCGAGAATTATTCATCCCCCACTGGAGCTCCCGGTTGGCGTGCTGAC	Weak
TACCGGCGTGGCCGCCTGCGGCCCGATTAGCTTTATTGGTCTCGTGGTGCCGCATATGATGCGTAGCATCACCGGTGGACG	Weak
GCGTGGCCGCCTGCGGCCCGATTAGCTTTATTGGTCTCGTGGTGCCGCATATGATGCGTAGCATCACCGGTGGACGTCACC	Weak
ACAACATGTTAAAAATGTCTATTGGAAACAATTTTATTTCCAATTGTAATGATAACCATTCTCATATTAATATGACTACGT	Confirmed
ACCAACATTCGCACACATTTTAAGTATTGCTGATAGAAACCATTCTCATTATCATTGTGTTGTTGATTATTTAATCTCTCC	Weak
CCATGTTTACTGTGCAATTTTTCATTGATTGCAGAAATATATTGATAATATTATTGATAACTATTTGCATTTGCAATAGCG	Strong
GGTAACGCAATCTGCAACTCGGGGTTGCATCTGGTTGTGGTTACAATGAAAATGAGAAGCATTATTGATGGATTCGCATAA	Strong
TGCCTTGCCATCAAATATTTTAAATACCTATTCTTAGGCTGCACATGCTAACATATCCAAATAAGATCGATAACGATAATT	Strong
ACATGCTAACATATCCAAATAAGATCGATAACGATAATTAATTTCATTATCATGGAAGTTCGTATGTCTGGTTCTGTTGCC	Strong
CTTCCCACGGCGCGCCATTACGCTATTGCAAATGCAAATAGTTATCAATAATATTATCAATATATTTCTGCAATCAATGAA	Strong
TTACTGAAAGAGAGTTCCCCCTTATTCCTGCGAAGGATAAACTGTTTTTAGTAAAAATCAGAAAAAGGGAACAGCGATGCA	Strong
AGGTGAACGCTGCTCCAACCGTTGCATAACAACAAAGACGCCTTCATGTTATACTGCGGCAAAATACTGATGATGTGTCGC	Strong
CGAGTGAAGTCGCATTGCGCAAGAAACCAGCATCTGGCACGCGATGGGTTGCAATTAGCCGGGGCAGCAGTGATAATGCGC	Weak
ATAGCCTTCGGGAATAGCGGCGACGATTTGCCAGACGCGTTGGGGAAATGAATCTTCTTTTTCCATCTTTTCTTCCTGAGG	Weak
AAACCAGCATCTGGCACGCGATGGGTTGCAATTAGCCGGGGCAGCAGTGATAATGCGCCTGCGCGTTGGTTCTCAACGCTC	Weak
TGCGTACCGCTTGCGAACCCGCCAGCGTTTCGAATATTATCTTATCTTTATAATAATCATTCTCGTTTACGTTATCATTCA	Weak
GCTGAAAAGACATTCTCTGTTTGGTTTACATGACAAATATGAATGCGTATATTTCTCATTTGCATTTACAAACAAAATTAT	Weak
TTATCATTTGCAAGCCAGATAAATCCCTTGCTATCGGGTAAACCTATCGCTATGATTAGCAATCATTATCATTTAGATTAC	Strong
TTGCAACATGATTTCATCTCTTTCATTGATAATGATAACCAATATCATATGATAATTTTTATCATTTGCAAGCCAGATAAA	Weak
TGTGGGGGTTTTTTTTATCCTCAATTTGCCTGCTGCTTAATGCATTGCAGATGATTTGCTTCCGTTATACTAGCGTCAGTT	Weak
TCCTCAATTTGCCTGCTGCTTAATGCATTGCAGATGATTTGCTTCCGTTATACTAGCGTCAGTTGATAGCGGGAGTATTTA	Strong
TTTAACTTATTGATAATAAAGTTAAAAAAACAAATAAATACAAGACAATTGGGGCCAAACTGTCCATATCATAAATAAGTT	Strong
TACATAGCATGCAAGAGCATGGCGTTTGTATGGCAACGTTATTATAATTAACAGTTGCTACTCCATTTAAGTTCACTCAGA	Strong
TGAACGAATATTAAATTTTGCTGAATTTTTTATGTTGATTTTACTTGTTACAGAACATATCACATGATATATAGATAAGAT	Strong
ACTGGAAGTTAATCCACTGCAATCTATTGTTATATTGAATCAAATCAATGAAAATAGATGTTGTCACATCAGTGATATTTT	Strong
TCAATGGCTTTTGATCTGGTTGCTGAACAAGTGAACGACCGCGTCTGATTTTCTGATTTATTTCGCTATAGCGGCAAACAA	Weak
AAATGTATTTCTTTTTCGCGCAATGGGTGATAGAAAATCGCTCCAAGTGATAATGCTTATCAAAATTATTATCACTTTCAC	Weak
TATTGAAAGTTGGATTTATCTGCGTGTGACATTTTCAATATTGGTGATTAAAGTTTTATTTCAAAATTAAAGGGCGTGATA	Strong
GAGACAGCACTCATTTCGCGGTCATCGAAACTAATTTAAACAAAAAGAGTCTGAAAATAGATGATAATAGGGCGTGTCTGT	Strong
GAAACTAATTTAAACAAAAAGAGTCTGAAAATAGATGATAATAGGGCGTGTCTGTATGTAGATTTGTTCGACAACGCTTTA	Strong
GTTTGTGTTACCTGTATGAGACGAGAGTTAACCGGACAAGTGTGCCATAATCTCGCGGCCAGGCATACTTGCGAAGATTTC	Strong
TGTGCAGTCCTGCTCGTTTGCTGATTCCGCAAGACTGCCTGTTCTGCTATGATTGCCTTTATCCGTGGGCAATTTTCCACC	Strong
CTCATTTGATCCATTATGCCTTATTGTGCCGTGACTAAAGCGATTCTGATACACTAGCCGCAAAAGCCACAGCAGAATCGA	Strong
CGCAAAATGGGTCGCTATTTATGCCGTTGATGGTCATTGCGGACAGGTACAATTCACGTTGTAGAAATGGCTGGGGGCGAA	Weak
GACCCATTTTGCGTTTATTCCGCCGATAACGCGCGCGTAAAGGCATTTAAGCTGATGGCAGAATTTTGATACCTGCGGAGG	Strong
GAACATTGATAATCTGTTCTGAATAACTCAAGTCCGGCGGGTCGCTGCCGATAATACTCTGTAATTGAAGGCTTATAAGGA	Strong
GAATATTCTTATAAACCTGTAAGCTGTTAAAGATTACCCGTCCCTTGCCGATAAATAAGCAACACATGATAAAAGCGCCCT	Strong
AACCCGGCAGCAGTGATATCAATCTTGAACGTGTCGAAGCGTTAAAACTGGCGATTCGTAACGGTGAACTAAAAATGGACA	Weak
CGCCTGTTTTGCCCCTTACTCAAACCATTGAACGCTTTGCGCTCTGGCATCATTCACGCTTAATACTCTTTCCAGGATTGG	Strong
TTGACAGCCACCAGACGATTACTCAGTTGACGCAAGATTCCCGCGTTGACGATCTCCAGCAAATTCATACCGGCATCATGC	Weak
TATTGAAAATCGCAGCCCCCCTCCGTTGTATGTGCGTGTAGTGACGAGTACAGTTGCGTCGATTTAGGAAAAATCTTAGAT	Strong
AACCTGAATCTGAGGCAGCACCTGGCACGGCTGGGACGGAAGTCGCTGTCGTTCTCAAAATCGGTGGAGCTGCATGACAAA	Weak
CCCCTCATTTCACCCACTAATCGTCCGATTAAAAACCCTGCAGAAACGGATAATCATGCCGATAACTCATATAACGCAGGG	Strong
ACCCACTAATCGTCCGATTAAAAACCCTGCAGAAACGGATAATCATGCCGATAACTCATATAACGCAGGGCTGTTTATCGT	Strong
AAAAATGGCTGTTTTTGAAAAAAATTCTAAAGGTTGTTTTACGACAGACGATAACAGGGTTGACGGCGATTGAGCCGACGG	Strong
TTTTCTCTGCCCCTTATTCCCGCTATTAAAAAAAACAATTAAACGTAAACTTTGCGCAATTCAGACCGATAACCCCGGTAT	Strong
CGTTTTTTTGTTGCTATTTAGCGCCTTTGTCTTATTGACTTACTGGTAGGCTTTGCTACCAGAAATTATCCGGGAGACGAG	Strong
GAAAAATTGACGCTCCCATTATTTGTGCTTTCGTTTTTTTCTATCCGCCAATAAACCCGTTTTTTTGTTGCTATTTAGCGC	Weak
ACAAAAAAACGGGTTTATTGGCGGATAGAAAAAAACGAAAGCACAAATAATGGGAGCGTCAATTTTTCGAGTTTGCTGACC	Weak
CAATTTTTCGAGTTTGCTGACCCGGGAGTGAGTCTTGTTCCACTTTGCCAATAACGCCGTCCATAATCAGCCACGAGGTGC	Weak
AGCACCGTAATCCGCGTCTTTTCCCCGCTTTGTTGCGCTCAAGACGCAGGATAATTAGCCGATAAGCAGTAGCGACACAGG	Strong
CCGCGTCTTTTCCCCGCTTTGTTGCGCTCAAGACGCAGGATAATTAGCCGATAAGCAGTAGCGACACAGGAAGACCGCAAC	Strong
AAGCACTGTTTTCGTTACTGTCTCTCTTGTCCGTGCAATAGCTCAATAATAGAATAAAACGATCAATATCTATTTTATCGA	Strong
GAACAACAGAACCACAATTCAGAAACTCCCACAGCCGGACCTCCGGCACTGTAACCCTTTACCTGCCGGTATCCACGTTTG	Strong
CACAGCCGGACCTCCGGCACTGTAACCCTTTACCTGCCGGTATCCACGTTTGTGGGTACCGGCTTTTTTATTCACCCTCAA	Strong
AACAATTAATGACACAAGAAATACGATTAAAGATTTTTTTGTGCATGCCGATAGTGCTTTTTTAAAAGGAGAAATCTATGT	Weak
CGCCGCAAAGTTTGAGCGAAGTCAATAAACTCTCTACCCATTCAGGGCAATATCTCTCTTGCAGGTGAATGCAACGTCAAG	Strong
CTCTGCTGTTAAGGTTTGCTTAGACTTACTTGCTCCCTAAAAAGATGTTAAAATTGACAAATATCAATTACGGCTTGAGCA	Strong
AGCCAGGCGAGATATGATCTATATCAATTTCTCATCTATAATGCTTTGTTAGTATCTCGTCGCCGACTTAATAAAGAGAGA	Strong
CGGGCCTATAAGCCAGGCGAGATATGATCTATATCAATTTCTCATCTATAATGCTTTGTTAGTATCTCGTCGCCGACTTAA	Strong
TAAAATCAAATAGCCTACGCAATGTAGGCTTAATGATTAGTCTGAGTTATATTACGGGGCGTTTTTTTAATGCCCCGCTTT	Strong
TTCCTCAACATCATCCTCGCACCAGTCGACGACGGTTTACGCTTTACGTATAGTGGCGACAATTTTTTTTATCGGGAAATC	Strong
CGCGATTGCACTCATAAGCTGTTCCGTTTTGAAAATTCGTGTTCAACGATGAATCTGTGGATAATACGCACATTTCGCCGG	Weak
TCACGCGATAAATCTGAAACGAAACCTGACAGCGCGCCCCGCTTCTGACAAAATAGGCGCATCCCCTTCGATCTACGTAAC	Strong
CGTGGCTCCTTGTTGTGTTGTTTGCAATTTCTTCATCATACCGTTTATTCAATGTGCTGTGAGTAACTTTCACTTCCGTAT	Weak
TCGATTGAGCCTTCCAGTCCTTCGGGACTGGAATTTTTTTGTTCGGAGAACGAAGATAAGGCAAGTCAATCAAAACAGGAG	Weak
CACAAATGTCGCGACTCTCTCTGATTACCACGAATCAATATTTATCATATTCTTCTTTTCGTCCTCACTACTTACCATGCA	Strong
TAAAAAAATCGATCTCGTCAAATTTCAGACTTATCCATCAGACTATACTGTTGTACCTATAAAGGAGCAGTGGAATAGCGT	Strong
TAAAAAAATCGATCTCGTCAAATTTCAGACTTATCCATCAGACTATACTGTTGTACCTATAAAGGAGCAGTGGAATAGCGT	Strong
TCTGCTGCACACCAAAACCTGGTTTGAACTGGCACCGAAAGCGGCCAATATCATTGTAAAAGACGAAAAAATGGGACCAGA	Weak
GCGGCCAATATCATTGTAAAAGACGAAAAAATGGGACCAGAGCCAATTATCAAAAGTCTCTGGGCGGTAACTGTGGTTGCC	Weak
CTCTGCTGCACACCAAAACCTGGTTTGAACTGGCACCGAAAGCGGCCAATATCATTGTAAAAGACGAAAAAATGGGACCAG	Weak
GAATGGGGACGTCCCATCAAAAAAGATCCAGATGTTGTCGCGCATATTGACGCCATCTGGGATGAACTGGCTATTTTTAAC	Strong
CATATTGACGCCATCTGGGATGAACTGGCTATTTTTAACAACGGTAAAAGCGCCTGATGCGCGTTTGTTTTGCCCTATTTA	Strong
TGTGCGAAATTTTGTGATCTTCCTCCACATTACATAACATCATATGTTGTTATATTCATCATGCATTGTCATGTTACCTTT	Weak
TCTTGCCCCCGCCCGTAAAAATATTTTCACTTTAAATTCAATTTGATAACTACATCCATTAGCCACAGCGCGATCCTGTGC	Weak
CCCGTAAAAATATTTTCACTTTAAATTCAATTTGATAACTACATCCATTAGCCACAGCGCGATCCTGTGCGAAATTTTGTG	Weak
AACGTGCTGTTACTTGCCGGAAAACGACCCTATAATCCGAGTAATTCATTCTTTATTTCAGGGTCGATTATGTCAGCTACG	Strong
TCTTCACGCCAACGTGCTGTTACTTGCCGGAAAACGACCCTATAATCCGAGTAATTCATTCTTTATTTCAGGGTCGATTAT	Strong
AATAGCCTAATAATCCAGACGATTACCCGTAATATGTTTAATCAGGGCTATACTTAGCACACTTCCACTGTGTGTGACTGT	Strong
AAAATAGCCTAATAATCCAGACGATTACCCGTAATATGTTTAATCAGGGCTATACTTAGCACACTTCCACTGTGTGTGACT	Weak
GTTTAATCAGGGCTATACTTAGCACACTTCCACTGTGTGTGACTGTCTGGTCTGACTGAGACAAGTTTTCAAGGATTCGTA	Weak
CAACGCCTGGCACTGCCGGGCGTTGTTCTTTTTAACTTCAGGCGGGTTACAATAGTTTCCAGTAAGTATTCTGGAGGCTGC	Strong
AAACTTTTGCTCATAACTTTACGGCTTTCCTTGCGTGCTGAAACAGAAGTATTATGCTTTCTTGAAACGTTTCAGCGCGAT	Weak
CGTTGGGCTTTTTTTGCGAAATCAGTGGGAACCTGGAATAAAAGCAGTTGCCGCAGTTAATTTTCTGCGCTTAGATGTTAA	Weak
ATTTCAAAAGCCGATTACGAAGCTCTGCTCACGCTGATACGGGGTTTTCTGACGACCTTAACTGCGGAGAAAGTCAACGCG	Weak
GTCTTACGCGTGAGACGGTTGTTCAACTGACGGATTTCAGATGATCTCCTGATTAACCCGGAGCGGTTATGTTAACGATTC	Weak
GGGGCCATCATGGGTCGAGTAGCGCTGAATATTGAAAATCATAGTTGCCTCTCTATTTCGTTCAAGCATTAAAATACTTTC	Weak
CTTCTCTCCCTGACCTGATTTCAACGTGTTGAAAAATAGTATGACGCGACATCATAGACAAGTCTGCGTCCGGTGAAGATA	Weak
CTCCCTGACCTGATTTCAACGTGTTGAAAAATAGTATGACGCGACATCATAGACAAGTCTGCGTCCGGTGAAGATAAATCT	Weak
TGCATCCAGATTAGAAATTCTGTATTCGGCGTTGAGACTTCCTTCAGACGACGCATACAGGTATGTTAGTCTGGTAATAAT	Weak
ATACTTCTCTCCCTGACCTGATTTCAACGTGTTGAAAAATAGTATGACGCGACATCATAGACAAGTCTGCGTCCGGTGAAG	Weak
ATAATTGAAGTTTATATTTTACCTTTTGCAAATAATAAAATAACAAATTATAGTGACGCCACAGCAACAAATATAACCTTT	Strong
ATTTCATCAATGAAATGTAAAAATATATAAACTTGATGATTTAAGCATTTTCTTATACCCGTTCAGACGTTATTCTTATTT	Strong
ATATAAACTTGATGATTTAAGCATTTTCTTATACCCGTTCAGACGTTATTCTTATTTCAGATCATCGTCAGAATTGACTCC	Strong
CTGATGAATTGAAGATTCATCTGGTTGAATATGTGCCGATTGCGCGGTGGAATGATCAACATATGGTAGACGCGGAAGGAA	Strong
GATTATGTTCTGCACGCCCTGGGTATACGTAACAATGGACAAATGTGGTACATTTGCCCGCGTTGTCGCGGTATCCCCAAC	Weak
GCGAAGGTTTCGATGAGTATCTAAGGGAAATTCGCTCCCTGTTTACGAAGGTCAAAGTTCGTAAGCCGGACTCTTCTCGTG	Weak
CTAACCGGGAGATTTCAGACGAAAGTTTGAAAGATGCTGGATATAGAGTATCCTGACGCTGTTTTTAACACAGTTGTAATA	Strong
AAGACGCGCTAACACGGAACAGGTGCAAAATCGGCGTATTTTGATTACACTCCTGTTAATCCATACAGCAACAGTACTGGG	Strong
AATTCAATACCGCTGTACAAAAACTTGAAGAAATTCAGGAGTGTCATTTAGTATCCGGTGATTTCGACTACCTGTTGAAAA	Strong
GGTAACCTGGTACTGTTGTCCGTTTTAGCATCGGGCAGGAAAAGCCTGTAACCTGGAGAGCCTTTCTTGAGCCAGGAATAC	Weak
CGCACCAAAGAACTGGCGGAAGTCGTGGCTGCTGCAACGCCGGTGAAAGATAAGTTTAAACATCCCGCGACCCGTACCTTC	Strong
TTAATGCCGGGCGAAGAAGAGGTGGCTGAGAACCCTCGTGCCCGTAGTTCAGTTCTGCGTATTGCAGAGAGGACGAATGCA	Strong
CTGCACAACGGTCTGGTGATTGTCGAAATGCTGCCGCCAATTGACGTCAGTCAGTATGGCAAAGATCAGGTTCGTGAGCTG	Weak
ATTAATCTTAATCGACTGCACAACGGTCTGGTGATTGTCGAAATGCTGCCGCCAATTGACGTCAGTCAGTATGGCAAAGAT	Weak
TACTCGGTGAAGAAATTTTACCGTCAATACGTATTCAACCGTCCGGAACCTTCTATGATTATGAGGCGAAGTATCTCTCTG	Strong
TACTCGGTGAAGAAATTTTACCGTCAATACGTATTCAACCGTCCGGAACCTTCTATGATTATGAGGCGAAGTATCTCTCTG	Strong
CAGTGTGGGAATGTCAAAAGTAGTAGCAGAAAATGCTCTACAAGATGCATTAAGATTGGCATTTCAGCACGATGAAGAAGT	Strong
GTTGGCATTGCCCGCGCGGTGGTGAACAAGCCCGCGGTACTGCTGGCGGACGAACCGACTGGTAACCTGGACGACGCGCTG	Weak
GCGTGTTGGCATTGCCCGCGCGGTGGTGAACAAGCCCGCGGTACTGCTGGCGGACGAACCGACTGGTAACCTGGACGACGC	Weak
CCGGTGGCGCAGCGCAGATCGAAGGTCTTGCAGCCTGTGCTCAGCGCGTGTTTCATACGCAAGTGCGTATCGGCGCGCCGC	Strong
ATCGCCGTTTATACCGGTGGGGCATTGCGCCACACTAAGGTAATTCCTTATGCTGGCAATGTCGTGACCAGTGATATCGCT	Strong
GAAGATGAACGTGAACTGGGTGTCTGCGTCGTCGATATCGGTGGTGGTACAATGGATATCGCCGTTTATACCGGTGGGGCA	Strong
AATGACCGTTTTGATAAATATTTTTAAGAGCGGTCATTTTTAATGGGGTTATAAAAAGAGAACTTGCAGTTATTTACTGTG	Weak
CTTTCTGAACATGTTGCGCTGGCTCTCAAAAATCGTAAGGCAACTTTGTTACAACATCATGGGCTTATCGCTTGTGAGGTG	Strong
CTAGCTAATAAGTGTGACCGCCGTCATATTACAGAGCGTTTTTTATTTGAAAATGAATCCATGAGTTCATTTCAGACAGGC	Weak
GGTATGGCGTAGGGGAATTTAACAGCCCGGAAGAAGCCCGCGCACAGATTCATTATCAGTACCGTTATTTCTACCCGCAAA	Strong
CAAAAAGTCGTACTAGTCTCAGTTTTTGTTAAAAAAGTGTGTAGGATATTGTTACTCGCTTTTAACAGGGCAACGGAACAC	Strong
TATAAATGCACTTTGCGTGCCGCCCGTGACTACGCGGCACGCCATTTTCGAATAACAAATACAGAGTTACAGGCTGGAAGC	Weak
GGGCGGTTTTTTTACATGGCACGAAAGACCAAACATTTGTTATCAAATGGTAAATAATAAGTGAGCTAAAAGTTGCTTAAC	Weak
CAGATACAACTCACACAATGCACCCGCTGTGTGAAATAAACAGAGCCGCCCTTCGGGGCGGTTTTTTTACATGGCACGAAA	Strong
CGTTATTTGTCTGATTTTGTTTGATTTTTGTTTAATTGGTTAGATTGATATATGCTGATAGTTGGCATGATAAATAGGTAT	Weak
AATATATCATCGCTCAATTGCTACAGTTAAAATAATTTATCGCGTTATTTGTCTGATTTTGTTTGATTTTTGTTTAATTGG	Weak
ACAATATTTGCCAGGGACTTGTGGTTTTCATTTAGGCGTGGCAATTCTATAATGATACGCATTATCTCAAGAGCAAATTCT	Strong
TTTATTAACAATATTTGCCAGGGACTTGTGGTTTTCATTTAGGCGTGGCAATTCTATAATGATACGCATTATCTCAAGAGC	Strong
GATAAATCCATGGCTCTGCGCCTGGCGAACGAACTTTCTGATGCTGCAGAAAACAAAGGTACTGCAGTTAAGAAACGTGAA	Strong
CTACCAAAAATAGTTGCGCAAACATCTTGAAATTTTGCTAATGACCACAATATAAGCTAAACGCGATTCGCAACCCATTCA	Strong
GGCAGCGACATCAGCAATTCCTATTGGTGCGCATATTGTCAGCAAGGTACAAACGCTGTTGGCAAGCCAGAGTAACCCCGG	Strong
GGCAGCGACATCAGCAATTCCTATTGGTGCGCATATTGTCAGCAAGGTACAAACGCTGTTGGCAAGCCAGAGTAACCCCGG	Strong
GAGATTTTGGGCTCGTCGGGGATTCGCCGGGTGCTGCAAAACCATCTACGCTCAGGACTGGGCGAGATGAAAAACTCGCTG	Strong
TATTTAAATTAAGCCTGTAATGCCTTGCTTCCATTGCGGATAAATCCTACTTTTTTATTGCCTTCAAATAAATTTAAGGAG	Strong
TATTTAAATTAAGCCTGTAATGCCTTGCTTCCATTGCGGATAAATCCTACTTTTTTATTGCCTTCAAATAAATTTAAGGAG	Strong
TATTTAAACACGAGTCCTTTGCACTTGCTTACTTTATCGATAAATCCTACTTTTTTAATGCGATCCAATCATTTTAAGGAG	Strong
TATTTAAACACGAGTCCTTTGCACTTGCTTACTTTATCGATAAATCCTACTTTTTTAATGCGATCCAATCATTTTAAGGAG	Strong
TAACGTTTAACGGTAACGGTGTCCCGAAACGAACCCGTTTCGGGACAATTTCCAAAGTCTGTTCACTGGCATTAGCAACGG	Weak
TCTGTTCACTGGCATTAGCAACGGAAAATATTGTTCTGAATACGCTTCAGAACAAAACAGGTGCGGTTCCGACAGGAATAC	Weak
TAACGGTAACGGTGTCCCGAAACGAACCCGTTTCGGGACAATTTCCAAAGTCTGTTCACTGGCATTAGCAACGGAAAATAT	Weak
TTAGGATCAATATATGGAGTGCGTGATGGATAAATCTGAAGTATTGATTAGTGTTAATAGACGTATTAGTTCACGAAGGGT	Strong
ATATTGAACAACGATTCGGACAAGGATGTAAATAATGAAAAGGATGACATATTCGAAACGATAACGGCTAAGGAGCAAGTT	Strong
TTAGCCATTTCAAACATTATCATGGCTGATATTTTCCGTAGTCAGGTTTAATGTTTTAAAAGTGCTGTGGGAAAGTGAACA	Strong
CCAATTGCCAGCTTAAGTCGAAACAAGGAGACTCGATATTTAAATCGGATTACATTTTAACTTTAGTAATATTCTTCAGAG	Strong
ATCTGGCAGTTTTTGCGCTAAGAAACAGTCTGGCATCATTTCATTAGTATACTGAAATTGAAATAATCGCAGTATGAAATA	Strong
GAAATAAGATCAGCCATTTTTTTATAAACATAAGCTATACGCTGTGCGAAAATATATTCGTGCTGCATTTACTTATTATCA	Strong
TTTAAATTTATTTATCAATCAATTTGACTTAAGAGGGCGGCGTGCTACATTAATAAACAGTAATATGTTTATGTAATATTA	Strong
ATAGCTTATGTTTATAAAAAAATGGCTGATCTTATTTCCAGTAAAAGTTATATTTAACTTACTGAGAGCACAAAGTTTCCC	Strong
GATTCCACTAATTTATTCCATGTCACACTTTTCGCATCTTTGTTATGCTATGGTTATTTCATACCATAAGCCTAATGGAGC	Confirmed
GATTCCACTAATTTATTCCATGTCACACTTTTCGCATCTTTGTTATGCTATGGTTATTTCATACCATAAGCCTAATGGAGC	Confirmed
TAAACGATTCCACTAATTTATTCCATGTCACACTTTTCGCATCTTTGTTATGCTATGGTTATTTCATACCATAAGCCTAAT	Confirmed
GCGTCTTTTTTCAGATAAAAAGCGCAATCATTCATAAACCCTCTGTTTTATAATCACTTAATCGCGCATAAAAAACGGCTA	Strong
AGTAATCAATTCAGGGTAATTGATGCTGGCGAAAAAAATCGAACAAGCTATAATTCAGCAACCATTTTACAGGTGGATGAA	Strong
TTGGGCAAATAGCTTCCTGCCTAACGAAGCTGAGCGCGAAGACCGCCTGCAAAAAGAATATTTTGCCGAACAGAAATCACC	Strong
TCGCGCTGATCCCGGAAGAGCTGGTGCCTGCCGTACAGCAAGCTGTCGCTGAACAATATGAAGCAAAAACAGGTATTAAAG	Weak
ATTACACTGATGTGATTTGCTTCACATCTTTTTACGTCGTACTCACCTATCTTAATTCACAATAAAAAATAACCATATTGG	Strong
TCCCACGATGAAAACACGCCACCCCTTGAACCAACGGGCGTTTTCCGTAACACTGAAAGAATGTAAGCGTTTACCCACTAA	Strong
TTTCCATTGCTGTGACTCGATTCACGAAGTCCTGTATTCAGTGCTGACAAAATAGCCGCCAGCAAGCAGTCATTTACTGCA	Strong
TATGCTAACTCGCCTCCTTTTCAGAACTTAGCCCCTTCGGGGTGCTGATATACTGGGATGCGATACAGAAATATGAACACG	Strong
GTCGCAATGATTGACACGATTCCGCTTGACGCTGCGTAAGGTTTTTGTAATTTTACAGGCAACCTTTTATTCACTAACAAA	Strong
GTCGCAATGATTGACACGATTCCGCTTGACGCTGCGTAAGGTTTTTGTAATTTTACAGGCAACCTTTTATTCACTAACAAA	Strong
ATCACATTTTTATCGTAATTGCCCTTTAAAATTCGGGGCGCCGACCCCATGTGGTCTCAAGCCCAAAGGAAGAGTGAGGCG	Strong
TGCACCTAAATCGTGATGAAAATCACATTTTTATCGTAATTGCCCTTTAAAATTCGGGGCGCCGACCCCATGTGGTCTCAA	Strong
TGACTGATTCTAACAAAACATTAACACCAACTGGCAAAATTTTGTCCTAAACTTGATCTCGACGAAATGGCTGCACCTAAA	Strong
GATATAACGAATGGATTCTTCACTTACCGGTTCGTAGAAACTGGGCCAGCCACAGCCGGAATCATACTTGGTTTGGGAATG	Strong
AGTCTTTGATATAACGAATGGATTCTTCACTTACCGGTTCGTAGAAACTGGGCCAGCCACAGCCGGAATCATACTTGGTTT	Strong
TCATTGTCGTTACGGCATAAATGAAACTCATAAATAACACCTTCCCCATAATAATAAAAATCAGCATAAGTACCCGAGGTA	Weak
TCTGGAATGGGGCGCGACGTTTGTGGCTGTCGGCAGCGATCTCGGCGTCTTCCGCTCTGCCACTCAGAAACTGGCTGATAC	Confirmed
TATTGTCGTTTTTGTGATCGTTATCTCGATATTTAAAAACAAATAATTTCATTATATTTTGAAATCGAAAACAAACGACAG	Strong
CCTTCTCGCAGGCGTTAAAAAATTACCTGACCGAGCACCCTGAAGCGACCGATCCCCGGGATTATTTGCAGTCGGCTAAAT	Strong
ATCTGTTAATAAAGCTCGAATTGTGATGACGATCACACATGTTAAAACCTATAATTAATTGCTACTAAAATATTAATGAAT	Strong
ACTATTCATTCGCGGAATCTGTTAATAAAGCTCGAATTGTGATGACGATCACACATGTTAAAACCTATAATTAATTGCTAC	Strong
GCGGAGCGGGTTTTTTTGACAAAATTTGAAAGTTGGAAAAATTTTCCAATAAATAGAGGTAGGAATAAAATGGCAAAAATG	Weak
AAGTGCCGCCACTATAGGTATTTGCTGGTAGAAGCTCAACGGACAATTTATAATGGCTCAGATTAAAAAAACTAATAGGTT	Strong
AATCTGAGCCATTATAAATTGTCCGTTGAGCTTCTACCAGCAAATACCTATAGTGGCGGCACTTCCTGAGCCGGAACGAAA	Strong
AAGCAGACAGAACCGTTCTGATTGTTGTATGCATGTTTTTTTTATGCTTTCCTTAAGAACAACTCACCCCTTAAAGGAATA	Strong
ACTTCCCGTGAACATGGGCCATCCTCTGTGCAAACAAGTGTCTCAATGGTACGTTTGGTATGGCATTAAAAGCAAGCAGAC	Strong
ATGTGATGATCAATTTTACCTTATGGTTAACAGTCTGTTTCGGTGGTAAGTTCAGGCAAAAGAGAACGATTGCGTTGGGGA	Strong
CTTTCCTGGGTCATTTTTTTCTTGCTTACCGTCACATTCTTGATGGTATAGTCGAAAACTGCAAAAGCACATGACATAAAC	Strong
TTCGTAACAATTTCCTTATCTTTAATTTGTATTTTGCTAAGATTTATCTTATGCTCACAAGTCGTATTTCCAGAGGGGGAT	Strong
CCGTTACGCACCACCCCGTCAGTAGCTGAACAGGAGGGACAGCTGATAGAAACAGAAGCCACTGGAGAACCTCAAAAACAC	Weak
GATTATCTGCAAGATCACCCCCGCCTTGCAGGCGCGGACAAGAATAACGTTATGGTGATTACGCCTGAGGGTGAGACTGTC	Weak
GAGCAAAAAAAAGAATATCTCCTATATGAGAATCATCAATCGGGGTTAATAAGTTTTGCGTCCCCAGAGCGTTTAATATTG	Weak
TGGTTTTAATAAGCGAAATCTGCTTTTTTTGCCACCGACCACGGATTTGTTATGCTGGTGGCCTTTGTAGATCATAACGAT	Weak
AACCCAATCGCCAGCAACAGCACCGCAGAAGGTAAGGCGCAAAACCGCCGTGTAGAAATTACCTTAAGCCCGCTGTAATCC	Weak
AGAAAAAAGCAGCAAACTTCGGTTGAAAAAGCCGCTATGATCGCCGGATAATCGTTTGCTTTTTTTACCACCCGTTTTGTA	Strong
TACTTGTTATGCCAGAGGTAGCAATTGCGTTAGCGGCGTACTGTTGCTGTAAAGTATAACGCCTATATTTTACAGTTCAGT	Weak
TTGCTGTAAAGTATAACGCCTATATTTTACAGTTCAGTCCTCTTTTGCTTATTACAACCTTAAGTATATCAAGCATATAAA	Weak
CCAGCTCTGTGACCTTGTCTTGGTTAACTCAATGTTAAATTGATGTAACATAATCACTTACGTGATGTGCGTGTTTTGCGA	Strong
GGTCTGACCGGTAGCTAAAGAGATAGACGAAAACGAAAAGCCCGCTTAATAACTGTTCACAGAAGCAGCGCGCAAAAATCA	Strong
GTCAGCTATAGAGAAGTTCGAACACGACTGGAATGCCGCATTTGGCACTACTCATCTCTAAAGGAGCAATTATGGACCGCA	Weak
GTGGTGCCGGAACTGGATATGTACGATCGCAATTGGCCAATTCGCACCTACAATGAATCATTACCGCCAGCGAAATTCGTG	Strong
TAAGCGCAGATGTTTCATGATTTACCGGGAGTTAAATAGAGCATTGGCTATTCTTTAAGGGTGGCTGAATACATGAGTATT	Strong
CTGGGGAGTGGCACGCCATTCCCCCATTCGCTGGAGAGGATAACCCAGTGATTACGGCTGTCTGGCAGGGACCTGCACACG	Strong
TGCTCTCGGATCGCTTTTTGATCGCAATTAACGCCACGCTTGAGGTAACAGAGATTGTTTTACCTGCTGGGGAGTGGCACG	Strong
TTTGGTGGAGAATCGCTGGTGGGAAGAAGGCGACGGCAATGTCCGTTGGCTAAATCGATATGCTCAACCTTTAAGCACGGA	Strong
CTTGCTGATACGGTTTCTGACTGTTCTCTTGAGAACCTTGCAGATGGCGTCGCCAGTGGGTTTGTCTTTGAAGATAGTAAT	Weak
TTCACTAAAAAGTGTGATCGGGGACAATATATTTACGCACGTTATGTTTAAAGGCACTACACTGATTGGGGAATACTGAAA	Strong
AGTGTGATCGGGGACAATATATTTACGCACGTTATGTTTAAAGGCACTACACTGATTGGGGAATACTGAAATCAGAAAAAG	Strong
GGCGTGAAATCCTCAATACCGATTCCATGCACTATCACGGCAGTAATGCAGGCAATGGCGGCACGGTACACAGCGATGAGA	Weak
CCTTTCCGGCGTTGTTGTTATGCCCCCAGGTATTTACAGTGTGAGAAAGAATTATTTTGACTTTAGCGGAGCAGTTGAAGA	Strong
TTACAGGGAGCCTGCCTTTCCGGCGTTGTTGTTATGCCCCCAGGTATTTACAGTGTGAGAAAGAATTATTTTGACTTTAGC	Strong
CCTTTCCGGCGTTGTTGTTATGCCCCCAGGTATTTACAGTGTGAGAAAGAATTATTTTGACTTTAGCGGAGCAGTTGAAGA	Strong
TTACAGGGAGCCTGCCTTTCCGGCGTTGTTGTTATGCCCCCAGGTATTTACAGTGTGAGAAAGAATTATTTTGACTTTAGC	Strong
ACTCAGAAAGAAGGCTGGCGTCGTCCGGTAAAGAAAAAGTGATTCTGGCCGGCTAACCCGGTCACATGGGATGAGGAGATA	Weak
CTGTCCATTTCACGATGAAAAAAATGTAGTTTTTTCAAGGTGAAGCGGTTTAAATTCGTTCTCAAATTACAGTCAGGACGC	Strong
AAATTAAGGTACTGCCTTAATTTTCTGCAGACAAAAGGCGTGACGATGGTCGAAAATGGCGCTTTCGTCAGCGGGGATAAT	Strong
ATAATCAGTACGTTACCAAACTATTTTCTTTATTGGCACAGTTACTGCATAATAGTAACCAGTGGCTCATTCACCGACTTA	Strong
ATAATCAGTACGTTACCAAACTATTTTCTTTATTGGCACAGTTACTGCATAATAGTAACCAGTGGCTCATTCACCGACTTA	Strong
TTATCTCATAACAAGTGTTAAGGGATGTTATTTCCCGATTCTCTGTGGCATAATAAACGAGTAGATGCTCATTCCATCTCT	Strong
GCATAAAAAGGGTTATCCAAAGGTCATTGCACCAACATGGTGCTTAATGTTTCCATTGAAGCACTATATTGGTGCAACATT	Strong
GCATGATAACGCCTTTTAGGGGCAATTTAAAAGTTGGCACAGATTTCGCTTTATCTTTTTTACGGCGACACGGCCAAAATA	Strong
CACGAGCTGGATGCAAACGATTTCAAGGAATGAATTGGCGTTATGTGTTACGTTTAGCAGATCAAAAGACAGGCGACCTTT	Strong
TCACCCACGCGGCGAGAATGGCGGGGCGCAACCGGACAGAATTTTATAAACTGCTTTCCCGACACGAGCTGGATGCAAACG	Strong
GCTGCAAATCACCAAAGGCAACGTCACCCACGCGGCGAGAATGGCGGGGCGCAACCGGACAGAATTTTATAAACTGCTTTC	Strong
ATAAGATGAAGCCGGCGAATGCCGGCTTTTTTAATGCGATAATTTAATCTTATGGGTGGCGCACAATGAATACCCTTCCAG	Strong
ACGCTATTGCGACCGGGCAACGCATCGAAATTGAACATTTCCGTAATGAGGCAAACAATCAGGAACCGTTCTGGTTGCACA	Weak
TACTATGATCCTGTCGTCGCGCAAGCCTGGCTGGAGAACTGGCAGGGGCTGCATCACGCTATTGCGACCGGGCAACGCATC	Weak
TTGCCACGCCTGACGCGTGATATTGACTCAATACTGTTGCTGGCGGGTTACTATGATCCTGTCGTCGCGCAAGCCTGGCTG	Weak
TATTGCGACCGGGCAACGCATCGAAATTGAACATTTCCGTAATGAGGCAAACAATCAGGAACCGTTCTGGTTGCACAGCGG	Weak
CATCACACAATCGTTACATAAAGATTGTTTTTTCATCAGGTTTTACGCTAAATAATCACTGTGTTGAGTGCACAATTTTAG	Strong
GCCGCATCTCGAAAAATCAAGGAGTTGCAAAACTGGCACGATTTTTTCATATATGTGAATGTCACGCAGGGGATCGTCCCG	Strong
TTAACTTCCTGCTCTCTTTCTCGTTTTTCATTTCTGGCACACCGCTTGCAATACCTTCTTCGTGTAGCAGAACCATTACCG	Weak
TTTTCTCCGTCAATTCTCTGATGCTTCGCGCTTTTTATCCGTAAAAAGCTATAATGCACTAAAATGGTGCAACCTGTTCAG	Strong
ACTGCGTCGTATGCTGCCGCCGCTGGGTAACCAGTGGATCATCAGCATTAAAGACACCTCGCTGTTTATTGTGATCGGCGT	Weak
AAGCGGTGGAGATCTTCTCTGCCGCTTTTTTTTTCATCAATCATCCCCATAATCCTTGTTAGATTATCAATTTTAAAAAAC	Strong
GATTATCAATTTTAAAAAACTAACAGTTGTCAGCCTGTCCCGCTTATAAGATCATACGCCGTTATACGTTGTTTACGCTTT	Strong
AAGCGGTGGAGATCTTCTCTGCCGCTTTTTTTTTCATCAATCATCCCCATAATCCTTGTTAGATTATCAATTTTAAAAAAC	Strong
TTACCCGACGTTGTAATCCAACATTGCGAGCGGCGTAAAGCCGCCGCTATACTAAAACAACATTTTGAATCTGTTAGCCAT	Weak
GCAATTGATTTCTGCGCTTAAATTGCCAATCTTAAGCAGATGAAAACCATACATTTTAGTGAACCACGGGTTGAGCTGGCG	Weak
AATGTTCAAAATGACGCATGAAATCACGTTTCACTTTCGAATTATGAGCGAATATGCGCGAAATCAAACAATTCATGTTTT	Weak
TCACTCTAAAATGTTTTTTCAATGTTACCTAAAGCGCGATTCTTTGCTAATATGTTCGATAACGAACATTTATGAGCTTTA	Strong
ATGTATAACATTATGGCGTTTATCTGCCGCTTCGACGTAAACTGTGCGGTAAATTTGCCCACTTGTTTGTAAAGAAAGAGA	Strong
GGCACACACATTTTAAGTTCGATATTTCTCGTTTTTGCTCGTTAACGATAAGTTTACAGCATGCCTACAAGCATCGTGGAG	Strong
CCTGGCAACGTCAGTTTCCCGCAGAGGTGGCGTACGGCGCGTAACGCTTTATACTGTCCCCTTTTGTGTGGAATAAGCGAC	Strong
GGTGGCGGCGAGCGCGATTGTTGGCTACACCGTGGACTTCTTCGGCTGGGATGGCGGCTTTATGGTAATGATTGGCGGCAG	Strong
CGCCTCGGTAGCGGTAAGCTAATTGTCATTACGCTTATCAGCGCCCTGTTAAGCGGCTATGTGCAGCAAAAATTCAGCGGG	Strong
CTACGTGGCGAACGCGATCCGCAAAGTGGCATTTACCTGCAACGTGGGTTAATTATCTTTGCGCTGATCTGGATTGTCGCC	Strong
ATTTAATAATGTGTGCGGCAATTCACATTTAATTTATGAATGTTTTCTTAACATCGCGGCAACTCAAGAAACGGCAGGTTC	Weak
CGTGCGGGGGCAACCCCGCACACATCAATAATCCCTCCCTTCCCCTGTGCTACACTTCGCGCCATTCCTTACTGCTTAGAG	Weak
CAAAGCCGGGTAATTCCCGGCTTTGTTGTATCTGAACTTCCCCTCGGTTAGCATCAGGCTATTCGCGTCTGACGAGAGTAA	Strong
GGATTAGACATTTATCTCTTTGTTTTCCTGTAGTTAAGTTGCGGGTGCTAAGTTAAATCAGGATGCCTGAAAATCGGCACC	Strong
AATCATTCAACAAAGTTGTTACAAACATTACCAGGAAAAGCATATAATGCGTAAAAGTTATGAAGTCGGTATTTCACCTAA	Strong
AGTGTGGAAGTATTGACCAATTCATTCGGGACAGTTATTAGTGGTAGACAAGTTTAATAATTCGGATTGCTAAGTACTTGA	Strong
ACATTTCTGTACCAATAAGCTTGCCATTTGACCTGTATCAGCTTTCCCGATAAGTTGGAAATCCGCTGGAAGCTTTCTGGA	Strong
ACATTTCTGTACCAATAAGCTTGCCATTTGACCTGTATCAGCTTTCCCGATAAGTTGGAAATCCGCTGGAAGCTTTCTGGA	Strong
AATAGGCTGATTCAAGGCATTTACGGGAGAAAAAATCGGCTCAAACATGAAGAAATGAAATGACTGAGTCAGCCGAGAAGA	Weak
AAGCTCTGTTGTTAAAGGGTTGCGCAACATACCGCGCAAATGATACTGATCATAAGCGTTAAAAAAATCTACAAACCAACG	Weak
ATCTTTCCATAACAAATGGTTATTCATTAATCCTGCCATAAACTCGCGTTATTATGCATTAATGCAGCGAAAAGCTCTGTT	Weak
AATCACTAATCAGTATTATTGCAGATTAAACAAATAAAAATCTTTCCATAACAAATGGTTATTCATTAATCCTGCCATAAA	Weak
CGATACCCGTCATAGTTCATGAAGTTGCCACTGCGCGATGAAGTATGACGAGTATGAAAGAGTGATGCGGATACAAAGGAG	Weak
CAAGATGATCGCAAAACAGACCGTGTTGCGCAATTTGTCAACGAAAACAATAATGCGTAAGGTAGAAACCCGAACTACATT	Strong
TCGCAAAACAGACCGTGTTGCGCAATTTGTCAACGAAAACAATAATGCGTAAGGTAGAAACCCGAACTACATTGAGGAATC	Strong
GCGTAAGGTAGAAACCCGAACTACATTGAGGAATCAGGCGGGAGTGATAGAATATCGCCCACTTAATTTTTCCAGGATTTG	Strong
GTGCATCGACTGCAAAACGCTGGCTGAAATTCGCGAAAAACAGATGGCTGGCTAATTACAGCCGTTCCATCACGTTTACCA	Weak
CGTTTGCGTAAATTCCTTTGTCAAGACCTGTTATCGCACAATGATTCGGTTATACTGTTCGCCGTTGTCCAACAGGACCGC	Confirmed
AAGCCCTGCTTTTTCCCGTTTCGTACTGTATATCTTCCATCCAGCGGGTATACTGATCCCTTCCTTTAAATCCACACGTAT	Strong
TCAACCTGCTGGATGCGCGTAAAGCCATCTCCGTCACCGAGCGTCAGCGCTACATTCTGCGCATTCGCACCCTGACCAAAG	Weak
TCAGCAGTCAGCAGCGTGGCACTTGCTAAGGAGAGCGTAAGGTTTATAATGCCTTACGCATCTCGAAGCGGGCGTAGTTCA	Weak
CAAAAAAAACTTTTTTGGGGGGTTGCAGAGGGAAAGATTTCTCGTATAATGCGCCTCCCGTAACGACGCAGAAATGCGAAA	Weak
TCAAAAGTGGTGAAAAATATCGTTGACTCATCGCGCCAGGTAAGTAGAATGCAACGCATCGAACGGCGGCACTGATTGCCA	Weak
ATCAATCAGGTTTATGCGAAGAGCACTTTCTTGCAGGTCGAAACATGCGATACTAGCGTCACATGCCTTATTAAGGAGCTA	Strong
TGCGCAAAAAGTGTGAGCAAGGGCTACGTCACATGGCCGCGCCGTGTATAATAAGCTCGTATGTAGGCTTTATTTCGCTAA	Strong
AAGCATATAAGCATGGATAAGCTATTTATACTTTAATAAGTACTTTGTATACTTATTTGCGAACATTCCAGGCCGCGAGCA	Strong
ATAACCTGTTGATTATTGAATCTTTCGGGGAGATGGCTTATAACATTTCTTACCTGACCAGGGTACCGGGAACCAACACCT	Strong
AAGCGATAACCTGTTGATTATTGAATCTTTCGGGGAGATGGCTTATAACATTTCTTACCTGACCAGGGTACCGGGAACCAA	Strong
TGTGTAAAATTTAGACTATCGTATGTTGATTATTGCGATGTTTCATCTTATCTTTTACACGTTTGCACCATATAATCGACT	Strong
CTTATACACTTAAGGCATGGATGGATATTGCTTCTGATATTGTCCGGCTGGACAATGTTACCGATAACAGTTACCCGTAAC	Strong
TGATCAGAGGATGTGACATTCATCGCAACAATGGTTGACCAATTTACATAACATATCGCCCAAAATAACAACGGTTCAACC	Strong
AAACAAGCACTGTTTTCCCCGGGAAGGTTCTGATGTGTCCGTGTTAAACTAAGAGAATCTATCTCTTTTGTACCTTCAGGA	Weak
GCTTCCGGGGTTTTGCCGCGTCGTTAGCACAATGCGATGCAATTGATTTAGTGTATATCTAATAATTGTAAACAAGCACTG	Strong
TTTTTGCAGGCTTCCTCGCTCGCTCCGGTCGCGTGCTGATGTACGCTTCCGGGGTTTTGCCGCGTCGTTAGCACAATGCGA	Strong
GCATCTTTGAAGCCTGCCTTTTTGCAGGCTTCCTCGCTCGCTCCGGTCGCGTGCTGATGTACGCTTCCGGGGTTTTGCCGC	Strong
TTTAAATTTACCCCGCTCTGGTGATTCTCAAACGCCAGATGTTACCCGTATCATTCACATGGGTACCAAACATACTCCTGA	Strong
TTACCCGTATCATTCACATGGGTACCAAACATACTCCTGACATCTGACTACAATAATTAGTTTTAGTGGGTATCAGTCGTG	Strong
CCCGTATCATTCACATGGGTACCAAACATACTCCTGACATCTGACTACAATAATTAGTTTTAGTGGGTATCAGTCGTGGTG	Strong
GATGTACTGGTGGTGGATATCGATCAACCGCTGGAAGGTGTTGTGGCAAGCACCATTGAGGTTATTAAAAAAGGCAAATAA	Weak
CTAACCAAATGGCTTTATCAGGTGCCTGTTGCAGCACGGCTTCGGCCATATCAGCAAGTGACAGCGCACCAAATCCCCGGC	Weak
AACTGGCGGTACTGCCAGACAGCGATCGCCGTGGCATGACCGCTTCCGGCATGATTGTGATTAACCCGCCGTGGAAACTGG	Weak
AACTGGCGGTACTGCCAGACAGCGATCGCCGTGGCATGACCGCTTCCGGCATGATTGTGATTAACCCGCCGTGGAAACTGG	Weak
TATTTTCGCTATGGTTATGCGTAAGCATTGCTGTTGCTTCGTCGCGGCAATATAATGAGAATTATTATCATTAAAAGATGA	Strong
TGCAACTCAATATTCACAACAACCTTACACTGCGCCACTATTTTCGCTATGGTTATGCGTAAGCATTGCTGTTGCTTCGTC	Strong
TGCAACTCAATATTCACAACAACCTTACACTGCGCCACTATTTTCGCTATGGTTATGCGTAAGCATTGCTGTTGCTTCGTC	Strong
TATTTTCGCTATGGTTATGCGTAAGCATTGCTGTTGCTTCGTCGCGGCAATATAATGAGAATTATTATCATTAAAAGATGA	Strong
ATATTTTGATCTTCAGAGGCTATTTTATCGATTCAGCTGTAGTAAAATTACGCAAATTTTGACTCTTGAGTATGAGGTTGT	Strong
GACGAAAAAAAAGCGTAAATCTGGCATCGGCTTGCCGCGAGCGGTCGTATATTTTGATCTTCAGAGGCTATTTTATCGATT	Strong
TTGGCGGTTAAACGCGGCATCGTTGCACTCCTCAGTTGGTGTTTTTTTAAGCAAAGCATAAGCACGTATTTTTGCCCAGTT	Weak
GCGGGTATCGAAGGCACCCAGATGGCGCATTGCCTGGGAGCATACTGCCCGAACATTCTGTTCCCGTATGCTCGTGAGTGC	Weak
CCGGTTAACTTCGATGCGCTGTTCATGAACTATTTGCAGCAGCAGGCTGGCGAAGGTACTGAAGAACATCAGGATGCCTGA	Weak
TAAAAAGACGCGGACTCATGTGAAATACTGGTTTTTAGTGCGCCAGATCTCTATAATCTCGCGCAACCTATTTTCCCCTCG	Weak
TGTGTGGTTTTTATTGATTTAAATCAAAGATTCAAGGGTGTTTGAGGAGTATATATACACTCAAGCAACAATGGTTTTACC	Confirmed
TTTAAATCAAAGATTCAAGGGTGTTTGAGGAGTATATATACACTCAAGCAACAATGGTTTTACCAATTGGCCGCGACAGGC	Strong
ACGGCGCAACGCCCTATAAAGTAAACGATGACCCTTCGGGAACTTCAGGGTAAAATGACTATCAAAATGTGAATTGTAGCT	Strong
CCCTATAAAGTAAACGATGACCCTTCGGGAACTTCAGGGTAAAATGACTATCAAAATGTGAATTGTAGCTGACCTGGGACT	Strong
CAATTTATTCGGCGAAACATTATTGATTCTGTTGATATGATCACGTTATACCCAATGTGCGCATTATCAAACAGACAAAGG	Weak
TTGTTACAAAGCATATTAAACAGCAGCTTAAGTATACAATTTATTCGGCGAAACATTATTGATTCTGTTGATATGATCACG	Weak
CAAGCGTAAAGAAGTTGAAACTAAATCTGCTGGCGGCATCGTTCTGACCGGCTCTGCAGCGGCTAAATCCACCCGCGGCGA	Strong
TGTCGGCAATGGCCGTATCCTTGAAAATGGCGAAGTGAAGCCGCTGGATGTGAAAGTTGGCGACATCGTTATTTTCAACGA	Strong
AAGATCGACAATGAAGAAGTGTTGATCATGTCCGAAAGCGACATTCTGGCAATTGTTGAAGCGTAATCCGCGCACGACACT	Strong
CAGAATTTTTTTTCTTTTTCCCCCTTGAAGGGGCGAAGCCTCATCCCCATTTCTCTGGTCACCAGCCGGGAAACCACGTAA	Strong
CAGAATTTTTTTTCTTTTTCCCCCTTGAAGGGGCGAAGCCTCATCCCCATTTCTCTGGTCACCAGCCGGGAAACCACGTAA	Strong
GATTGATGACAATGTGAGTGCTTCCCTTGAAACCCTGAAACTGATCCCCATAATAAGCGAAGTTAGCGAGATGAATGCGAA	Strong
ATTAATGCAACAGGTTAAACCTACTTTCAGCGAATACATTTTAGCGTGATCATTACAGGCATAAATCTATGAGGAGAGAAA	Strong
TAGCCAGAAACGCGCCGCGCGTCGTTTGCTTGAACGCGACGCCTGATTTGATACTCCCCCCTGACTCCTTCATACTGAAAG	Weak
AGCCAGAAACGCGCCGCGCGTCGTTTGCTTGAACGCGACGCCTGATTTGATACTCCCCCCTGACTCCTTCATACTGAAAGT	Weak
GTCGTTTGCTTGAACGCGACGCCTGATTTGATACTCCCCCCTGACTCCTTCATACTGAAAGTGAACTGACAGCCAAATGGA	Weak
AAGGCGTCGCTGGCTGGGCTGGCGAAAACTTGCCTTTGGTGCGCGGCAAATAATTTACCTGTCGTCTTTCATGATGCAGGC	Weak
GCAACAAATAGAGCAAAGGGATAAAATAGCAAAAGCGTGATGAAAATGTTATTTTCCGATGCCGCACTGACCCGCTACAAT	Weak
GTTTGTTTTCCGGCTTCATACAAAAACTCCTTTCAAATTACGTCATTGTAAGGAACCACTGCCATGAAAATGCGATCCCGC	Strong
ACGATGTATGTTCTAATAAAATAGATTGGGTGGGTTGTATATTGACGTTAGTATAAATAGTATTAATGCCGCTTGCATGAA	Strong
GTTCTAATAAAATAGATTGGGTGGGTTGTATATTGACGTTAGTATAAATAGTATTAATGCCGCTTGCATGAATCAAGCAAA	Strong
ATTGGGTGGGTTGTATATTGACGTTAGTATAAATAGTATTAATGCCGCTTGCATGAATCAAGCAAAATTTATTTATATTAG	Strong
ATGGAAATAATTCACATTAAAAATAATCGACCCTATGCTTATAAATATAATCAATATATTGATGGCAGCATCTTTATTATG	Strong
ATTATCCTTAATCATAAAAATAATGTATGTATTTATTAATTAAATACATATTACTAATATAAATAAATTTTGCTTGATTCA	Strong
ACATATTACTAATATAAATAAATTTTGCTTGATTCATGCAAGCGGCATTAATACTATTTATACTAACGTCAATATACAACC	Strong
ATTACTAATATAAATAAATTTTGCTTGATTCATGCAAGCGGCATTAATACTATTTATACTAACGTCAATATACAACCCACC	Strong
CAGAATGTGAATTTTTTAACCCTTTGCGCCAGCCGCTGCGATGAGGTGTATGATTAGTCTGACCTCTGTCCGGTTAATGTC	Strong
CGTAAAATTCAGGGAAACTCTTTTACAAGCCGCTAACTTTTCGTTAGCGGCTTTTTTTTTGTTCAGCAACGCACTACCATA	Strong
CTGGTGTCATTTTTTTGCCAGCTGTTGCTTAAAAGTTAACTTTACTTCACCATCGGAGTCCTGTTCAGCCTGTGGCTGCCT	Strong
AGCAAGCATTTTTTGCAAAAAGGGGTAGATGCAATCGGTTACGCTCTGTATAATGCCGCGGCAATATTTATTAACCACTCT	Strong
CCTGATGCGCCCGGTCTGGGCGTGGAACTGGACTGGGAACAGGTACAAAAGGCACATGAGGCCTATAAACGTCTGCCTGGC	Weak
GGATGTGAATAAAGCGTATAGGTTTACCTCAAACTGCGCGGCTGTGTTATAATTTGCGACCTTTGAATCCGGGATACAGTA	Strong
ATAGACATGTCGGACGAAAATTCGAAGATGTTTACCGTGGAAAAGGGTAAAATAACGGATTAACCCAAGTATAAATGAGCG	Strong
ATAGACATGTCGGACGAAAATTCGAAGATGTTTACCGTGGAAAAGGGTAAAATAACGGATTAACCCAAGTATAAATGAGCG	Strong
CGTCTCAGCTGGTAGAAATTAACTATTTCACATATTAGCAACCAACCAGCAACATCCTTATGGCACAAAAATAGAAGGTCA	Strong
AATCCTGAAAGATAAGATGTATTGACCTTCTATTTTTGTGCCATAAGGATGTTGCTGGTTGGTTGCTAATATGTGAAATAG	Strong
GCTCGAATATTCTTATTTTTCAACTTGCACCAACATTCGATTAACCCCAGACTAACGCCTCCTGACGGGAGGGACTCATGG	Weak
AACATGCGTCGCGGATCTCAGTTTTTTAGTGCTTGTGAACTGGCGTTACAGACATCGGGAAGCAGGCTCGAATATTCTTAT	Weak
GTGCCTTCCATTGCTTTACTGATGGCGTGGAAGAAAGGGGAGATGAAGCCGGCATTACGCGATTTCATCGCCATTGTGCAG	Weak
CGCCGACTACCGCTTTCGATATATTGACTCAATTTTCCAGCCTGGTTAAAAATAGCGACCAGCTCAGTCGCAAATATAGTG	Strong
TCCACAGCACTAAATCTCTCCCCGCCACCCCGTACCTCTGATAATGGTCTAAAATCATTGAAGCCACTTGCGACGACGTTG	Strong
CTTAAAGTTGCATGAAAAATCCCTTTTATCCCCGCGTTAAGCGTCTTAACCTTAAACATGTATATTAAATATAACTTTAAA	Strong
CGCGGCGTTTTTTAATGATCTGGCCCGTGAACTGATTGCTATTATGTTGATCCCTGGGCTGATTCGCCGCAGCCGCTCTAC	Strong
TTCCTGACACCAGACCTGCTGGCGGTGCTGAACGAGAAATTCGGCCTGCGTTCTATCACCACTGTTGAAGAAGACATGAAG	Weak
TCTGATTTTGATATTTTCCATCAACATGACATATACAGAAAACCAGGTTATAACCTCAGTGTCGAAATTGATTCGTGACGG	Strong
TCTGATTTTGATATTTTCCATCAACATGACATATACAGAAAACCAGGTTATAACCTCAGTGTCGAAATTGATTCGTGACGG	Strong
TAGGAAATTTTTATTAAATCGACTGCATTCTTAGACGCGTTTTTGGCATAGATTGATAGCAGGGGATTTTCTTCTTAATTT	Strong
TAGGAAATTTTTATTAAATCGACTGCATTCTTAGACGCGTTTTTGGCATAGATTGATAGCAGGGGATTTTCTTCTTAATTT	Strong
CACGCTCCTAATTCTTTGACCGAGCTAGTTATGGCGCGGAGTATTAGTTACGCTTGACAGAGTGTAAAACAAAACATTTAA	Weak
CAACTCATTGAAGGCATAACCATGACGCTCAAGCAGTTGTGCCTCTTTGATGGTGAAATCACCATGACGAGAGAATCCACG	Weak
TATTCCCGCCCGGCTCATTGCAGCGAAATAATCCTCTCTTTATCTGCTATACCTGGTAGTGTCCTTTCCTCAAGGTTAATG	Strong
ATGGGCGGCAATTGTAACGTTTTTTTGGGCTGGAGCACGTTTTCTCTGACGGTTACACTGATAAGAAATAATTTCGTGTGG	Strong
ATTACTCCAAAAGGGGGCGCTCTCTTTTATTGATCTTACGCATCCTGTATGATGCAAGCAGACTAACCCTATCAACGTTGG	Strong
ACGTTGCAGTTATAACCCTTAATGCTAGCGTTACCGTCCGCTATCGTCTATGTTCAAGTTGTCTTAATTGCCAGAATCTAA	Strong
TGTCAACATCGCGACAACTTTCGTAAAACATCCCTACCCTGCTTCAGGTATACTATGCCCCTCGATTCCACAAACATCAGG	Strong
AATAATAACCAACAGCTATAAATAAAGATTAAAAATATTTTCAGTGAATATAAAATTATTGCTGTTTCTATTAAAAAGATG	Weak
CCACAGCGATTGCTGAAGGCGTGATCAGTTATTTCCACTGGTTCGACAACCAGAAAGCACATTCGAAAAAGCGATAAGTTA	Strong
GATCTGGTGCAAACAGATACCATTAAAAATAGTCTGACGCTCGGCTCGCATATTCTGAAGAAGATTAAGCCGGTGCATAAA	Strong
AAGGATCACCTATTGCAACAAGTGCTGTTTGATCTGGTGCAAACAGATACCATTAAAAATAGTCTGACGCTCGGCTCGCAT	Strong
TGATTTGACCTCTCACAGCAATTAGTTCTTCTTCCTCACTTTTCCGCTACAATTATCAACAAGTTGAATCGATAAGAGGCG	Strong
GCACCAGTACAAGCAGCCTGATGTTTGACGAGTATTTAACTTGTTATGAATAACATAGAATAGCAGCCATTCACTTTTTCT	Strong
GATGTTTGACGAGTATTTAACTTGTTATGAATAACATAGAATAGCAGCCATTCACTTTTTCTACGAATCAGGAACCCTCCA	Weak
TACTCTAAGAAATCAGGATTGCACCAGTACAAGCAGCCTGATGTTTGACGAGTATTTAACTTGTTATGAATAACATAGAAT	Weak
TCTGCTGATAACCCTTCCGGTTATATGTTATCTGGTGTGGTTATTCGTTAAACTACAGCGGTTGTCGCGGCGACAAAAGTG	Strong
GCCAGTCTGCCGTCTTCTATAACGGTGAAGTGTGCCTCGGTGGCGGTATTATTGAGCAGCGTCTGCCGCTGCCGGTCTGAT	Strong
GATCCACAAAGGCTTTCCCGGGCACTGGAAGTTTTTTTCATTTCGGGTAAAACTTTAACGGAACTGACGCAAACGTCAGGA	Strong
GCGTGACGAAGTATTACAGGTTGTTGGTGCTATCGCAGGCTGAATGTGTACAATTGAGACGTATCGTGCGCAATTTTTTCA	Strong
ATGAACTGATTGAGCATATTGCGACCTTCGCACTTAATTACAAAATTAAGTATAATGAAGACAATAAGCTCATTGAGCAGA	Weak
CTTCCTTCCTGATTTTGCATTGCATTCTGCCGTTGCGGCGATTTAGTGCTATTTTCGAGCAAATTACACACGGAGGTAAAC	Strong
TCGAGCAAATTACACACGGAGGTAAACACTAATGTTTACTTTGTTGATATACTCAGCGGCAGGGAGGCGATGTGAAACAAA	Strong
CATAAAACGGAGTTGGTGGCTCTGGGGAACACGATTGCTAAGGGATATTTCAAAAAACCTGAGTCATTAAAAGCAGTATTC	Weak
TTCCGTCACACAGATAAATTCATCCGTTGCCAATCTGGCAACGGATGTTATCATATTGCCAATTTGTCAACGGACGTGATG	Strong
TTTTTGCTTAAGAAATCGTGAGTTAAGGTTGAAAGAGCAGGTTTAACTCGACCATACTCTATACTCGCAGTGTGGCGCGGC	Weak
TTTGCTTAAGAAATCGTGAGTTAAGGTTGAAAGAGCAGGTTTAACTCGACCATACTCTATACTCGCAGTGTGGCGCGGCGT	Weak
CTTAAGAAATCGTGAGTTAAGGTTGAAAGAGCAGGTTTAACTCGACCATACTCTATACTCGCAGTGTGGCGCGGCGTAGCA	Weak
GTAGAGCGGATAAGATGTGTTTCCAGATTGACTTATCCTCACTAAAGGATAAAACTTATAATATCCCCTTAAGCGGATAAA	Strong
GGCGCGCTTTAAAGCCTCCAGTGCGGTGTTTAAATCTTTGTGGGATCAGGGCATTATCTTACGTGATCAGAATAAACAACC	Strong
ATACGTCTAACGGGGCGGGATATTTTGCCTTGATGGTCAATTTTATGGCACGATAAGTGTAACAAACCTGTAAATATTCCC	Strong
CCATAAAATATATAAAAAAGCCCTTGCTTTCTAACGTGAAAGTGGTTTAGGTTAAAAGACATCAGTTGAATAAACATTCAC	Confirmed
AGCAGGTTGAAAAATAATAACGTGATGGGAAGCGCCTCGCTTCCCGTGTATGATTGAACCCGCATGGCTCCCGAAACATTG	Strong
CATTCCTGGGTCCTTTGATTATCTTCAATAAGTAGAATCTTCATGAAAATAATATGCCATAAATCATATGTTATAGAAACA	Weak
CGATGACTTTAGGCGATCAATATAAGATCGCCGGGCCACGCAAAGAACTGCACCCTCCGGTGCAAATGGGATGGTAAGGAG	Strong
TATCATATTAATAGAAATAAAGACATTGACGCATCCCGCCCGGCTAACTATGAATTAGATGAAGTAAAATTTATTAATAGT	Strong
TTTCTGAAAAACACCAAAGAACCATTTACATTGCAGGGCTATTTTTTATAAGATGCATTTGAGATACATCAATTAAGATGC	Confirmed
TTTGAATTCCTTACATTCCTGGCTATTGCACAACTGAATTTAAGGCTCTATTATTACCTCAACAAACCACCCCAATATAAG	Strong
TTAATGTCGCCACATCCGGCAGTTGTGGCTCGATGTAGCGGTATAGGCCATAAATCGAGCCTGCTCCCAGCAGAATGCAAC	Weak
TCAGCACTAACGCCTTTAGGTTTGGGAATTAAACCTTTTTCTCCATGTTTTTCATAGAGGGCAACCCATGTCCTGACCTGG	Weak
GATAGAGAAAAGCCCCGAGTGATATTTTACCATCAACCCGAGGCCTCCTATATGCTGAACACATGTAGAGTGCCTCTTACT	Weak
GAAGGGTAAGATAACGGCGGGTGCCTGAAGCTTTCCGGTTTCAGGTTTACTCTGAGGTCTGGAAAGATGAAGCCCCAGGAG	Weak
CGCTGCGGTGTATACCTGATGCGTATTTAAATCCACCACAAGAAGCCCCATTTATGAAAAACGCGACGTTCTACCTTCTGG	Strong
CTGGCGGCGATTATAGCCATATGTTGGCGCGGTATCGACGAATTTGCTATATTTGCGCCCCTGACAACAGGAGCGATTCGC	Strong
TATTATCTATTCCTTTTTGTAATAACTTTTTTACAGAGCATAACCTTGTCTAATGTCTGAGTCGAGGATCATCAATTCCGG	Weak
TTGAAGCCATATTATCTATTCCTTTTTGTAATAACTTTTTTACAGAGCATAACCTTGTCTAATGTCTGAGTCGAGGATCAT	Weak
TGAGTCGAGGATCATCAATTCCGGCTTGCCATCCTGGCTCACTCTTAGTAACTTTTGCCCGCGAATGATGAGGAGATTAAG	Weak
ACAATTCGAGCTTTATTAACAGATTCCGCGAATGAATAGTTTTACTGGTATACTGCGTGTCTTGCGCTTTGTTGCGGTGCC	Strong
CGTTGCGGTTCAGACATGTGAGGCACTCGGTTATGAATTACCGCGATGCTACAATGTGGCGCGAAGAATGTTAACCCTCTG	Weak
CGGCGAAAGCTTCCACGTTTGATGCGCATACCGATAACCCCACCGTGGTCGCCTGCGCGTGGGGTTTGTTTTACCTGATTC	Strong
ATGGTCGATGTTGATCGTCAGGGCTTTGTTGATTTACTGGCTGATCGTCTGAAATTTTACGCTTAACACACGTCATTGATT	Weak
ATTTACCTCTGTTGAGCGCTGGGTTGGCGTGGAAACACAGGGGAAATATACCCAGGGTATGACGGTTGTTGATTATTATTA	Weak
CGCTGTCTGAACTGGATGCGCTGATGCGTGAACTGGGGGCGAGCGATGAGGCCGATTTGCAGCGTCAGTTGCTGGAAGAAG	Weak
CTGCATTCCAGGGGAGCTGATTCAGATAATCCCCAATGACCTTTCATCCTCTATTCTTAAAATAGTCCTGAGTCAGAAACT	Strong
TGCCGCACCCGGACCGACGCCCGGACAAAAAAGAGCGCCGCGACCTGTTACGATTTAAACACGGCGACAGTGAATAACTGT	Weak
GCGGAAAGTGTAGAGAAACGCGAAAAAATGGCGCTGGCACGTAAACTTAATGCCTTAACCATGCCGCACCCGGACCGACGC	Weak
GAGCATACCGGTCTGGACGCACACCTTGATTTATTACTTTCCACCCACACATTTGGTTATCCGAAAGAGGATCAGCGGTTA	Strong
ATACAAACTGCATTCGGCTCGCCGCCGGGGGTTGAAACCCTCAAAATCCCCCCCATCTATAATTGCATTATGCCCCGTACT	Strong
ATTATCCAAAGCGATGGCGACGCGGCATTTAAAGCTTGTCAGGCGCTGCTACGCTCACCTGATAAGTGATAACCCGATAAC	Weak
TTCACGTCAATTACCAGCGACACAGTGATAAAGCTGGATCTGCATCAGGCGATTGTCGATGCGATTATCCAAAGCGATGGC	Weak
GTGGGGCAGTGTCTACGATCTTTTGAGGGGAAAATGAAAATTTTCCCCGGTTTCCGGTATCAGACCTGAGTGGCGCTAACC	Strong
AGTGGGGCAGTGTCTACGATCTTTTGAGGGGAAAATGAAAATTTTCCCCGGTTTCCGGTATCAGACCTGAGTGGCGCTAAC	Strong
ACGAGAGCAGGATCACCTGCTCTCGCTTGAAATTATTCTCCCTTGTCCCCATCTCTCCCACATCCTGTTTTTAACCTTAAA	Strong
GGATCACCTGCTCTCGCTTGAAATTATTCTCCCTTGTCCCCATCTCTCCCACATCCTGTTTTTAACCTTAAAATGGCATTA	Strong
TCGGTCCGGATGATATCGGGCTTGATCGTCTGGAACAGCGTCTGGCAGAGGAAAAAATCACTGAAGTGATCCTCGCCACCA	Weak
TCTGGTGACTTACGCACTATCCAGACTTGAAAATAGTCGCGTAACCCATACGATGTGGGTATCGCATATTGCGTTTTGTTA	Strong
ATTTAGTGATGAGGTCATGAAAGTCAATGGCCTTAATGGCAAAGCGAATTCTGCAAAAGTGCATTTTTACGCCATTAATGA	Weak
ACTTTGGTGGCGCAATTGAAGGTAATGCCAGGCTGTAATCAGGCAAGGATATAATTCCGCAGGAAGCATAGCGTGACTATA	Weak
GCCTGATTTGTCGTACCTGGAGTCTTCCCTTTCGCCCCCCGTCTGGTCTACATTTGGGGGGCGAAAAAAAGTGGCTATCGG	Strong
ATATAACTGCTGCGCGTTCGTACCTTGAAGGATTCAAGTGCGATATAAATTATAAAGAGGAAGAGAAGAGTGAATAAATCT	Strong
TCGGGCTTGCCCTTATTAAGGGGTGTTGTAAGGGGATGGCTGGCCTGATATAACTGCTGCGCGTTCGTACCTTGAAGGATT	Strong
CAGGGCTGGCAGGCTAATTCGGGCTTGCCAGCCTTTTTTTGTCTCGCTAAGTTAGATGGCGGATCGGGCTTGCCCTTATTA	Strong
ACCTCGCGCAAAATGCACTAATAAAAACAGGGCTGGCAGGCTAATTCGGGCTTGCCAGCCTTTTTTTGTCTCGCTAAGTTA	Strong
TTAGTTTACCTGTAGATATCTGTTTTCGCCCATTCTTTAAAGGCGATATGATAGGCGCTTAATCATAAGCACGGCTTAATA	Strong
AAAAGATAAATCCACACAGTTTGTATTGTTTTGTGCAAAAGTTTCACTACGCTTTATTAACAATACTTTCTGGCGACGTGC	Strong
AAAAGATAAATCCACACAGTTTGTATTGTTTTGTGCAAAAGTTTCACTACGCTTTATTAACAATACTTTCTGGCGACGTGC	Strong
ATTAATTACACTAATGCTTCTTCCCTTCGTTTTAGCGCCCCGCCGCAGTATCATGATATCGATAACCATAATAAATGTGTG	Strong
TTAAAAATCTCTTTAATAACAATAAATTAAAAGTTGGCACAAAAAATGCTTAAAGCTGGCATCTCTGTTAAACGGGTAACC	Strong
ATTCGATAAAGCCCGGGCAGCGCAAACTTCGCAGCAGCAGGAATGGAGTACAATGCTGTTAAGTATGCTGCATGATATTCA	Strong
AATTAATTTCCTTAAATAACAGTAAATTAAAAACTGGCATGATTTGTGAATGTATCGGCGCATTAACTGTCATTGCTGGAG	Strong
CATAACTTATTGAATATATTGAGTTAATCAGAATGGCATCCTTTATGCAATATGAAATGCAATGTTTCATATCATTTTCAA	Strong
CATCGACATTATTCACCGCAGGGATAATCAACACTGGCACAATTATTGCTTGTAGCTGGCAATAGTTAATGGGAGGCGATA	Strong
GCCTTTTGTTTTGATCTGGTTTGCCGCGGCAGCGTGGCGGAAGGTTGTAAACTGCACCTCGAAGAACAAGAGGCCGAATGC	Strong
AATGTATTGGTTGCCGTACCTGTGAAGTAGCGTGCGTGGTTTCTCATCAGGAAAATCAGGACTGTGCATCGCTGACCCCGG	Strong
TAAAAACTGGCATGATTTGTGAATGTATCGGCGCATTAACTGTCATTGCTGGAGAATTTGATGAACCGTTTCATCATTGCT	Strong
AAAGGAACGTTTGAAACGGCTTAAACGGTTGTCAGCCGCCCGAATGGACGTAGAATGCCCGCAAGGGCGGCTGACAGAGTA	Weak
GGCCCGGGTAAAGAACCTGAAGCGCATGCACCTAACGAAAAAACCTGGAAATCTCACCTGGTGACCTGTGCCGCGATGTAC	Weak
TTGGCAAAGCGCCGGTTGTTGATAAGTGGACCTTCTCAACTAACGGCGTATCTATCATGGGCCGTCACGGCATTCCGGTGA	Weak
ATCTTTCTATATTCAAAAATTGAATGAGTAATTCATAAAAATTCTGATATTTATAGCAAAAGTGGCGAACCACCCTTAATG	Strong
TTACGGTCTGCGTGATTAACGCATTGCTGTCGATCTGGGTTATGCAGCTTATTGTTTAACAAGGAGTTACCATGATTGATT	Weak
GATTTCGGGCGTTTAGGAAGATTTGAAATTGTTTTAGCGCAGCGGCAGTTTCATACTATGGCGGTAAAAAAATTTGCATGG	Weak
AGGCACCGGATTTCGGGCGTTTAGGAAGATTTGAAATTGTTTTAGCGCAGCGGCAGTTTCATACTATGGCGGTAAAAAAAT	Weak
ATTTATCAGCGAGGCTTTTTGCTTATTTATGCCAGCGCAACTTTGCTCTAAGATGTTTCGCTGGTTTATTAACTGATGATT	Strong
TATGGCGTTAACCGCCTGTCCGGCAAACCTGCCTGCAAGTCGAGCCTTGTCTGATTTATCAGCGAGGCTTTTTGCTTATTT	Weak
GTGACGCTTCAGGGGGTAAACGACAAAGTGTATACCCTGGCGAAATTGTATAATTTGCCTGCTGATGTTCTGCCTCGTTAA	Weak
GTATACCCTGGCGAAATTGTATAATTTGCCTGCTGATGTTCTGCCTCGTTAAATTTTTTCAGGCCGGATATGGCGTTAACC	Weak
TGCAAAAAAAAGTCCGCTGATAAGGCTTGAAAAGTTCATTTCCAGACCCATTTTTACATCGTAGCCGATGAGGACGCGCCT	Strong
GCGAAAAAACCGCGCCGTATCGAAATCAACTAATTCCCTAAGGCCGCCTGGCGCGGCCTGACATCTCCATGCTCGCCGTCA	Strong
AAATAAATCAAAGTCAGATCAATGCGTTGTGTTTATTTAATGGGGATTTACGATGGCAGGGCAGCATGGGGCTGTAACGGT	Strong
AGGCAAAACTGCATCAGAGAAAGCATTGCGTGGGGTCTGGCGCTCATCAACAATCGGGGAGTCAGCAGGGGGCTGAAACGG	Strong
GCATTATAGCCTAATAACGCGCATCTTTCATGACGGCAAACAATAGGGTAGTATTGACAAGCCAATTACAAATCATTAACA	Strong
TCTAAAAGAAGTTTTTTGCATGGTATTTTCAGAGATTATGAATTGCCGCATTATAGCCTAATAACGCGCATCTTTCATGAC	Strong
CTCATCGGATCAGTTCAGTAACTATTGCATTAGCTAACAATAAAAATGAAAATGATTTCCACGATACAGAAAAAAGAGACT	Strong
AGTCGCTTCAAATATATGATGCTACTTTTTTAAATGGTTTTTACCTGTCGGCATCCGCTCAAAACGGGCGGTTGTCGATAA	Weak
GGTTGTCGATAAACGCTCACTTGGTTAATCATTTCACTCTTCAATTATCTATAATGATGAGTGATCAGAATTACATGTGAG	Weak
TCATTTCTGACTGTGTTGCAATGGCCATTGAAAGTCGCTTCAAATATATGATGCTACTTTTTTAAATGGTTTTTACCTGTC	Weak
TCTGACTGTGTTGCAATGGCCATTGAAAGTCGCTTCAAATATATGATGCTACTTTTTTAAATGGTTTTTACCTGTCGGCAT	Weak
GACTTTTTTCCTGAAAAGTCAGTAGATATTCATAGGCAAGTAAGGTTTTATACTTTGCTGACAGGATTCAGGCCTGTCTCA	Strong
CAATTTTCTGACGTGATCTTCATCACAAATAATGACAGTTAAAACCGCTTAAATGCTTCCGAGGTGTCTACCTGACCAGTG	Strong
TCTTATCAGTAGAAATAAAAAAACGTGAAATTATTATGCCGCCAGGCGTAGTATCGCAGCAGGTAAGATGATTCAGGAGAT	Strong
GCTGGGCGTGTTAGCCATTAACGCCGTATTGCACTGAAAGAATAAAATATTGTGATGTAGTTTCGGGGGAAGATTGAAGAT	Weak
GATATTTTATCCGAATGTAAGAAAGTTGGCGTAAATCAGGTAGTTGGCGTAAACTTATTTGACGTGTACCGCGGTAAGGGT	Strong
TTTATTCCGAAGTTTGTTGAGTTTACTTGACAGATTGCAGGTTTCGTCCTGTAATCAAGCACTAAGGGCGGCTACGGCCGC	Strong
TTTATTCCGAAGTTTGTTGAGTTTACTTGACAGATTGCAGGTTTCGTCCTGTAATCAAGCACTAAGGGCGGCTACGGCCGC	Strong
GTAGGTGATGATTTCCGCTTTGGCGCTGGTCGTGAAGGCGATTTCTTGTTATTACAGAAAGCTGGCATGGAATACGGCTTC	Strong
GCCATCTCCGGGCGTGTAGTCCACGGTGATGAATTAGGGCGCACTATAGGTTTCCCGACGGCGAATGTACCGCTGCGCCGT	Strong
CAGCTGGAAGTGCATTTGTTAGATGTTGCAATGGACCTTTACGGTCGCCATATACAAGTAGTGCTGCGTAAAAAAATACGC	Strong
ACAGCAGGCGCGCGGTAATGGCTGGATTGCGACACGGAGTTACTTTATAATCCGCTACCATGGCCCCTTAGCTCAGTGGTT	Weak
GGCGCGTCGTGAAGCGCAGGACGCTCGAGGTGACAAAGCCTGGACGCCGAAAAATCGTGAACGTCAGGTCTCCTTTGCCCT	Strong
ATTGCAATGTGACGTTGTGAATATATCAATTTCCGCAATAAATTTCCTGTCATATAGTGAATTCAATCTCGCAAACGCGAA	Strong
AAAATATAAATATCGAATTGACCGTTGCCAGCCCACGGTCGGTCGACTTACTGTTTAGTCAGTTAAATAAACTGGTGGACG	Strong
GTGTTTATGTCTCTGGCTGCCAATTGCTTAAGCAAGATCGGACGGTTAATGTGTTTTACACATTTTTTCCGTCAAACAGTG	Strong
CTGTAATGGAGGATTTTATCGTTTCTTTTCACCTTTCCTCCTGTTTATTCTTATTACCCCGTGTTTATGTCTCTGGCTGCC	Strong
TGGGCTCTCTATTTTAGGATTAATTAAAAAAATAGAGAAATTGCTGTAAGTTGTGGGATTCAGCCGATTTATTATCAATTT	Strong
TTTTATTGAATGTAGAATTTTATTCTGAATGTGTGGGCTCTCTATTTTAGGATTAATTAAAAAAATAGAGAAATTGCTGTA	Strong
AAATTGAATTTTTTTCACTCACTATTTTATTTTTAAAAAACAACAATTTATATTGAAATTATTAAACGCATCATAAAAATC	Strong
ATAAAAATCGGCCAAAAAATATCTTGTACTATTTACAAAACCTATGGTAACTCTTTAGGCATTCCTTCGAACAAGATGCAA	Strong
GTTTGCGAGATTGAATTCACTATATGACAGGAAATTTATTGCGGAAATTGATATATTCACAACGTCACATTGCAATTTTTG	Strong
GTTTGCGAGATTGAATTCACTATATGACAGGAAATTTATTGCGGAAATTGATATATTCACAACGTCACATTGCAATTTTTG	Strong
GACGCTATTCGGACAGGATTAACACTAGCGTAGAGATGACGAGTACGTTAGTCTCTGACCGTTTGTCACGCGCAACGTTAC	Strong
CGTTTTCCGGCTGCGGTCAATTGTGGGACATCGCCTATAATTTGCATTATCATACCTGTCATTCAATGCCGTGCCTAACAC	Strong
GGCCACGCCAATGATTTTTCCCCAATACTGCATATATTCCCCAAATCGACACACGGATATCAGGGCTATCTCCCACAATAT	Strong
TTCATTAATACGACACGTTTCATTAAGATTTTCCTCAGGTAACCACCTATAGTCATTGTCGTTAATAAAAATGACAGGCGA	Weak
TTTTCACCACAAGAATGAATGTTTTCGGCACATTTCTCCCCAGAGTGTTATAATTGCGGTCGCAGAGTTGGTTACGCTCAT	Strong
TTTGTTGCGATTTAGCGCGCAAATCTTTACTTATTTACAGAACTTCGGCATTATCTTGCCGGTTCAAATTACGGTAGTGAT	Strong
ACTGATTATGGCTGCCCGTAATATTTGCTGGTTCGGTGACGAAGCGTAATAAACTGTAGCAGGAAGGAACAGCATGACAGA	Strong
ACTGAAGAACAAATTCGCGATGAAGTTAACGGATGTATCCGTTTAGTCTATGATATGTACAGCACTTTTGGCTTCGAGAAG	Strong
GCGGGCATTCGTGTTAAAGCAGACTTGAGAAATGAGAAGATTGGCTTTAAAATCCGCGAGCACACTTTGCGTCGCGTCCCA	Strong
GACTTATACATTTATGGGTGATGCTGCCAACTTACTGATTTAGTGTATGATGGTGTTTTTGAGGTGCTCCAGTGGCTTCTG	Strong
GCCTCTGCTTCTGGCATGTGTCGGTCAGAATGACTCATGATGTGGTCTGCTATTATTGACATCCTCACTGCCCTAAAGGAT	Weak
CAATAGACATTTTTAACATGTTGTTTTTCTAAGTGTTATAAGGTAGGTATAAAATGGGATGGAGCCTCTGCTTCTGGCATG	Weak
GTTCGCCCGGCCACATCATTAACGGATTAATGATAAGTGGATCAGATGTATAAAAAATTAAAATTAACCACAATAAGCGAA	Strong
AACGTGAACTGGAGATGTCTACCGAGATTGCACGTCTCAAACGCCAGCTGGCAGAACGGGATGAAGAGCTGGCTATCCTCC	Weak
AACGTGAACTGGAGATGTCTACCGAGATTGCACGTCTCAAACGCCAGCTGGCAGAACGGGATGAAGAGCTGGCTATCCTCC	Weak
CGCCAGCTGGCAGAACGGGATGAAGAGCTGGCTATCCTCCAAAAGGCCGCGACATACTTCGCGAAGCGCCTGAAATGAAGT	Weak
CGCCAGCTGGCAGAACGGGATGAAGAGCTGGCTATCCTCCAAAAGGCCGCGACATACTTCGCGAAGCGCCTGAAATGAAGT	Weak
GCAATCCACATAACAAAACGCGTTTTGTTACTGATGTCACAAATTGAGCATATTTTTGTAGCTGATAGTTTGTTACAAACA	Weak
AATTATCCCGCCTGCTGAAGAACGTTGCTCTGAGTGTGATAAACCTTTTTATTCTTGATGATGTCAGCGAGAAGATGGAAT	Weak
ACAATATTCTCCTATCCAACTTTGGCACATCTATTGCTTTGTTATACAAGGCAAACCCTGAAACAGCATCAGTACAACCTA	Weak
AATCAGAACTTATAACCGACACCCACGATGAAACCGTCAGTGCGCCAGTCGCCACTGCCGGGGCCTTCATAAGCAATATCA	Weak
GTTGAAAATAAACCTTCGATTTGTTTGTCAAGATATTGTCCATCTTTATATAATTTGGGGGTAGGGTGTTCTTTATGTAAA	Strong
CGCAGATGATGATTACATTTTGTTTTTGAATCCCGATATCATCATGAAGCATGATGATTTGCTGACATATATTAAATATGT	Weak
TGTTGAAAATAAACCTTCGATTTGTTTGTCAAGATATTGTCCATCTTTATATAATTTGGGGGTAGGGTGTTCTTTATGTAA	Weak
CTTTCGTTGATTACAAAATCAACCTGCTTGACAAAAATGACTTCACTAAGGAAGGTGCGAACAAGTCCCTGATATGAGATC	Weak
CTAAATGTTGAAGAATTATCCCGCCTGCTGAAGAACGTTGCTCTGAGTGTGATAAACCTTTTTATTCTTGATGATGTCAGC	Weak
CGCCCAACTATCTGCCCCGCTTTTTTTGCCACCCACGCCTGCCAGATGATATGGTCCGTCCCCGGATTTTTCGCAGACAAA	Weak
CCGGATAACAATATTCTCCTATCCAACTTTGGCACATCTATTGCTTTGTTATACAAGGCAAACCCTGAAACAGCATCAGTA	Weak
AGATGATGATTACATTTTGTTTTTGAATCCCGATATCATCATGAAGCATGATGATTTGCTGACATATATTAAATATGTCGA	Weak
GCTTCAGTGGCGCATTTTGTTGTGTTGTTTGCATATAACCTTCTAAACGTATGGACATCTAAACATCCAAAGAAGGTTTGT	Weak
TGAAGCATGATGATTTGCTGACATATATTAAATATGTCGAAAGTAAGCGTTATGCTTTTAGTACATTATGCCTGTTCCGAG	Weak
AGTGCATTATCCGGATAACAATATTCTCCTATCCAACTTTGGCACATCTATTGCTTTGTTATACAAGGCAAACCCTGAAAC	Weak
TTCAGCGATCATTGTTTTATCAGGCTCCTCCAGATAATTGTCGTCATGCCGGAAACCCCTGGCGGGGCTATTTTACCGCGA	Weak
AAATTCTGCAACTGCGTAAGGCGTTAAATGAAGCTCGCCTTGAGCGAGATATATTAAAAAAAGCAACTGTAGATTCAATTG	Weak
TCCAGGTGAAAAATAAAAGCGTGAAACAAATCACTATTAAAGAAAGTAATCTATATTTCTGCGGCATTCCCAGCCTCCTGT	Weak
AAGCTGGTTTACGCGCGCTCAAGATTGGCACCAAAAGAAACATTGCAATATCAGTTGATCCAGAAAAAGCGGCATCAGCAT	Weak
GCGGGGAGTAATCCCATAAGCGCTAACTTAAGGGTTGTGGTATTACGCCTGATATGATTTAACGTGCCGATGAATTACTCT	Weak
CCGGGGATAATTCCCATAAGCGCTAACTTAAGGGTTGTGGTATTACGCCTGATATGATTTAACGTGCCGATGAATTACTCT	Weak
GGGCAGGCCTGGGTAAAAATAGGGTGCGTTGAAGATATGCGAGCACCTGTAAAGTGGCGGGGATCACTCCCATAAGCGCTA	Weak
GCGGGGATCACTCCCATAAGCGCTAACTTAAGGGTTGTGGTATTACGCCTGATATGATTTAACGTGCCGATGAATTACTCT	Weak
TTTGCTAAGAGCTTCATTCATGAATCCTTTTCACTAGGGATGAAGTGGTTTACTGAATTTGGCCACCTGAACAGAGGTGAT	Strong
CATCGAAAAAATGGACGAGGCACTGGCTGAAATTGGTTTTGTATTTGGGGAGCAATGGCGATGACGCATCCTCACGATAAT	Weak
TCTCCTTTAGGTAAGCCAGACAGCAAACGAGGGATTATCTGGTACAACTATCCAAAGATAAATCAGTTTATCAAAGACTCA	Weak
TTCGTCATGGTTCGCTTCAGATCGTTGACAGCCGCACTCCATGACGGGTAAAAAGTGGATAAAATAATTTTACCCACCGGA	Strong
AGTTCGTCATGGTTCGCTTCAGATCGTTGACAGCCGCACTCCATGACGGGTAAAAAGTGGATAAAATAATTTTACCCACCG	Weak
TCCTTAAACTGATATACATTGCCGAACAATGTGGTCTTTAGTTTCATAAGTCGTTCCCTCAGGAAGAATCGATGATTGGCA	Weak
AAGCATATCTTATTACTAATTGGAATTTGATGTTGCTATATTGAGGTCTATATTAATAATGCCTGTGAATGGTATTTTTGA	Strong
GACTTTTTTCCTGAAAAGTCAGTAGATATTCATAGGCAAGTAAGGTTTTATACTTTGCTGACAGGATTCAGGCCTGTCTCA	Strong
AGATTCCTTGCTTTAAATTTTATTTTATATAAGCCATCATTTTAATTAATTTATTTTTTTGAGGGGGGGGTAATATACTCA	Strong
TTCACAAAATCTCATTTTGTTTAACATCCATTGAGATTCCTTGCTTTAAATTTTATTTTATATAAGCCATCATTTTAATTA	Strong
GCTGGTAATCAAACAAAAAATATTTGCGCAAAGTATTTCCTTTGTCATAAAAATAATACTTCCAGACACTATGAAGTTGTG	Strong
TCATAAAAATAATACTTCCAGACACTATGAAGTTGTGAAACATAATGTTAACTTCTCCATACTTTGGATAAGGAAATACAG	Strong
AACACCGATATTGCTGAAGAACTTGAACTGCCGCCGGTGAAAATTCACTGTTCTATTCTGGCAGAAGACGCGATCAAAGCC	Weak
ATTGCTGAAGAACTTGAACTGCCGCCGGTGAAAATTCACTGTTCTATTCTGGCAGAAGACGCGATCAAAGCCGCCATTGCG	Weak
CGACTAAATCAGTCAAGTAAATAGTTGACCAATTTACTCGGGAATGTCAGACTTGACCCTGCTATGCAATACCCCCACTTT	Strong
TCGAGATTGAACACGCCTGTGAAAAATCCTGTGCTTGCACCACCTGCCACTGCATCGTTCGTGAAGGTTTTGACTCACTGC	Weak
TTACATGACTGTCTGACGCGCGCTCTAAATGAAGGCGCGACTATTACCGACGAAGCCTCGGCGCTGGAATATTGCGGATTC	Weak
TGCCATTGCTCATACCGTTGATCGCAACGGCTTATGGCACGCGCTGACGCCGCAATTTTTCCCTCGTGAGCTGTTACATGA	Weak
CCGCAGTACAGATCCAGTATCAAGGGAAACCTGTCGATCTGAGTCGTTTTATCAGAACTAACCAGGTTGCGCGTCTGACCC	Weak
ATGCAGCGTAAAGACGGTAATTTGAACTTAACCGGCCAGGCACCGTACAAACTGAAAATTGGTGCGCCAGCCGCAGTACAG	Weak
CGGTATGCAGCGTAAAGACGGTAATTTGAACTTAACCGGCCAGGCACCGTACAAACTGAAAATTGGTGCGCCAGCCGCAGT	Weak
TCCGGCTACAGAGAGTCGCGCTATTTGTTAGCGTAGGGCTTCAGTGATATAGTCTGCGCCATCTGATCGTAAGTAGTTGGC	Strong
TTTTTTTGTATAGGCTTCAGTATTCCTGAGTACCGTAAACCCTGTCAGGGAATAAAAAACGCGTGATGTTGTCTGCTACTC	Strong
AAATACGTCAAAATTCGTGCCGAAATTGCGCGTTCTGCGCGGAACACGTATACTTTCAGTGTTGACATAATACAGTGTGCT	Strong
ACTGTATAAATAAACAGTAATATTTGGACAAAACGCAAACTGTGATCGATACTCAACTATGCACTAAATACGTCAAAATTC	Strong
CCTCAATTTTCCCTTGCTGAAAAATTTTCCATTGTCTCCCCTGTAAAGCTGTGCTTGTATAAATATTGTTAAACACAAAAC	Strong
AATAAATTGATAACAAATGCTGATATTGGAAATATCTGATTTGCAAATTATCGTGTTATCGCCAGGCTTTAGGAGGTTAAT	Weak
TAACAAATGCTGATATTGGAAATATCTGATTTGCAAATTATCGTGTTATCGCCAGGCTTTAGGAGGTTAATAACATGGGCA	Weak
AACACCGTTTCCAGAATAGTCTCCGAAGCGGGATCTGGCTGGTGGTCTATAGTTAGAGAGTTTTTTGACCAAAACAGCGGC	Strong
ATCGCATCCGTGGATTAATTCAATTATAACTTCTCTCTAACGCTGTGTATCGTAACGGTAACACTGTAGAGGGGAGCACAT	Strong
AGATCAGAAAACCATTATCTTTCGTTTTATTTTTATCTCACCATGACGCAGTATCAACTGAAACAAAACGAAAGATTAATA	Strong
TTTGCAGAAGTGTTAACGCGTTATCTCGTCGCGACCTATAAGTTTGGGTAATATGTGCTGGAATTTGCCCTGTCTGGAGAA	Strong
ATTAAACCTGTGCTCATCCCCGCGGCGTTAACGCGCCGCGTTCCTCTGCTACACTTTCTGAGTGTTTCCGTTAACGAATGA	Weak
AAGAAAGTGTTCTGAATAGAGATTCAATATTTAAGGGCACGGTTTTTGCAACCGTGTTCTTGTTTGGCCTTTCCTTATAGC	Weak
TGGGGCAATGGCAGGCCGTCGGCCTGAACTTTTGGCATAGGAATTTTATATCTTTGGTGAATAATCAACAGGGGTATGATT	Weak
CAAAAGATGGATTGCGACCACCCTGGTGCGAAATTATAATAAAAAACAGTTCTGATTTTTATAAAACACTCGCAATGAGGT	Weak
ATTGTAACTAACCGGCAAAAGATGGATTGCGACCACCCTGGTGCGAAATTATAATAAAAAACAGTTCTGATTTTTATAAAA	Weak
CTTCCGCCAGGCCAGGAGCAGACGATATTTGATAAGTTTGCTCGCGGGAATAAAGAGTCGGCAGTACCGGGGGTAGGGCTT	Weak
TTTACACCCCGCCCGCAGATTTTTGCGAAATCTTTGCAGCCAGAATTCTACCCTTCCGGTATCACTTTTAGGCCACTGGAG	Strong
AATATCAGCCCGTCGGCGGAACTGTTTTATGAAGACCTTGATGAAGCTGATAACATTGAGGTAATCCGCAAATTGCTGGAT	Strong
CATATCACCTCCGTGATGGTTGCCGATGGCGACCATTTACTCGGTGTGTTACATATGCATGATTTACTGCGTGCAGGCGTA	Strong
TTGCTGGAAGTTACCCGCAAAAATCTTGGTATGACTGTCATTTGCGATGACAATATGATGATTGAAGGCATCTTTACCGAC	Strong
CGCCCGGAGAGCAGCATGGCGCGCGCCGCAGATGTGCATCTGTGTGTTAAAGTAGCGAAAGAAGCCTGTCCGTTAGGGCTG	Strong
AAATGAAACATTGTTTTATTTTTAATTGAAAACCCTAGCCCATGGGCATATCATCCCTTTATAGAGAAAACGAAACAGTGT	Weak
TGGGGGCGGGTATCTCGCTGTTTGGCTTGTTGATTTCCGTAGCGTTTGCCCCGGAGACTCGAGGGATGTCACTGGCGCAGA	Weak
CTAACTAAATTCATGGTTAAGGTTGCATAATGATATGCAACAAATGTATAATATTTCCTTTACAAAAAAAATAAACAAAAG	Weak
AATATTTCCTTTACAAAAAAAATAAACAAAAGCGACCGACAAAAGCATCGGATTACGGCAGGAGACATAATGGCATGGCTG	Weak
CTGCTAACTAAATTCATGGTTAAGGTTGCATAATGATATGCAACAAATGTATAATATTTCCTTTACAAAAAAAATAAACAA	Weak
CGAACTGCTCAGGCGGGAAATTCTTTCCGCTAATAAATGAGGGTGAGCCATAATGAAGTGGCGTCCTTTCGTCAAAAGTTC	Strong
TTCTGCGTAAATTGCGAGTATAGACGTTTCTTGCTGGTGGCTAAAATAGTCTCAAAGGGGGGGTATTTTTCTTTGAGCCAG	Strong
AATGTGGCCGCATTTAGGAGTACGATTTTGCCGTTAATCGTGCATACTGTGCGCTTTTTTGTGGGCCAAGGGACTAAGCAC	Strong
CATTTACGTTGACACCATCGAATGGCGCAAAACCTTTCGCGGTATGGCATGATAGCGCCCGGAAGAGAGTCAATTCAGGGT	Strong
GCTCACTCATTAGGCACCCCAGGCTTTACACTTTATGCTTCCGGCTCGTATGTTGTGTGGAATTGTGAGCGGATAACAATT	Strong
GCAACGCAATTAATGTGAGTTAGCTCACTCATTAGGCACCCCAGGCTTTACACTTTATGCTTCCGGCTCGTATGTTGTGTG	Strong
AATTAATGTGAGTTAGCTCACTCATTAGGCACCCCAGGCTTTACACTTTATGCTTCCGGCTCGTATGTTGTGTGGAATTGT	Strong
CGGGCAGTGAGCGCAACGCAATTAATGTGAGTTAGCTCACTCATTAGGCACCCCAGGCTTTACACTTTATGCTTCCGGCTC	Strong
AACGAGAACAAGAAAGTTAACGCTGGTTGATTTTCCGAATTTAGCCCTTAAATCATCAACAATGCGTGTGGATGCCATTTC	Strong
AACGAGAACAAGAAAGTTAACGCTGGTTGATTTTCCGAATTTAGCCCTTAAATCATCAACAATGCGTGTGGATGCCATTTC	Strong
ATCATCAACAATGCGTGTGGATGCCATTTCGCAGACGGCGCGAAAATGGTACTTTAAAGGGCTATTGCGGTAAGTTGACCA	Strong
CGGCGGGTTCGTATAGTCATGCTTTGATGAACAACCCGCTAATAACACAATCAAAAAGGCAAACCATCTCAATTTCACTTC	Weak
GAAGGTTGCGCCTACACTAAGCATAGTTGTTGATGAATTTTTCAATATCGCCATAGCTTTCAATTAAATTTGAAATTTTGT	Strong
TTGAAAAACCGGAATGCACTCTTCATTGCAAACATTTCAGGGATGAAGTGAAGATGAATTGAGTCGTAGTATCCACACCAA	Weak
TTGAAAAGCCGGAATGTACTCTTTATTGCAAACATTTCAGGGATGAAGTGAAGATGAATTGAGACGTAGTATCCACACCAA	Weak
TTGAAAAGCCGGAATGTACTCTTCATTGCAAACATTTCAGGGATGAAGTGAAGATGAATTGCGACGTAGTATCCACACCAA	Weak
TCGCGCAATGAGGAAGATTGCCGGGTGCTGACAGTAAAAAGCAATCGTAGAATCAGCGGCAAGCCGGAAAGGTTCCGGTGA	Strong
ACACATCTGATTTCACTGTGAGCTGGAATGAACTTATAATGCGCTTCCAATACTCTAATATTCTCAACCCAATGGCCTGCC	Strong
TTACAAATTCTTTGCACTTCCCTGCACTATCCGACACTGTCACCATCCATAATTCAGGCTTATCTGTTTATTACAATAACC	Strong
TCTTTAAACTTCTTTACATTAGGTTATGTAAAAACGTATCGGCGTTTATATACTGAAGATAAGCCTGATGAGTAACAGGCT	Strong
CGGTATGAACATTTCCTCGCCTCAATGTTGTAGTGTAGAATGCGGCGTTTCTATTAATACAGACGTTAAGCTCAGAACAGC	Strong
CGCACATCATTGCGCGATCCACCGTGAAACAGCTGCGTAAAAACGTACTGGCTAAATGTTATGGCGGCGATATCAGCCGTA	Weak
TGCCTGGCTGCTCAATGTGTCTGGCGATGAACAACGACCGTCTGAATCCGGGCGAACGTTGTGCCTCCACCAGCAACCGTA	Weak
ATCAGGTTAAAACCTGATTTTCTCCTTTCTAAGCCGCTACAGATTGGTTAGCATATTCACCTTTAATCGCGCATGATCGAA	Strong
CCGCTACAGATTGGTTAGCATATTCACCTTTAATCGCGCATGATCGAAAGATAATTAAAGAGGTTAATGTGTTCGCTGAAT	Weak
CGGGACGTTTTTATTGCGTCAGGGTTGACATCCGTTTTTGTATCCAGTAACTCTAAAAGCATATCGCATTCATCTGGAGCT	Strong
TAATTAATTTATATATTTAATGCATTAATTCTTAACATTAATTGATCAATAATATTCACCAAATCAATATCAAAAAAAATC	Strong
CGCGGTAGTTATGATTAGATTGTTTTCGCAACAAAAACATTATGGATTATTATGCTGTGGTAAATGACTCATTCCACGGCA	Strong
CACATTTAATCCATTTTGTAGATGATTGAGTATTCGCGGTAGTTATGATTAGATTGTTTTCGCAACAAAAACATTATGGAT	Strong
GTTTTCCGAATTTTACTCATTTTGCTTTTTCTTATTTTATATGCATGATAAATCATATTCTTCAGGATTATTTCTCTGCAT	Strong
CTTTATGTTTTCCGAATTTTACTCATTTTGCTTTTTCTTATTTTATATGCATGATAAATCATATTCTTCAGGATTATTTCT	Strong
CACCTCTGTCGATAATTAACTATTGACGAAAAGCTGAAAACCACTAGAATGCGCCTCCGTGGTAGCAATTCTTTTTAAGAA	Weak
GGCGCTGCTGGCAACGTTATTCTTCATCATCAGTCTGGTGCTGGGTAACATCAATAGCAACAAAACCAATAAAGGTAGCGA	Weak
AGTCCCCCCCCTCGCACCAAAAACCACGTTGATATTGCTCGCACTGGGCGAAGGTGGCGGAATTGGTAGACGCGCTAGCTT	Weak
CGAGGTGCGAGCAAGCTGGCGCTTGCATGGTGGCGTGCGACAGGTATAATCCACAACGTTTTCCGCATACCTCTTCAGTGC	Weak
TAGCTCAGTTGGTAGAGCACGACCTTGCCAAGGTCGGGGTCGCGAGTTCGAGTCTCGTTTCCCGCTCCAGTTTAAAAGACA	Weak
CTCTGGTTTATTGTGCAGTTTATGGTTCCAAAATCGCCTTTTGCTGTATATACTCACAGCATAACTGTATATACACCCAGG	Strong
AACATTCATCGTAGACATGATTCGGCTCTCCACTTTTTGTTGCCTTAGATATCAATGAAAATGAAAAATGGCAGCGGAACG	Weak
TCATATACATATCTTTTAACGGTATCCGGCAACCAGCCAGGTCCCCTTGTGCTATTATTCGCACCTTTGGAGCGCCTGAAA	Strong
CAAGTAATATTTGTCATAATGCGCGCTGCAATTTATCCGTATTAAGAGAATCAGATGTCCGATAACGCTCAACTTACCGGT	Strong
GACGCCAACGCCTGATACACTTAAGGCAAATTAACTCCTCTTCGAACCCCCGCTTGTCGGGGGTTTTTAGCATTGATGGTG	Strong
TTTTGCGTAGCTGCTTCCGCATTTGCCTGTCATTCACTGCAATAAAGACGATTTTCAGGAAGCGTCCTCGCAGACTCCGTT	Weak
CTTGCTCACACTTTTTGCGCAAAGTTGTTGCGTTTTGCGTAGCTGCTTCCGCATTTGCCTGTCATTCACTGCAATAAAGAC	Weak
TTACATTTTCGCGACCGCTTTGGCTGCTTTCAGGTCCGTTTCAATGATATACTGCCAGTCGTTAATTCAAAAATAGTTGAT	Strong
CTATCAACGCCACTCATATCGAGCAGGTTGAAACACTGTATGAAGAACTGGGCAAAATCGATATTGTCCGCATGGTTCTGT	Weak
ATCAACGCCACTCATATCGAGCAGGTTGAAACACTGTATGAAGAACTGGGCAAAATCGATATTGTCCGCATGGTTCTGTAA	Weak
GAAATGATGAAATGATGAAATGATGAAATGATGAAATGATGAAATGATGACAGAGTGTCCAGTGGGCACGGATGGTGTCTT	Weak
GTGTCTTACGACATGCTTACCTTAATCGTTCCCAGTGTGCCTATAGCAGATATTCTAAACATGTCGATAATTCATTACGCA	Weak
GCATATAGTATCGAACATAGAAAAAACTGAAGATTCATCTTATTTTGTATATACTACCTAGCCCAACAATGTAGAGGTTAA	Weak
ATTGTTAATAAACTGTCAAAATAGCTATTCCAATATCATAAAAATCGGGTATGTTTTAGCAGAGTATGCTGCTAAAGCACG	Strong
GTGAATTATTCCGCCCTTTGTGCCGTTATTTTATGCTGACAAAGGCACTTTTTTCTGTTTATCTATCAATAAATTCAGAAT	Strong
TTATTTTATGCTGACAAAGGCACTTTTTTCTGTTTATCTATCAATAAATTCAGAATATTATCTGTTCTTAATCGACTGAAA	Strong
TTTCCCAATTAAAACTCACATCAATGTTGCCAATACATAACATTTAGTTAACCATTCATTGTCATTATCCCTACACAACAC	Strong
TGGGCATCTTCCGGCGCGTGGCGAAACTATCGACATCGACGGTTACCAGTTCAAAGTGGCGATGGCCGACAGTCGGCGTAT	Weak
CCTTATACTGAGACTGAGCGTCGATTCACCTGCAAACGGCGCATTTTTAGAATAATCCTGACCTTGTGCGGAAGAGAAAAC	Strong
AACTGAAAATTCAGTATTTTCTTCTTTCCTCAAGCTGATTATTAGCCTGGAATAGAGAGTAGAGGGAACTCCCGATCGGGA	Strong
TTGCCGAAAGCCGTTAGATTCTGGCAATTAAGACAACTTGAACATAGACGATAGCGGACGGTAACGCTAGCATTAAGGGTT	Weak
CCCTGACGATCACTTACAGTTCAGACGTTTACCCATCTTGCTTTCGCTTATATACTCGTGTCTTTGCTACAGCAACCAGAC	Weak
GATTTACGGGGGCTTTTCAGATTAGCCCTGACGATCACTTACAGTTCAGACGTTTACCCATCTTGCTTTCGCTTATATACT	Weak
TAATTTTTCCTCTATTCTCGGCGTTGAATGTGGGGGAAACATCCCCATATACTGACGTACATGTTAATAGATGGCGTGAAG	Strong
TAATTTTTCCTCTATTCTCGGCGTTGAATGTGGGGGAAACATCCCCATATACTGACGTACATGTTAATAGATGGCGTGAAG	Strong
GCTCACATTGTTGCTGTTTTTATCCGCACTTCAGGTCAAAAAGTCCTGGTCATAGCACCTGCCCGTACTTCTCGCTTTTGG	Weak
TAGACAAATCGGTTGCCGTTTGTTGTTTAAAAATTGTTAACAATTTTGTAAAATACCGACGGATAGAACGACCCGGTGGTG	Strong
TTTACGCCTGATGTTGCTGCTCTCACTGGCAATCGGTGTAGTGCTGACCCGCACGCTGCTACAGGGTAAACGCACCCGCTG	Weak
GTATGCCCGCGAGCACGGCGTGCCGGAGCTTGCTGTACCGCGCGATATTCGCTATCTGAAACAGATGCCATTACTTGGCAG	Weak
AACCGGGCATTAATCCCAAAATGTTGCAGCAATAAACCGGTGTGACGAGTATCCTCGGCGGCAATCAGATCAACGGCCTGT	Weak
AAGTGCCTTCCCATCAAAAAAATATTCTCAACATAAAAAACTTTGTGTAATACTTGTAACGCTACATGGAGATTAACTCAA	Strong
TGAATCCGATGGAAGCATCCTGTTTTCTCTCAATTTTTTTATCTAAAACCCAGCGTTCGATGCTTCTTTGAGCGAACGATC	Strong
CCTCTGAAGACCTCGTCACGTTATACGGAACAACATTTAACTCCAGCGGTCTGAAAATGCGCGGCAACTTACGCAGCAAGA	Strong
AGATCAATCTGGTGACGCAGGATGTTACCTCTGAAGACCTCGTCACGTTATACGGAACAACATTTAACTCCAGCGGTCTGA	Strong
ACGCAGCAAGAACGCCGAGCTGATTGAAAAGGTTAGAACATCCTATGAAATTCAAAACAAACAAACTCAGCCTTAATCTTG	Strong
GATTTCGACGACTCAAGAGAATAAATGACGTTTAAGCCATGAAACAAGCTAAAATCCTGCAAAAGACGAGTTTTTACGGGC	Weak
TACGGCATTGGCACGTCAGAACAAAATCTGAGAGGTGAATCCGTTGAGTATAATTATCTTAGCGACGATTTCGACGACTCA	Weak
GCTGATTAAGAATTGACTGGAATTTGGGTTTCGAGGCTCTTTGTGCTAAACTGGCCCGCCGAATGTATAGTACACTTCGGT	Weak
TTTGGGTTTCGAGGCTCTTTGTGCTAAACTGGCCCGCCGAATGTATAGTACACTTCGGTTGGATAGGTAATTTGGCGAGAT	Strong
ACGCCGTTGCTTACAACAGCAGCGATGTAAAAGACATCACTGCCGACGTACTGAAACAGGTTAAATAAGTAATGCCTTCAA	Strong
GCGGCATGATATAGCAATTATCGATAATTAACATCCACACATTTTACGCTACATTTGCGCATTAAAAATTATTTGTTATTT	Strong
GCAGTCAGTACCGGCTTTTTTTATTTGGTGCGGGGCAAGTTGCGCCGCTACACTATCACCAGATTGATTTTTGCCTTATCC	Weak
TGTCCTGACTAGTCTTTACACTCTTTACAGGAACCATTGTCGTACATGATGGCCCAACCAATTGAGTGTACCGCTGTCGAC	Strong
ATGCCTTGCAGAGCGCGCTGTTGAAGCTTCGTTTAGCGACTACCGCGTAAGGTTGCCTGCGTTTTTCAGTAAGATAATTAG	Strong
TTACAAATGGAATTGCTTGTTTGTGTGTGCACAGCATTAACCAGCTCAGTATGAGCCGCCAGTAAGTGATAATATATGATA	Weak
TTGTACTAAAAATCGATGTTTTGCTTTGACAATCCCCTGGTGTTTTGCGAAAACATTCGAGGAAGAAAAAAAACAGTATTC	Strong
TGGGCGATGAATTACGATTTGTCCTGTTGACCTCCGGCGCTACCGTTGCAGACTATAACGACGCACCTGCTGATGCTCAGC	Strong
ATATGTGCAATGTCCACCTAAGGTTATGAACAAATTAAAAGCAGAAATACATTTGTTCAAAACTCACCTGCAAAACTGAAC	Weak
CCATCACAGATATAAATGAGCAAGAACTGAACAATTGCATTAAAGATTTAAATATGTTCAAAGTGAAGAATGAATTATGAC	Weak
GACGCGGTGATGAAGTGATCGAACTGGCGAAAACAAACTGGCTAAGGTAAAAAGGGTGGCATTTCCCGTCATAATAAGGAC	Strong
TGCTTCGATAATCCCGATCTGACTTTCTCTGCCCGTATCTTAAGGTCTATGATTGATACTGGTATTGGCGGAACAGGCAAA	Strong
AGAAAAAGGCCACTCGTGAGTGGCCAAAATTTCATCTCTGAATTCAGGGATGATGATAACAAATGCGCGTCTTTCATATAC	Strong
CTCGCAATCCGGTAATCCATATCATTTTTGCATAGACTCGACATAAATCGATATTTTTTATTCTTTTTATGATGTGGCGTA	Weak
ATGAAAAATCCGCATGACCCCATCGTTGACAACCGCCCCGCTCACCCTTTATTTATAAATGTACTACCTGCGCTAGCGCAG	Strong
CCGTTAGCGTAATGTTGAGTGTAAACCCTTAGCGCAGTGAAGCATTTATTAGCTGAACTACTGACCGCCAGGAGTGGATGA	Strong
CATAACATTTCCTTTTAATTGCAACTTTACTCGTCCTTCCGCTTTCAGTAGTGTGTCATCGCGCATTTCGACTTCATCTTT	Strong
GTGTCTTATAACCGTGTATTTCTGCCGGAAGGATTGCCAATCGTCTGCTACAATCGCGCCTCATTTTTAAGATGGATAGCA	Strong
AATGTGGCATAACAAACTCCAGATAAGTGCTTTTTTATGATTACGCCACATCATAAAAAGAATAAAAAATATCGATTTATG	Weak
GTGATCTACATCGAAATTTTTGTTGCGCTCAAGTCTGAAATCAGTAATATATGCCGCCGTTGCCACGGGATATCAAACAAA	Weak
GATGGTTATTTATTAGTGATATCAACTTGAGGTAAGCGTTAGTTTCGATAAGATAAACTGAGTTACTAATAGTCGAGGCAG	Strong
TTTATTAGTGATATCAACTTGAGGTAAGCGTTAGTTTCGATAAGATAAACTGAGTTACTAATAGTCGAGGCAGATAATACA	Strong
AAAAGGTTAACGACGCTATTTTCTATTACGCCCGTTTTGAAGTCCCCAACCCCAATGGTTTGCTGCGGCTGGATATGACTG	Weak
TTGAGATTGTCAAAGGGCTTGAAGCGGGCGATGAAGTGGTGATTGGTGAGGCCAAACCAGGAGCTGCACAATGACGCCTTT	Weak
ACGATTAAACACCATTGCCTGCGCAATGGTGTTTTTGTTTTTATCTGCTTTATACTTGAGGCCGACGCCCTGGCGGTAAAG	Weak
TGCCTGCGCAATGGTGTTTTTGTTTTTATCTGCTTTATACTTGAGGCCGACGCCCTGGCGGTAAAGCAAAGACGATAAAAG	Weak
TGATAACGAATTGTCGGCGGCCTTGCATTGCCAATCCGGTTGTCCGTCTCTACGCTATTGATATTGAAAAAAATAAGGAGA	Weak
CGGTGGGGCGTAGGGGCAAGGAGGATGGAAAGAGGTTGCCGTATAAAGAAACTAGAGTCCGTTTAGGTGTTTTCACGAGCA	Strong
AAATTTTAGTGAGGCATAAATCACATTACGCAACGATAATAGCGGGTATAAGATAAATAAAAGGTAAAACGTTTTATCTGT	Strong
CCATAAAAAAGCCAGGGGGTGGAGGATTTAAGCCATCTCCTGATGACGCATAGTCAGCCCATCATGAATGTTGCTGTCGAT	Weak
TCCCTGCCTAATCCCCCGCAGGATGAGGAAGGTCAACATCGAGCCTGGCAAACTAGCGATAACGTTGTGTTGAAAATCTAA	Strong
AAAATATCTTTATTTTTGGTCATACCGTGGAACAAGTGAAGGCAATTCTGGCCAAAGGCTACGACCCGGTGAAATGGCGGA	Strong
CCTGTGGACTTACCGCTCAGGGATGAGTTTTGTTTGGCTTATCGCTGGCAAACTGTCTGAAATCGCAGCAATAAGGACTCA	Strong
CAGACACATAAAAAAACGTCATCGCTTGCATTAGAAAGGTTTCTGGCCGACCTTATAACCATTAATTACGAAGCGCAAAAA	Strong
TCGTTGCGTAATGTGATTTATGCCTCACTAAAATTTGATAAAACGTTTTATCTTCTCGCGCAATTTACTGAATCCAGATTG	Strong
CGTTTGTCTGTGAAAGATATGTCGCTTGTTAATGTGCAGGCACTGAAGGACAATCGGGCAATTGGCGTAGTACAACTTAAT	Strong
TCCCCCAAATATCCTTCAGATGATGAGTGATCCTGCATTAGGCTATGGCAAGGTGATCAGATTTTCATCACAGGGGAATTA	Strong
CGACTTTTTGCGGCTCCAGGTTACTTCCCGTAGGATTCTTGCTTTAATAGTGGGATTAATTTCCACATTAAAACAGGGATT	Strong
GAAAGTTAAATTACGGATCTTCATCACATAAAATAATTTTTTCGATATCTAAAATAAATCGCGAAACGCAGGGGTTTTTGG	Strong
GCGATGCAAGGCTAGCTAAAGAGTGACACTTTATCCTTGTTTACCCCTTATACTTTTCGCTGATAACCCAGATACACAGGA	Strong
CGTGGCATCGGTCAATTCATTCATTTGACTTATACTTGCCTGGGCAATATTATCCCCTGCAACTAATTACTTGCCAGGGCA	Strong
ATTGAATTCCTTTTCCGTTCACATATTGACACTCATCGGGAAAAAAAACATAAATTTAAGCCCAATCGAAAATAATTAAAC	Weak
CCGTTCACATATTGACACTCATCGGGAAAAAAAACATAAATTTAAGCCCAATCGAAAATAATTAAACTTAATCTCGTTTAA	Weak
TTTTCTAAATATTGACTTAACCATTGAATTCCTTTTCCGTTCACATATTGACACTCATCGGGAAAAAAAACATAAATTTAA	Weak
ACACTCATCGGGAAAAAAAACATAAATTTAAGCCCAATCGAAAATAATTAAACTTAATCTCGTTTAACCTTTATTGATATG	Weak
AAAGCTCACAGGATGGAGATTCTTTTCTTCACTGGCCTAAAAAGCTGATATTCTGTAAAGAGTTACACGGTAACATTGAGA	Strong
CACGGGAGTTAGGCCGAAATTTGCTCGTATCTACAATGTAGATTGATATATACTGTATCTACATATGATAGCGGTTTGAGG	Strong
CCGAAATTTGCTCGTATCTACAATGTAGATTGATATATACTGTATCTACATATGATAGCGGTTTGAGGAAAGGGTTATGAT	Strong
TATCCGTTCGAAGTTGTTTTATCCGGTCAGGAACGTGATGGCGTAGCGTTAGCTGATCAGGTAAAAAGTATCGCCTGGCGG	Weak
CGTGAAATCTGTCACTGAAGAAAATTGGCAACTAAAGGTTAAAACCGTTATAACACAGTCACCGGCGCAGAGGAGACAATG	Strong
AAAAATCAGCATTATGCATGTCATTGATTTGTCTTATTTTGTAAAAATATATCGTTCAAAAAATAAGCACATCTCTGTCAA	Weak
TGGTGATCCGCGTGGCGGGTGATGATTAAAGTTTCAACGGCGGCGTAAGCCGCCATAAAAATCCAGGCAAAAAGCTTATTT	Weak
GCTGGACGATTAATTGCAGCAGGAACTCCTCGCCAGAAGGTGGCGATTATCTATGATGTTGGTGTGTCAACTTTGTATAAG	Weak
CACAGGGACGAATTGGTGGACGTCGTCCCAAACTTACACCAGAACAATGGGCACAAGCTGGACGATTAATTGCAGCAGGAA	Weak
ACAAAAGAAAGTAAAACAACAGCAACTTGTTGCAATTTTATCAATAAAAGTAGTATTGTCGTGAAAAATTGATTAAAGATT	Weak
AAGAAAGTAAAACAACAGCAACTTGTTGCAATTTTATCAATAAAAGTAGTATTGTCGTGAAAAATTGATTAAAGATTAATA	Weak
GGGCATAGTTACTTCTGCTGTGGGTTGGAAGATGGCACCTCTCCGGATACGCAATGGCTTAATGAAATTGTGATGACGGAT	Weak
TGGCTATCAGTATTGTCATTTTCAGAAAATATTTATCCTGCATCGGTGAGTCAGAGTAAGATCAGACTTTTGCTAAATTCG	Weak
AAAGACTTTGCACATTTTGCTAATTTCACCGTACCGCTCTGTGACGTACTATAGTCGGCAAACGTCTCACCTTGAGGTTAA	Weak
TAAGAATTATGAGGAATGGCTATCAGTATTGTCATTTTCAGAAAATATTTATCCTGCATCGGTGAGTCAGAGTAAGATCAG	Weak
CTACACATTCTTGAGATGTGGTCATTGTAAACGGCAATTTTGTGGATTAAGGTCGCGGCAGCGGAGCAACATATCTTAGTT	Strong
AAATTAATTGTTATCAAATTGATGTTGTTTTGGCTGAACGGTAGGGTATATTGTCACCACCTGTTGGAATGTTGCGCTAAT	Strong
CCAGACAGTGTTTCATAATTCCTCCATTTTTCTCCCTTATTGGCTGGCTACACTAGTATCATTCCGCGAAACGTTTCAGGA	Weak
GAACCCTTCGTTGCCCGAATGCTGGCAGGAACTGTTGGCAGAACGGCAACATTTTTTTTGTCGTTGACCTCACCATGTCGA	Strong
TTTGTCGTTGACCTCACCATGTCGATCACTGTGCCTGTATCCCACCTTACTGGCTGACAACCCCACTATGCCGCTGGTCTG	Strong
CGTTGACCTCACCATGTCGATCACTGTGCCTGTATCCCACCTTACTGGCTGACAACCCCACTATGCCGCTGGTCTGTAAAT	Strong
CGCTCAGGTAAAGAAGTGAAAATATTTTGAGTTAATTCTTAAGCTATGATACAAATCAGGCGTGTTCAACTACCGAGGACA	Strong
GTTTTGCGGTGCCCTGTACAATCCCCGTAAACATACTTACAACTCCTGAAATCAGTTAAGACATTCTGTTCAGCACAATAG	Weak
AAGGGGTAAGAATGGCTATTTTTTCACTGGAGAATTAATAAATCCTCGCTACAATAGACTGAATTTCCCCTGCTTCTTCTT	Weak
AAGGGGTAAGAATGGCTATTTTTTCACTGGAGAATTAATAAATCCTCGCTACAATAGACTGAATTTCCCCTGCTTCTTCTT	Weak
TGGAACTCGGCGCAGGCGCTGGATAACGCACTACAGCCGGACAGAGCAGGTCAGTTTGCCGACGCCCTGGAGAAATACGCT	Weak
TGGGAATGCTCAACCTGGAAGCCGGAGGTTTTCTGCAGATTCGCCTGCCATGATGAAGTTATTCAAGCAAGCCAGGAGATC	Strong
AGGGTGAAAACCGTGCTCCCACTCGCAGTCATCCTCCCTCACTCCTGCCATAATTCTGATATTCCAGGAAAGAGAGCCATC	Strong
TGCGTTGGTGGCAGATGAAGATCTGAGCCGTTTTATCCTATAATCGCGTTCAATCATTTTCATCATTGTTTGATGGGGCTG	Strong
CATCTGGATGCGTTGGTGGCAGATGAAGATCTGAGCCGTTTTATCCTATAATCGCGTTCAATCATTTTCATCATTGTTTGA	Strong
CTGGCGGCGGAACTGGCTGCCGACTGCCATGTCATTCCTCGCGCCGGACATAACGCGCATCGGGAAAATCCCGCTGGCGTA	Weak
ATTTTTTTGCGCTCGCCAACGAAACGTATTTTTTAACAATAAAAGCTATTAACTTTCTCTTCTTCTATGCATTAGAATCAT	Weak
CGTCACTGCTGGGGTTGAGTCATCTTGACGTCTGCTTTACGGGCGGTTAAGGTGCCTCTTGTGCGCCAGAAGTGCATATAA	Strong
AGTCCACAGATTTGGCCTTAAGGAATTGTTTCAACATGCCCAGGTAATTAGTCTCGTGTCGCTTGGCATTTTTTTATAACG	Strong
TTATAAAAAATCATGTAAAACCGCTCGCCAAGACCGCACCAATCGGGTAATCTCGAACTCGTTTTGCCTCGGCGGTAGATT	Strong
AACTTTCTCACCTTCAACATGCAGGCTCGACATTGGCAAATTTTCTGGTTATCTTCAGCTATCTGGATGTCTAAACGTATA	Strong
GTGAGCGGCGAATACTAATAACCATTTTCTCTCCTTTTAGTCATTCTTATATTCTAACGTAGTCTTTTCCTTGAAACTTTC	Strong
AAGAAGTTTAGATGTCCAGATGTATTGACGTCCATTAACACAATGTTTACTCTGGTGCCTGACATTTCACCGACAAAGCCC	Strong
CTGCGCATAATAATATCAAAACGACGTCGAATTGATAGTCGTTCTCATTACTATTTGCATACTGCCGTACCTTTGCTTTCT	Weak
CTTCACTTCGGCATGAATAATTTGCGCTTGAGGAATATACAGTAACCGCCAATTATGGATGTGTAAACATCTGGACGGCTA	Strong
TTTCCTCACCATCATTGGTCATTTTTCGGTTGACGCCCTTCGGCTTTTCCTTCATCTTTACATCTGGACGTCTAAACGGAT	Strong
TTTACCTGAAGAATATAGAGAAGTACTTACTTAACATTTTCCCATTTGGTACTATCTAACCCCTTTTCACTATTAAGAAGT	Strong
TGCGCCCAACATTGTTGGGATTGATGGGCCGTAGATATCGGCGTCCAGAATGCCGACTTTCGCCCCTTCTGCCGCCAGCGC	Strong
ACAAATCTCATGTTGCGTGGTGGTCGCTTTTACCACAGATGCGTTTATGCCAGTATGGTTTGTTGAATTTTTATTAAATCT	Weak
GGTGGGTCGTGGAATTGGGTAACCCGGCTTGTTGCGCCAGTTCCGTGAGTGCCACACTGCCATTGGATTCGGCAATCCACT	Strong
TTGTGTTAATGGACGTCAATACATCTGGACATCTAAACTTCTTTGCGTATAGATTGAGCAAATCCCAAATAGCCGTTAAAA	Strong
CATCTAAACTTCTTTGCGTATAGATTGAGCAAATCCCAAATAGCCGTTAAAATTATATGCATTATCACGCCGACAGGTGCA	Strong
ATCACGCCGACAGGTGCATTACACGATGTCACGGTAACGCCTGTACGGTAAACTATGCGGGTTTACGGTCAGTACCCACAT	Strong
GATTCAAAAAAAAGTGGAAATAGGGTGAAGAATTGACCTAAAATAGCCATCCAGATGTTAATCCATCCATACCGATTAACA	Strong
GATTCAAAAAAAAGTGGAAATAGGGTGAAGAATTGACCTAAAATAGCCATCCAGATGTTAATCCATCCATACCGATTAACA	Strong
AAAGTGCTCTTCGCATAAACCTGATTGATTTAGACGTCTGGATGCCTTAACATCCATTTCATTGACGGCGTTGCCCGTTTC	Strong
ACGAAGGATTTTAGCCGTCCAGATGTTTACACATCCATAATTGGCGGTTACTGTATATTCCTCAAGCGCAAATTATTCATG	Strong
CCAGATGTTTACACATCCATAATTGGCGGTTACTGTATATTCCTCAAGCGCAAATTATTCATGCCGAAGTGAAGGACTTTC	Strong
CAATTTTCCTTGAAAAAGAGGTTGACGCTGCAAGGCTCTATACGCATAATGCGCCCCGCAACGCCGATAAGGTATCGCGAA	Weak
CGGTACACCAAATCCCAGCAGTATTTGCATTTTTTACCCAAAACGAGTAGAATTTGCCACGTTTCAGGCGCGGGGTGGAGC	Strong
CATTCACATGATTAGCAATAAACGTTGACAAAATGTGGCGTGGATCACTATAATGCCTGCAGATTTTACGTCCCGTCTCGG	Strong
TCCGTGATCGGGGTAAAAAAAAGGTTGCATGAAAACGCGAGCGGAGTATAGTGCGCATCCACGGACGCGGGGTGGAGCAGC	Strong
ATCGCCCCAGCCGGGGCGATTCAATTTGCTAAACCATGTCGATTACGGATAATGAACAGCATTGCTTATCAGAGATATGCC	Strong
TGTCGATTACGGATAATGAACAGCATTGCTTATCAGAGATATGCCCCCATATGTTGAGGCATATCCTAACGAGAATCTGAC	Strong
GGTGCGGCTGATGGCACCAACTGGAAAATCGACAACAAAGTGGTCCGCGTACCTTATGTTGGCGTAGATAAAGACAACCTG	Weak
CGCTTTCAATCTGTGAGTGATTTCACAGTATCTTAACAATGTGATAGCTATGATTGCACCGTTTTAACGTTGTAACCCGTA	Weak
CGCTTTCAATCTGTGAGTGATTTCACAGTATCTTAACAATGTGATAGCTATGATTGCACCGTTTTAACGTTGTAACCCGTA	Weak
GGGATTATTATTATCTCCTCTGAAATGCCTGAGTTGTTAGGGATAACAGACCGTATTCTGGTCATGAGCAATGGTCTCGTT	Weak
AACCAGAAATATTAATGCTCGATGAACCGACGCGCGGTATTGATGTCGGGGCGAAGTTTGAAATTTATCAGTTAATTGCCG	Weak
GTATTGATGTCGGGGCGAAGTTTGAAATTTATCAGTTAATTGCCGAACTGGCGAAGAAAGGCAAGGGGATTATTATTATCT	Weak
AAAAGCACGAATATCGACATAGTTAGGCGCTGTTTAACTAACGCATGCTAGTTTAATGACATAAGGTAGGTGAAACGGAGA	Strong
ATTAACCGAGTTTAAGCTCCGTTTAACATTCATTGAGAAAACTGATGCTACTGTGTCAACGATTCGTTATCAGTGCAGGAA	Strong
GCCTGTGCGCAGGCTTTTTCGGTCTTTATCTTGCAGCGATAAGTGCTTACAGTAATCTGTAGGAAAGTTAACTACGGATGT	Strong
CAGCAATGGGTAAAGTCTGGTTTATCGTTGGTTTAGTTGTCAGCAGGTATTATATCGCCATAGATGCTACGAATATTATTG	Strong
ATCTTTGATGGTCAGCCGATTTTGCATCCTGTTGTCCTGTAACGTGTTGTTTAATTATTTGAGCCTAACGTTACCCGTGCA	Strong
GAACACAATAAAGATTTAATTCAGCCTTCGTTTAGGTTACCTCTGCTAATATCTTTCTCATTGAGATGAAAATTAAGGTAA	Strong
CCTGGTGCACATTCGGGCATGTTTTGATTGTAGCCGAAAACACCCTTCCTATACTGAGCGCACAATAAAAAATCATTTACA	Strong
ACTCGGACAAAATGTCGTTGCGCGCACAGTACAGCGCAACTTATTTTGTTAAAAACATGTAAATGATTTTTTATTGTGCGC	Strong
AAAATGTCGTTGCGCGCACAGTACAGCGCAACTTATTTTGTTAAAAACATGTAAATGATTTTTTATTGTGCGCTCAGTATA	Strong
ACACGACTGCCGGATGCGATAAACGTCTTGTCCGGCCTACATTTCGCCCGTAGGCAGTCATTAAATAGTTCTGATTACGCG	Weak
TTTACCCTTACGCCAACAAAATTTACAAATCTTGATTCCTGAACTGATAGGCTACCTGGCGAAGCAGTCCGTATTCGAACC	Strong
AGTCTGCCCTGGCGGAATTGGGTATTGATTTCCAGTCAGATGCACAGCATGTGACCATCAGGGCAGTGCCTTTACCCTTAC	Strong
CTCCGGTAATTTTTTTAAAAATTTTCTGAACTCTTTCTTCCCAGGCGAGTCTGAGTATATGAAAGACGCGCATTTGTTATC	Strong
AAGATAATACATACAAAATAAAAATTATACTTTTAATTTGCTATACGTTATTCTGCGCGGGTTATATGCCTTTATTGTCAC	Strong
AAGTATTTGACAGCACTGAATGTCAAAACAAAACCTTCACTCGCAACTAGAATAACTCCCGCTATCATCATTAACTTTATT	Strong
AAGTATTTGACAGCACTGAATGTCAAAACAAAACCTTCACTCGCAACTAGAATAACTCCCGCTATCATCATTAACTTTATT	Strong
GCACTGCAAGGTTTATCAAAAATTATGGAACTTATTGCCCATCGTGATGCTCCAATCATTATGGCCGGAGCAGGAGTCCGT	Strong
CCATTCTTGAGGATGTGCGCACGGTCCGCGAATTAGGTTTTCCTGGACTGGTGACGGGCGTTCTCGATGTTGACGGGAATG	Strong
AGATGTGCTGGAGATCCTGCGCATCAAACTCGTCGGCGTGATCCCAGAGGATCAATCAGTATTGCGCGCCTCTAACCAGGG	Weak
TTAATCCCATACTTTTCCACAGGTAGATCCCAACGCGTTCACAGCGTACAATACGCCACTCTTAATAAAGGTGGCGGTTTA	Strong
CTTTAAAAAATGAAAACGTAAAAAGGTTGGGTTTCGATGTATTGACGGGTAAACTTTGTCGCCCGCTAAACATTTGTTTAA	Strong
TTCTGTTTCTATAGAATCAAGTAGCCTACAGGGCGGCGATTACCAGGCTATGATCAAATCAGCAAATCAGGGCGTCTGGAC	Strong
GCGGCTAAAAAGTAAAACAAATGCCAGCTTTCGCTAACCACGGCGGGTAATATTCTGTAAATATGTTGGGTTCAAGGTTAA	Strong
GTAAAACAAATGCCAGCTTTCGCTAACCACGGCGGGTAATATTCTGTAAATATGTTGGGTTCAAGGTTAAATTGAGCGCCA	Strong
TCGCTAACCACGGCGGGTAATATTCTGTAAATATGTTGGGTTCAAGGTTAAATTGAGCGCCATGCTTAGAAAATCAACGCA	Strong
CCTAAGTAAAAATTTGACGACACGTATTGAAGTGCTTCACCATAGCCTACAGATTATTTCGGAGCGCGAAAATATAGGGAG	Strong
GTTAATCACATGCCTAAGTAAAAATTTGACGACACGTATTGAAGTGCTTCACCATAGCCTACAGATTATTTCGGAGCGCGA	Strong
CCTAAGTAAAAATTTGACGACACGTATTGAAGTGCTTCACCATAGCCTACAGATTATTTCGGAGCGCGAAAATATAGGGAG	Strong
TAGATGCACAAAAAACGGGCAAAACTACCTGGTTCGCAAAACTGCGTCTAAAGTTAAACCGGGACCTCGCGAGCAAGGGTG	Strong
TAGATGCACAAAAAACGGGCAAAACTACCTGGTTCGCAAAACTGCGTCTAAAGTTAAACCGGGACCTCGCGAGCAAGGGTG	Strong
CTGCGTTTAACTTTCTTTGAACTCTTGCAGAAAAATGAGAATTCGTGAGTACGATCACTCAAAATCGCCTGGCAAAAATAA	Weak
GAGAATTCGTGAGTACGATCACTCAAAATCGCCTGGCAAAAATAAAATCACCCTATAGATGCACAAAAAACGGGCAAAACT	Weak
CCCGATCACGGATTTGGCATGATTTTGAACAAAAACAAATCACTAAAGCCTATTTTTTGTGCAAAATTTGCGTCAGGGAGA	Weak
TATTGCAACAACCTGAAGAGCGTTTTGCATGGTTAAGGTCAAAGAAAGATAGGTTCTGATAAAACTTTCTTGTCATCGGCT	Weak
GAAAGATAGGTTCTGATAAAACTTTCTTGTCATCGGCTCCGTTCGCCGTTATGATCGGTCGTCTTTTAAGCAACTATTGAC	Weak
GGTTTACGCAAAATGCCGCTCATTTATGAGTAAACCTTTCACTATTATTACGTTTTTTCAAGCTGGGACGCGCACGACACA	Weak
GCGAAGGTAAGTTGATGACTCATGATGAACCCTGTTCTATGGCTCCAGATGACAAACATGATCTCATATCAGGGACTTGTT	Weak
ATTCTGTTAACAAACGCGGTATAACAAACCTTCTTTGGATGTTTAGATGTCCATACGTTTAGAAGGTTATATGCAAACAAC	Weak
TCTGCGTCTGGTGCAGGGTTGACTTTGCATTCTGTTAACAAACGCGGTATAACAAACCTTCTTTGGATGTTTAGATGTCCA	Weak
TTCCGGAGGCGTTATGAGCTGGCGGCCCTTTTTGTATCTGATTATTAATCCCCACCCGCTATTAAGCGCCCGGCGCGGGCA	Weak
CATCTGCGTCTGGTGCAGGGTTGACTTTGCATTCTGTTAACAAACGCGGTATAACAAACCTTCTTTGGATGTTTAGATGTC	Weak
CTGACGCCAAACTCTGTTTGTAGCGCTGATTCAGTGGGTAACGCATCGCCAGGTTTAAGCTCGCCACGCGCAATTTGTTCA	Weak
CGGCCTTTCGACACCCGGTGCCGGCATTTTCTCGCTCTTTTTACTTCATGATAATGGCGCGGGCGGTGTTATGGCGGCAAT	Strong
AACGGGCGCTATTGTCGGTGCGATGAATATCGGCCTTTCGACACCCGGTGCCGGCATTTTCTCGCTCTTTTTACTTCATGA	Strong
CATTATGTGATCAATTTCACTTGATTGAAATTATTTGTATTGTATTTGTATTATTTACAGGATGAATTTATCGGGCATAAT	Weak
ATACCCAGGATCCCAGGTCTTTCTCAAGCCGACAAAGTTGAGTAGAATCCACGGCCCGGGCTTCAATCCATTTTCATACCG	Strong
ATACCCAGGATCCCAGGTCTTTCTCAAGCCGACAAAGTTGAGTAGAATCCACGGCCCGGGCTTCAATCCATTTTCATACCG	Strong
TCACCACAATCCATTTAAATGAATTTGATAATCATTCTCGTTTGGCATAGCATGAAACATAGCAAAGGCTATGTTTTAGAG	Strong
AAGCAATGAAATAATATATTCCAACAGTTGTTTTATATTCTCAAAATATGTTAAGGTTGCGCCCTCATTTGGGGAGTAGCC	Strong
TGATTGCATTACATACAGATATAGCACAGGCTATATTATATAGCTATTGCTAAAACGTTAATTTTTTGTACCTTCGCAACT	Strong
ATATAGCTATTGCTAAAACGTTAATTTTTTGTACCTTCGCAACTCTGGTTTACAATGTGCGCACGAAATGAGAACGCTATG	Weak
TCGATCCTTGAGGGATGATTGCATTACATACAGATATAGCACAGGCTATATTATATAGCTATTGCTAAAACGTTAATTTTT	Weak
CCGTCGATCCTTGAGGGATGATTGCATTACATACAGATATAGCACAGGCTATATTATATAGCTATTGCTAAAACGTTAATT	Weak
GCTATGCCTCCCTGATGATGTATATCAAAGTAAAACCGCCATTTTCCCTTATTCTGTAGCGAAATAGCACGATCATGACGC	Strong
CATGATTACATAGCGAAAGTGTGGATGGTAAAAATCTCATTTACACGCTAGTATCGGCATAACCACTAAACACTCTAGCCT	Strong
CAGCAACAGGCGCTGGAAGCGCGTATTTCAGCGGCGCTGCGGGAGAAGAAACAGACCCATTTCCTGCATCAAAACAACACC	Strong
CATTCAGACGTTTACATTTCATAGTGATGCTCCTTACTCTTGAGACAGACACGTTAGCAGGGTCAATCCCACAATAAAAGA	Strong
AAACCTGACTCTTTCGCCAGTTTCTGCAAAAATTGCAGCAGGTTAAGGTCTGGCTCTTTTTGCCAGGCTGGCTGGAGGAGT	Strong
GTGGGACGTTTCTGCGCACCTAAATCAATGACTAATGCCGATGGGTCAACTATACTTTTCACGAGTCTTTATGACCTCTCT	Weak
CCGCTTAGTCGGGCATTTTCTTTTTCTCAACTTCCTGCTTTTCCTGCCGATATTTTTTCTTATCTACCTCACAAAGGTTAG	Weak
CTCACAAAGGTTAGCAATAACTGCTGGGAAAATTCCGAGTTAGTCGTTATATTGTCGCCTACATAACGTTACATTAAGGGG	Strong
ACCCAGCGCTACGCCCGAGGTGGCATACAGTCTGTGGCGTTTTTCTGACATAATAGGCAAATTCGATTTTGCCTCCGCAGG	Strong
TATTGCATAGAAAATTAATGCTATTGGAATGAAGAGAGTAACGAATGGCTAAACTGGCTAACCCGAATGACGAAAAATTCT	Weak
ACCGCCATCCCGGGCAGTAAAAAGACGTAAACTTTCCCAGAATCCTGCCGATATTATCCCACAACTGCTGGATGAACAGAG	Weak
GTGATACAAGATCGATGACATAGCGTTGAAGAAAAGGATTTGATAATCCGCAAAATTTGCACAACACTGCCTGTAATACTT	Weak
AAGTGATACAAGATCGATGACATAGCGTTGAAGAAAAGGATTTGATAATCCGCAAAATTTGCACAACACTGCCTGTAATAC	Weak
AAGTGATACAAGATCGATGACATAGCGTTGAAGAAAAGGATTTGATAATCCGCAAAATTTGCACAACACTGCCTGTAATAC	Weak
CTCAATGTTGCGCTCAGGTGAATCGCGCCAGCAAATTACGGATTATCCTGAAATGCGTTTCTCACTTGCCCGACATATGCG	Weak
CTCAATGTTGCGCTCAGGTGAATCGCGCCAGCAAATTACGGATTATCCTGAAATGCGTTTCTCACTTGCCCGACATATGCG	Weak
AAATTACGGATTATCCTGAAATGCGTTTCTCACTTGCCCGACATATGCGTAAAATGAGCGGCAGATTAAAAAAGGATAGTG	Strong
TTACCGCATTTTGGAGACTATTATTTACACTAAATCTGATTTGATATATTGATACTTAAAACATTTGATGCTTCCTTTGTC	Weak
TTTTTTGATGGAAGTTGTTTGCATTTCTTTAAGGCGAAACAAATAATTACGCATCAATTTTAATGTCGGTTAGAGGGAAAC	Weak
GATTATGATACCGAAAACGGGTTTGAACGTGCGAAGCCCGAACGTAGTGTTCGGAGTTCTATGTGCTTTACCGCATTTTGG	Weak
TATTATTTACACTAAATCTGATTTGATATATTGATACTTAAAACATTTGATGCTTCCTTTGTCACTTTTTTGATGGAAGTT	Weak
GAATCATTTTTCTAAAACAATACATTTACTTTATTTGTCACTGTCGTTACTATATCGGCTGAAATTAATGAGGTCATACCC	Strong
CCGGACGGCATAATATTACGACGCTGACCTGGCGGACTGCTGCCGTCAGGTCAATATGCTAAAAATCCCTTCATTTCTAAT	Weak
CCCTTCATTTCTAATAACCCTATAATTAATCAACGAAATTATAATGTTTCTAAAATTAGAATATAATTTATAAACATTATT	Weak
AATAACCCTATAATTAATCAACGAAATTATAATGTTTCTAAAATTAGAATATAATTTATAAACATTATTTAAATGTTGTTA	Weak
TGGCAGGATGTTTACAGACCCAGGCTTGTTACAGGCCAGGTTTATCTTAAAATTACGGTAATTCATGACGTACTGATCGTC	Strong
TTAAATGCAGATGAGTTAGGTTTGGATTTTGATGGTATGTGTAATGTTATCATTGGATTATCAGAGAGCGACTTTTATAAA	Strong
TTTTGATGGTATGTGTAATGTTATCATTGGATTATCAGAGAGCGACTTTTATAAAAGCATGACCACCTACTCTGATCATAC	Weak
CAAACTGGCGCTACTAATGCGCCACTTTCTTATATGGTCAATCACTTTCCTTAAAGAATACGTTTTGTGTGGTCACTATCT	Strong
AACTAACCTTTTAGGTGCTTTTTCATTGCTGTAATTAACCTTTTAGGTTATAACTAAAGTAACAGGGAGGCGGGGGTTATG	Strong
TATGCCTTGTGACTGGCTTGACAAGCTTTTCCTCAGCTCCGTAAACTCCTTTCAGTGGGAAATTGTGGGGCAAAGTGGGAA	Strong
TATCACCCGTCACTCTGACGGGTATATCAATGCGTCTGGCTTGCCTTTATACTACCGCGCGTTTGTTTATAAACTGCCCAA	Strong
TCTTCTTCTGTCTTGTAACAGAAGAACAGAAAATCGGGCTTTTGCGCCTGAATATTGCGGAGAAAAAGCATGGCCGGGAAT	Strong
TTCACCGTAGCAGATGATTTTTGCGCCTTGTCGCTGCTGCGTGTGGTTGGTAAAGTAAGCGGATTTTCTTTTCCGCCCCAG	Strong
GATGCATTAAGCCTTTCTGGACTCAGGCAGAGATTTGTAACAAAGGAAACGAACTGCACTAATTTTCACCGTAGCAGATGA	Strong
ATATTCACAAAGATACTCGGTTTAACCTGCCGTTTAATCCGTTTTCACGTAGAATAATGCGCGCTGCGTCTCATGGGAGTG	Strong
CGATGACGCCGGAAGAGGTGCATCGTGTTGCTAATGAACGTCTGATGCAGATGATGCCGCAGGTATTGCCTTCGCCAGACG	Weak
ATAGTACCAAATGGGAAAATGTTAAGTAAGTACTTCTCTATATTCTTCAGGTAAACTATCAGCTGATGGTTTATCTATACA	Strong
AGTACTTCTCTATATTCTTCAGGTAAACTATCAGCTGATGGTTTATCTATACAAAAAAGGAGTCGGGATGAACGAACAATC	Weak
AAGTAAGTACTTCTCTATATTCTTCAGGTAAACTATCAGCTGATGGTTTATCTATACAAAAAAGGAGTCGGGATGAACGAA	Weak
TTCCTGGACATTTTCGTCGTTGCTATTCTGGTTCACTGCGTCGTGATATTCTTGCGGTTTGACTTTTTCAGGTCGTTCTTC	Strong
AGGATTAATTAAATTCATTCCTGGCAGGAAAATGGCTTAACATTTGTTAGACTTATGGTTGTCGGCTTCATAGGGAGAATA	Strong
TCAGATGAGAAATCTGTGATCTATTTGGCAAAATTATGCTTTATTGTTTACCCTTGTCAGACTGCCCGTCATAAGGCGGCG	Strong
ATCCAGTAATATGGATTAAAAAGCAGACTAAACCCCAAATATTTCTTATGTTTTACTTTAGACCTATTCACGGTGGTTATT	Strong
CTGACTCGCCTCACTCTTCCTTTGGGCTTGAGACCACATGGGGTCGGCGCCCCGAATTTTAAAGGGCAATTACGATAAAAA	Weak
AGATCAAGTTTAGGACAAAATTTTGCCAGTTGGTGTTAATGTTTTGTTAGAATCAGTCACGTAATGTGAGCACGATTAAAG	Strong
ATCGAACTGATTTTTCGCCTTTCATACTTGCAAAAGCGGAGAATCAGCTATCCTTTTCCCTGAAACCTCATCAACTCAAAG	Strong
GTTCAGATGGTTGCCATGATGCCAGGAAATTTGGCATTTTAACAGTCCCTGTCCGTGCAATTTTGTTCAAGTGACGAGTTT	Weak
CAGCATATATGCTGGCGCAGAACATTGCAGAAGCGGCGAGCGGCATTGATAAGCTGGTTTCCCGCGTGCTGGTTCTGGCTG	Weak
TGATATCACACAAAAGGCCGTCGACTGGACAGTTAACCGATTCAGTGCCAGATTTCGCAGTATCTACAAGGTCCGGCTACC	Weak
GTGCCATGTCCTCTCCCGCGTGAGAAATACGCTTCCCCGTAAGCGCATGGTAAACTATGCCTTCAAATCGGGCTTATCGCG	Strong
GTGCCATGTCCTCTCCCGCGTGAGAAATACGCTTCCCCGTAAGCGCATGGTAAACTATGCCTTCAAATCGGGCTTATCGCG	Strong
TCGTTTCGGTGGTGATGCGTAATCATCGCTGAACAGCGAACACAATCTGTAAAATAATATATACAGCCCCGATTTTTACCA	Strong
TTTTTACCATCGGGGCTTTTTTTCTGTCTTTTGTACTCGTGTACTGGTACAGTGCAATGCATAACAACGCAGTCGCACTAT	Strong
CATTACCGCGCGCCTGCTGTTTTTATAAACAATGTATTTTCAATCCGTTATACTTTTCCTGGTGATGTTAGAAAGGAGTAA	Weak
TGCGAGTGTAGACTCAATGATTCCTTTAAGCCTGTCAATTCGGGATATATGATTCCATACATCTGCAATTATTTGATCGTA	Strong
TGCGAGTGTAGACTCAATGATTCCTTTAAGCCTGTCAATTCGGGATATATGATTCCATACATCTGCAATTATTTGATCGTA	Strong
TAGACTCAATGATTCCTTTAAGCCTGTCAATTCGGGATATATGATTCCATACATCTGCAATTATTTGATCGTAAATAGTAA	Strong
GCACATTTCCAGCGTCGATACGCGGTCAATTTCAGCCGAGGCGGTGTTCGAGCCTTCAGTAATCATCTTTTCAAATTGCAT	Strong
GCACATTTCCAGCGTCGATACGCGGTCAATTTCAGCCGAGGCGGTGTTCGAGCCTTCAGTAATCATCTTTTCAAATTGCAT	Strong
GTTGCAGTGTTGCGCAACTCGATTACCGGCAACCTAAAAAGCAATATAAATCAGAGAATTGAACAACGCATGTGGAAAAAG	Weak
CCTAAAAAGCAATATAAATCAGAGAATTGAACAACGCATGTGGAAAAAGTTACACTGCGAATATTCGGCACATAATTGCTG	Weak
AGCCAGGCGGTGCTGGATTTACAGTTCGGTCATTCCCAGCGGGTAGGGTATGATGTAGCGACCAGTATGATCAGTCAGTTG	Strong
CTGCTGGGTGGGGCGGGTGATGTGCTGGCGAACAGTCAGTCTGACCCCTATTTAAGCCAGGCGGTGCTGGATTTACAGTTC	Strong
TAACAAAAAACCTCGCTCCGGCGGGGTTTTTTGTTATCTGCTTGCCCCCATATTGACTGCATCTGTTCATTCCTGGAGATG	Strong
ACGTACTAAGCCGGAAAAACTGGAACTGAAAAAATTCGATCCAGTTGTTCGCCAGCACGTGATCTACAAAGAAGCGAAAAT	Weak
ACCAGCATCAAGAACTCGCCGTTCGCTTCTTCCCCTGAAATGATTAACTCCGGTATCATGTGCGCCTTATGTGATTACAAC	Strong
AGGCCGTGGCTGCGGAAAGTTCCGGTTTACACCCTGCCGTCGCTGTGCTGCAATCTTGCCCCCAACAACAGTGAATTCGGT	Strong
ATAAAGGTTTAGTCGCTTGTGAAAGTGTTCTGAAAACGGGCATTATCCAAAGTTAGTTGCCGGATGCAAGCATGATAAGGC	Strong
TTGGTTAGCTTGTACATCAACACCAAAATAAAACTGGCAAGCATCTTGCAATCTGGTTGTAAGTAATGGCGGCACTTGGGC	Strong
GCATATAAAACAAATTACACCGATAACAGCGAATATTACGCTAATGTCGGTTTTAACGTTAAGCCTGTAAAACGAGATGGT	Strong
TTTTTCTCGCCGCCCTGCGTCAGCGTGTTTAGCAACTGTAACAAATATTAAAATAGCAGGTGTTTATCCGCACAACATGAT	Weak
CCTTATATGTGGTGCTAATACCCGGTTCAGAGTAGCATGTTTCTACCTTATGATTCGTTAGCTATCTGGAGTTTTAACATG	Strong
CATATTCTTGTTCATATTCCGTCCTCTTGTTTATCAGCGTGTTAGATAAGCCTGGAATACATTGGGCGCTTTTTCAAGCCC	Strong
ACTCATGAATTTCTCCGCGTTTTTTTCGCATTCATCTCGCTAACTTCGCTTATTATGGGGATCAGTTTCAGGGTTTCAAGG	Weak
GTTCTTACGGAAAAATTCATCTGTTTATGGGCGGTGTAGGTAACGACGGTCATATTGCATTTAACGAACCGGCGTCTTCTC	Strong
ATATCGTTATTATCACTCCCTTTTACTGGCTAAACCAGAAAACTTATTTTATCATTCAAAAAATCAGGTCGGATTGACGCC	Strong
CGCCAGCAGGTGCCAACATTGAACAGTTCATTTTTGCGGGTAAAACAATATACTACCGTAACGGACTTTGTGTGGATGAGA	Strong
ACCTGGCCTGGCGGGCGCGATCCTCGACGAAGCTGACATTTATTGCGGTATTATTGCTGATGGCCTGCATGTTGATTACGC	Strong
ACTCACAAAAGACACGCGTTTAATTTGCGATACGAATTAAATTTTCACACACTCTGTAGCAGATGATCTAACAATCTGATT	Strong
ATTGTTGCTGAGTCTTTTGGCAAGTTGGTATCCGGCGCGGCGCGCCAGTAATATTGACCCTGCGCGAGTCCTTAGCGGCCA	Weak
AGATCGCATTATAAGCTTTCTGTATGGGGTGTTGCTTAATTGATCTGGTATAACAGGTATAAAGGTATATCGTTTATCAGA	Strong
AATTGCAAATCTGGTTTTGTTGTATGGATTGCGTGATTTTTGATCTGGTATAACAGGTATAAAGGTGCACCAAGATAGTCA	Strong
TTAAAAAATATGCGCTTATGATTATTTTGTAAGAACACATTCATAATATTCATAATGCTCGTGAATAGTCTTATAAATAAT	Weak
TTTAATTGTAGGTGAGGTGATTTTTCATTAAAAAATATGCGCTTATGATTATTTTGTAAGAACACATTCATAATATTCATA	Weak
AATAATAGTCTATTGATTATTGGCGGTGAAACTGCAGGCGGCAAAGCGGTGACGGATTCAGTTTTGATCACTGTGAAGGAT	Weak
TGCCTTATTAATTTTGTTAGTTGGTTTTGATATTCCAGGTAAAATTTATAAACTATCCGTGGCTAAATGATTGGAGGCTTT	Strong
ATTCTCTGCCTTATTAATTTTGTTAGTTGGTTTTGATATTCCAGGTAAAATTTATAAACTATCCGTGGCTAAATGATTGGA	Strong
ACAGGTTTTACCCCGATCGGGGTATGCATCTTTGACACATCCTTTAATATCTTAGCGGCTATAAAAATGGCTTATTAATTA	Strong
GCTACAGGTTTTACCCCGATCGGGGTATGCATCTTTGACACATCCTTTAATATCTTAGCGGCTATAAAAATGGCTTATTAA	Strong
AGAGCAAACCAGCAGAAATATCTCTGGTGAATCAATCGCTATATAAATATATTTATAACCATTTGAAATGTGAGCAAAAGC	Strong
TCCCCATCACTCTTGATCGTTATCAATTCCCACGCTGTTTCAGAGCGTTACCTTGCCCTTAAACATTAGCAATGTCGATTT	Strong
TTATCTTATCGTTTGATTTACATCAAATTGCCTTTAGCTACAGACACTAAGGTGGCAGACATCGAAACGAGTATCAGAGGT	Strong
CGCTTTACATCGGTAAGGGTAGGGATTTTACAGCACCGTGAAAAATCTCATAATTTTTATGAAGTCACTGTACTCACTATG	Strong
ATGATGCCAAAGCGAACGACAAGGTTGTAGTTTTCACTACATGTCCATACATAAAATGGGGTAACATTCACGCGCCTGGTA	Strong
ACGATTCATAACGACCTTCTTTTTTGGTTGTAAAAACCTTATTCTTTATATGAGTGTTGTTATTACCCGACTTACAGGGGA	Strong
TTTCTTATCTATTCTTTCAATCAGCACTTCACCCAATTCATCCTTAATTCTAATAACTGGCTATTGCGCCTTACCTCGTGT	Weak
TCTGGCTACTTAATCCCCATTCTGCCCCCGCGGTTACGCTTTCTTATCTATTCTTTCAATCAGCACTTCACCCAATTCATC	Weak
TGGAGTACGCATGGTTTAACAACGTCGAAACCAAACCGGGCATTGGTTATCCGAAAAACTGGGAAGATCAGGAAGAGTGGC	Strong
GTGAGTACAGTGACTTCATAAAAATTATGAGATTTTTCACGGTGCTGTAAAATCCCTACCCTTACCGATGTAAAGCGACTA	Weak
AGTGTTTTTAATCTTCTACATCGTTTGTGTGCTGCTGACCTGGCTGGTTTATGGTCGGCGGAAGTTCAGCCAAAAATAAGA	Weak
AACTTGATTAACATCAATTTTGGTATGACCAATGCACCATTCATGTTATTCTCAATAGCGAAGAACATTTTCATTGCTGTA	Strong
TGCAATAGTCTGTTTTGTCCCTGATTGTTGCTAAAACTCATTTTATTTTAAAAAAATGTTACCTTCATCAATAGTCAACGG	Weak
TCGCCCGCCGACTACGCTCTGCATTTGCCGAAAAGGGGATTGTTGTCGCAGCATAACCCCGATTAATAAAGAATGAAAAAA	Strong
GTTAATGTCCAAAGTAGCAACTTTGCTTGCACTAGACCGACTGGTCTACTACACTCCAACGCATGAACAAACACACCGAAC	Strong
ACACCGTAAAAGTTGCAAAAACGTTAAATGCGTCACACATTTCAATGTTAAAGTGGTCGGCTTTTCCCCTGAAACATGCCA	Strong
CACGTTTAAAAATCATTTTTACACTTGCAAGAACGCTCATATCAGATATAAATTAGATATATCTAATTAAGCAAAAGGAGG	Strong
ATTCAAAGCGTCATCGCATAAACCACTACATCTTGCTCCTGTTAACCCGCTATCATTACCGTTTTCCTCCAGCGGGTTTAA	Strong
GAAATCTATAGCGCATTTTTCTCGCTTACCATTTCTCGTTGAACCTTGTAATCTGCTGGCACGCAAAATTACTTTCACATG	Strong
CAGGTCTGGTGCCTTTGTCGAACCTTGTAGAGCCTCGATGATGGGCGTATTATAACCAACTAAAATAGTCAACTATTAGGC	Strong
CGCAACCTGAAAAATGCCTTTCGTCTTGAATTGCCCGTGCAAGGTCGCCATATGGTGATTGTGGATGATGTCGTTACCACC	Strong
AATTATTCCTACACTATAATCTGATTTTAACGATGATTCGTGCGGGGTAAAATAGTAAAAACGATCTATTCACCTGAAAGA	Strong
TACTTTTCCTAATTAATCCCTCAGGAATCCTCACCTTAAGCTATGATTATCTAGGCTTAGGGTCACTCGTGAGCGCTTACA	Strong
CATCTCTTTCCCCTTGACTATCAAGACTTGCCTCACTCCTGCCTGACCGTTAAGCTTTGCGTTTAAACATAAAAACATCAT	Strong
GTAACGAAATTAACGGGATTGGCGATTTGCGAACGTGATGCATGTCCGCGATCGCACAAAATAGCCGGTGCGGCGTCTATT	Weak
GACTGCCCATCTATTGATCCAGAACAGGTAATCAGTATGACGAATACTTAAAATCGTCATACTTATTTCCGCCATCTATTT	Weak
AGCCATCGTTAAACAGCGTGGCGGCAGCGCCTGGCAAATCGTCAGCGTAGACAGCACCTATCACTCCTCGCTGTCAGTCAG	Weak
GGTGGTGGGAGAGAAATTAACCTTTTCCTCTGACGCCGGACGTGTGCTACAAAACGCGGTATTACCCGCATTCCCCGTGCG	Strong
GTTACAAACGAGGCTGTACCTTACCGTTTTTATTGTTATGTTGAATCAAGCTAAAATGACAAATTATCGCTAAGTTCGGAC	Weak
ATTTGTCATTTTAGCTTGATTCAACATAACAATAAAAACGGTAAGGTACAGCCTCGTTTGTAACAATGAGAAGCATATGAC	Weak
ATAAAGGTGAATTTGATTTACATCAATAAGCGGGGTTGCTGAATCGTTAAGGTAGGCGGTAATAGAAAAGAAATCGAGGCA	Strong
TATTCTTATCGATAGCGTTTCGTTTTTTAAACCGCAGCGACCTTACCGCTATAGTCAGGTAATCATTAATAAAAGGATAAA	Strong
AAATCTGGCGCAGGCCTATGGGATGAATTTTCGCCGTCTGGATATCGAAGGTCACAGAATGCTGATTTCGACCATCTGATT	Weak
TCGACCATCTGATTTCATTAGTATCTTGAAAATCGGGTAATTACGACGCTAAATTAATGCAAGAATAAAAAACAGAGGAAC	Strong
GTGAGGAAATACCTGGATTTTTCCTGGTTATTTTGCCGCAGGTCAGCGTATCGTGAACATCTTTTCCAGTGTTCAGTAGGG	Strong
GTATCGTGAACATCTTTTCCAGTGTTCAGTAGGGTGCCTTGCACGGTAATTATGTCACTGGTTATTAACCAATTTTTCCTG	Strong
AAGAAGCGACTGAGCAGTCTCAACCTGCTGCAGCACCGGAAGCTCCGGCTGCTGAACAGGGCGAGTAAGGTTGCCATTTGC	Weak
AACGAGAAACCAAAACTTACATCTTGAAATAATCACATTGATTAGATGAATATTTATCGCGCAGTGACATCATTTTTTAAT	Strong
CATAATTGATTATTTGACGTGGTTTGATGGCCTCCACGCACGTTGTGATATGTAGATGATAATCATTATCACTTTACGGGT	Weak
TTAATGAGTAGTCAAAATGACTATCAATCAAATGGTCGATATGACAATATCTATAGTCAAATTGACAGTGAGGCAAAGATG	Strong
TTATTTATAGAGTAAAAACAATCAGATAAAAAACTGGCACGCAATCTGCAATTAGCAAGACATCTTTTTAGAACACGCTGA	Strong
TTCCTGAGTTATCCACAAAGTTATGCACTTGCAAGAGGGTCATTTTCACACTATCTTGCAGTGAATCCCAAACATACCCCC	Strong
CAAAAAAAGCTCAAACATCCTTGATGCAAAGCACTATATATAGACTTTAAAATGCGTCCCAACCCAATATGTTGTATTAAT	Strong
CCACTATTTGCTATATATTGTGTGGTTGAATCTTTTTTCAACTACATCTAGTATCTCTGTATCAACAGAGAGACAACCCGA	Strong
CTTTATCTCAAAAGCGTTGCGCCTTTGTTGTATCGTCAGTTCAGGGTAAAATAGATTTCCGTTAACCACCTGGTCAGGACG	Strong
ATGCACTTACAATTGATTAAAGACAACATTCACAGTGTGGTTATTTGTTACACATAGGGGCGAGCAATGTCATGACAGTGT	Strong
AATTCTGGTACGCCTGGCAGATATTTTGCCTGCCGGGCGAACAGTGTGATACATTGCTGTGTCGGGTAAGCCATTACGCTA	Strong
CGAAATCATTCGCGTTGCATCGAGGCGGCAACTGAGTGAACTCCCATGAGCATAGATAACTATGTGAATGGGATGAGCGAA	Weak
GTTTAGCCTCATGTACGATTCTTTGCCAGGCTTAATGCCAACCAGATTGTAGTAAGCCACGAGCAGATGCTTACGTACATG	Weak
TTTTCGTTTAGCCTCATGTACGATTCTTTGCCAGGCTTAATGCCAACCAGATTGTAGTAAGCCACGAGCAGATGCTTACGT	Weak
ATTAAGTTACATAAATGTAAATAACATGCAATTCACATTGCCGAAAGCGTGTCCGATATCGCACAATAACCGCTGATTTCA	Weak
GCAAATTCCTGGAGTTATTTCAACCTATTGACTTTTAATTTGATTTGAGGACGATTATTTATTAAGTTACATAAATGTAAA	Weak
AATTCCTGGAGTTATTTCAACCTATTGACTTTTAATTTGATTTGAGGACGATTATTTATTAAGTTACATAAATGTAAATAA	Weak
CAAGCGTGGAGTTTAACTTGAGCATCATTAAGCACATCACAGTAACCGCTGATCATAGCAAACCCTCTGAAGGCGGAATAT	Weak
CGGGGATGAAGATGGCGGTCTAGCACAGGCACTCCTTAAATATAAAGCCTTTCTGATTGAGCAACAGTGCGGATATTATGG	Weak
TATCATCGCAAAAGAGATTACTGTCACTTTCACATATTTGTGAGTTACCGTATTCTCATGGTTTCTTTTTATTTATAAGGA	Weak
CGCGGAATCCACCAATTCGTGAACGCAAAAGTATTCCCACCAGCTGGCTGAAGATCACCTTATATGAAGGACGTAATCGCC	Weak
TCCTGTCAAAATAGACCCGTATTTTTTCCATTGCTTCACAACGGACACGATTCAACAACATCTAATTATCCTGGAGTCGTC	Strong
ATAGAAAGGAGTAAAAAACCACATCAATTAGCTGTATAAAAGAATTTCTACAGTGATTGTAAGGTTTTTTTTATTCCTCCC	Strong
CCGTTATCTCTACCTTTGGGCTGGTCTTTGCATCTGTTTATTCGCTGGCGATGTTACATCGCGCTTACTTCGGTAAAGCGA	Weak
ACGTCATTATAGTGTGTGTCAGATCTCGTTTTCCTTAACCATGTTACATAGAATGTGCACGGAAATTTAACCTGCCTCATA	Strong
TTTGCAATTATTTGCCACAGGTAACAAAAAACCAGTCCGCGAAGTTGATAGAATCCCATCATCTCGCACGGTCAAATGTGC	Strong
CGTTATCAAAGCGGTAGACGGTGAAATGATCACAGTTACCGTCGAAGGTAAAGATGAAGTGTTCGCGCTGAGTAATATCCA	Strong
TGAGTGATGTTTTTATTTTATCTGTTTGTTTTGTAAGGGTAAATTAACTAAAATGGCACCATCAACAAAACCGGAAGAGGT	Weak
ATCCACTTATCTTTTTGGTGGTATGGCTGCTGATGTTGCTGGCGTGGTATCTTGTCGGTCTGCCGATAGGTCCGGGTATTT	Strong
TTTTATGCTAAAGATTGCAAGTTGCTTGTAAAAGATAAGTACACTGATCCATAATCGCTGTTGTTGAGGGTGCATGCTGCA	Strong
TTTTTTTCATATGCCTGACGGAGTTCACACTTGTAAGTTTTCAACTACGTTGTAGACTTTACATCGCCAGGGGTGCTCGGC	Strong
TTTCATATGCCTGACGGAGTTCACACTTGTAAGTTTTCAACTACGTTGTAGACTTTACATCGCCAGGGGTGCTCGGCATAA	Strong
CTTAAAAGTTTTAGTATCATATTCGTGTTGGATTATTCTGCATTTTTGGGGAGAATGGACTTGCCGACTGATTAATGAGGG	Strong
CATTTTGAAACATCTATAGCGATAAATGAAACATCTTAAAAGTTTTAGTATCATATTCGTGTTGGATTATTCTGCATTTTT	Strong
CTTAAAAAGTTCCCTTGCATTTACATTTTGAAACATCTATAGCGATAAATGAAACATCTTAAAAGTTTTAGTATCATATTC	Strong
CTTTATCTTTGTAGCACTTTCACGGTAGCGAAACGTTAGTTTGAATGGAAAGATGCCTGCAGACACATAAAGACACCAAAC	Strong
CTTTATCTTTGTAGCACTTTCACGGTAGCGAAACGTTAGTTTGAATGGAAAGATGCCTGCAGACACATAAAGACACCAAAC	Strong
GGTTTGCGTCAGCTCATTTTTATCTGGCCTTGTGCACTGGCAATTATTGCTGCATTGACGATGGGATTCTTTTACACACTC	Weak
TATGTATTATCTTCGATACATTCACCAGACTTATTATCATTTCAGAGGAATTATTTGATTAAGGTTTTACTTAAGGCGTAA	Weak
GACAATAAAGGCATATAACCCGCGCAGAATAACGTATAGCAAATTAAAAGTATAATTTTTATTTTGTATGTATTATCTTCG	Weak
CTTATTATCATTTCAGAGGAATTATTTGATTAAGGTTTTACTTAAGGCGTAACAAATGATATTTATCGGCTAACTGAACTT	Weak
GCGCAGAATAACGTATAGCAAATTAAAAGTATAATTTTTATTTTGTATGTATTATCTTCGATACATTCACCAGACTTATTA	Weak
TAACGTGATCATATCAACAGAATCAATAATGTTTCGCCGAATAAATTGTATACTTAAGCTGCTGTTTAATATGCTTTGTAA	Strong
TCAATAATGTTTCGCCGAATAAATTGTATACTTAAGCTGCTGTTTAATATGCTTTGTAACAATTTAGGCTGAAATTCATAC	Strong
ATATGCTTTGTAACAATTTAGGCTGAAATTCATACCAGATTTAGCTGGTGACGAACGTGAGCTTTTTTAAGAATACACGCT	Strong
TCATCTCGTTGATTCCCTTTGTCTGTTTGATAATGCGCACATTGGGTATAACGTGATCATATCAACAGAATCAATAATGTT	Strong
ATATAAACAGTGGAGCAATATGTAATTGACTCATTAAGTTAGATATAAAAAATACATATTCAATCATTAAAACGATTGAAT	Strong
TCATATGTAATGTGATCTATGTAGGATCATTTGTTACTCCAATGTAGGTATATTCGTCACGTTTTTATAACCATAACGACG	Strong
CCCGTTAGACATCACAAATCGCGAAGAGTTTCCCATTAATTTTTGATATATTTAAAACTTAGGACTTATTTGAATCACATT	Strong
CCTTCATTCCTTTGCGTTTTCTCGCTGGCGAAGAGTCGTCGTGCAGACCACAATCAAGATCCCAGAGGTATTGATTGGTGA	Strong
CGAAACGCTGTTGCGATTGACCGCTGGTGGCGTTTGGCTTCAGGTTGCTAAAGTGGTGATCCCAGAGGTATTGATAGGTGA	Strong
AACATCGCATTTTTTTGACACTAGAATTGCAGCAATATGGCGACGCCATTACATTGTGCTTCTCAAAAAGCTTAAACGTTG	Weak
ACCAGGAAGCGGAAGAACGCAGTAAACGTCGCTGTGGTTTGCTTTAAAATCTGACCATCCGCCTTTGCAAAAATTTGCCTG	Weak
TTTGCTTTAAAATCTGACCATCCGCCTTTGCAAAAATTTGCCTGATTTTACAAACGAATCAGGCTCATCCCATCGACATAA	Weak
GGAAGAACGCAGTAAACGTCGCTGTGGTTTGCTTTAAAATCTGACCATCCGCCTTTGCAAAAATTTGCCTGATTTTACAAA	Weak
TTATGCATATTCTCTCAGTTCAACAATTGGATTATTAATAAATATTGTCTAGAGTGAGCGGTCATAAATAAGCACTTTCTT	Weak
TGCTTAATCCATGAGCCAGCGTGCTGAACGATACCGGGATTCTGTTGTCGGAATGGCTGGTTATCCATTAAAATAGATCGG	Strong
TGCTGAACGATACCGGGATTCTGTTGTCGGAATGGCTGGTTATCCATTAAAATAGATCGGATCGATATAAGCACACAAAGG	Strong
TGCTTAATCCATGAGCCAGCGTGCTGAACGATACCGGGATTCTGTTGTCGGAATGGCTGGTTATCCATTAAAATAGATCGG	Strong
ATCGTCTGAATCACCAGAATAAATAAAGTCGGTGATAGTAATACGTAACGATAAAGTAACCTGACAGCAGAAAGTCTCCGA	Weak
GTGGCTATACCGGCAAAGATCCGCTGGATAATACCTATACCCGGAATATGTACATTGTGAAGCACTAATGGCAATACGTGG	Strong
GGTCGCCCCTGATGGGCAAAACATCTATGATACACGCAATTGTGGATCAATATAGTCACTGTGAATGGGTGGAAAATAGCA	Weak
GCGCGAGCAGATTTCACGGAATAATTTCACCAGACTTATTCTTAGCTATTATAGTTATAGAGAGCTTACTTCCGTGAATCA	Strong
CTGGTTGATAATTAAGACTATTTACCTGTTATTAACACTCTCAAGATATAAAATTATTATCAGCGATATAACAGGAAGTCA	Strong
GCGCGAGCAGATTTCACGGAATAATTTCACCAGACTTATTCTTAGCTATTATAGTTATAGAGAGCTTACTTCCGTGAATCA	Strong
GCCGGATTTTATTCGGAATATCCTGCTTATCCTCGTGCTGTTTCTCACGTAGTCTATAATTTCCTTTTTAAGCCCACAGGA	Strong
ATTCGGAATATCCTGCTTATCCTCGTGCTGTTTCTCACGTAGTCTATAATTTCCTTTTTAAGCCCACAGGAGAGCAACAAT	Strong
AAGCGGAGCCGTTTCGTTCACGGGCTTGAAAAAGCGCCCAATGTATTCCAGGCTTATCTAACACGCTGATAAACAAGAGGA	Strong
AAGCGGAGCCGTTTCGTTCACGGGCTTGAAAAAGCGCCCAATGTATTCCAGGCTTATCTAACACGCTGATAAACAAGAGGA	Strong
ATTCTGCAACTGAATCCTTCCGCTCAAGCTAACCCCGCCATTATCAACTATGCTTTTCTCTTAATTCGCTGAAAACAACAG	Strong
TTGCTTATGTTTTCGCTGATATCCCGAGCGGTTTCAAAATTGTGATCTATATTTAACAAAGTGATGACATTTCTGACGGCG	Strong
TTGCTTATGTTTTCGCTGATATCCCGAGCGGTTTCAAAATTGTGATCTATATTTAACAAAGTGATGACATTTCTGACGGCG	Strong
CATCATGGCGACTGGCGGGTGTGCCGGATGTCTGGAGCTGGCTTGAAATGATAACCACCGCATTACAACAAAAAAGAGAAA	Strong
TTTCCCACCATAGCCAACCGCCATAACGGTTGGCTGTTCTTCGTTGCAAATGGCGACCCCCGTCACACTGTCTATACTTAC	Strong
TAACGGTTGGCTGTTCTTCGTTGCAAATGGCGACCCCCGTCACACTGTCTATACTTACATGTCTGTAAAGCGCGTTCTGCG	Strong
TGTTGTTGAAGTGGAACAACCGTTGCGTGGAAAATATCTGACCGTTGGTTGTCCAATGAAATTCTCTGCCTTTACGCCGGA	Weak
CGCCAAAGTGGCAGTGTTGTTGAAGTGGAACAACCGTTGCGTGGAAAATATCTGACCGTTGGTTGTCCAATGAAATTCTCT	Weak
TGAGCAATTATCAGTCAGAATGCTTGATAGGGATAATCGTTCATTGCTATTCTACCTATCGCCATGAACTATCGTGGCGAT	Strong
TGAGCAATTATCAGTCAGAATGCTTGATAGGGATAATCGTTCATTGCTATTCTACCTATCGCCATGAACTATCGTGGCGAT	Strong
TAGGTAGAATAGCAATGAACGATTATCCCTATCAAGCATTCTGACTGATAATTGCTCACAGAAACGGAGCGGCACCTCTTT	Weak
ATCCGTCACAGTTCAAACATACAAAATTTGTGATTTTACTTAACTATTGTGTAACTTTCATAAAACAATGTGATTCGTGTT	Strong
GGAGACACCTTAACTGCTACTGCGCAGGTACGTCATCAGGGCAAGCAAACCGGTGTTTACGACATCGAAATTGTTAACCAA	Strong
ACGATTGATTTTTTGCGTCCAGGCTTTGCCGGAGACACCTTAACTGCTACTGCGCAGGTACGTCATCAGGGCAAGCAAACC	Strong
GACCGTCACTGCACAAATGCTTAACGGTCATCAAAGTTGCCACGGCGGGCAGCTATTTTCACTGGCTGATACTGCCTTTGC	Strong
GGCCCTGGTGGGGTAAAGCGCCAGGGCCAGAAGTCGATACGACCTGTGCTATGATTCATAAATCACAACAATAACAACAGA	Strong
GTTAACATTTCGTTAAAAGATCCTTTGCTTTTTATGATTCGCGATTTAACTATTAGCAACAGAAATGTGAAACATCTGGAG	Strong
CTGCAGATGATATTTAGCAAAGTGGTAAGCGAAGCCGGGGAATCTGAGTAAAATAGCGCGGTTCTTTTGTACCGGAGCCGC	Strong
AACCTGCAAACATTGTTAACTCCTGCTAAATTGTTGGCGCTAATTATTTCATGCTACCCGGCACATAGCCAGTAGAGTCAG	Weak
TCAAAACGCGCCACGATTCGCTCGCCGGAGTGGTTGGCACGCAGCTCTTCTGCCACCAGCGCGATTGCCTGGCCGCTGCTC	Weak
CTTTTATTCCGACTTGTTCCGTAGTGAACATGCTGCCACACTAACAATTCTCTGATAAGGAGCCGGTATGTTCTTAATTAA	Weak
TCGGCTTCGGTGGCACTAATGGTTCTTTGATCTTTAAAAAGATCTAAGTTGTCATTTTCCACCCTTATAAAAGGTCCGCTT	Weak
AACCATCAACCTGGATAACCCGGATGAAGGTTGCGATCTGGATTTCGTACCGCACGAAGCGCGTCAGGTTAGCGGAATGGA	Weak
ATTATTCTTTATGTTGGGTCTATTAAGGTTATGTTAATTGTAGCTTTGCTATGCTAGTAGTAGATTTTTGATAAATGTTTT	Strong
TGGCAGTGCTGCTACGGATAAATCATTGCCCCCACCAATGTGACTGATAAAATGCCAGACAGCACAACATCAATTTATCAG	Strong
ACTGACGGGCAGATCCTCGTGATGCACGACGCCTTTGGTATTACCGGCGGTCACATTCCTAAATTCGCTAAAAATTTCCTC	Weak
AGATCCTCGTGATGCACGACGCCTTTGGTATTACCGGCGGTCACATTCCTAAATTCGCTAAAAATTTCCTCGCCGAAACGG	Weak
AATGCCGTCAGATGAGTAGACACTAAACAAAAATCGGGCAATACTGCGTGAGAATTTCCTCAAAGCAGGCATCGCCTGCTT	Strong
GCTGACGCAAATGCCGTCAGATGAGTAGACACTAAACAAAAATCGGGCAATACTGCGTGAGAATTTCCTCAAAGCAGGCAT	Strong
GTGCCTTTGTCAGCATAAAATAACGGCACAAAGGGCGGAATAATTCACTATCATTCAGGGGATTATGCTGGACATTTTTCA	Weak
CTGCCAAAAGAAATAAAAAAGAGAAAGCCTCCGATTAAATTATTTCGCTACACTGGTTCCACTTTTGTGATTTACACGGGT	Strong
CACGTCCGGCGGCGCTATTCACGTTGATCTCCTGTGACTCGACGCGGCAGATAATGTAGTATCTCCGGCAATATTGCCCCT	Weak
GTGTTTATCCCGATTTTCGCGATCGCAGCCGGAGTGGCGCAATCCCTGCAATACTTAAATCGGTATCATGTGATACGCGAG	Strong
GTGTTTATCCCGATTTTCGCGATCGCAGCCGGAGTGGCGCAATCCCTGCAATACTTAAATCGGTATCATGTGATACGCGAG	Strong
TGCCTTGTCGTTCGATGAAATCATCGTTACGACCTTTACGGCAGGTCATGAACGAACGTTACCGTTGTGGTTGCTCAATCA	Weak
GTTACGACCTTTACGGCAGGTCATGAACGAACGTTACCGTTGTGGTTGCTCAATCAGCTTGGGCGACCGCGTGATGTACCG	Weak
TTACTGAACCAGATGCAGCAGGCGAGCATTAAGCACATTGAGTTCCGTGACGATCGCTTTGTGGCGGCGGTTGCCGTTGAT	Weak
GCCGGGAACGTATCAGGTACCGCAACCGATGGTGGAATCAATGTATGTTCCCCAATGGCGGGCGACCGGCGCGGCTGAAGA	Weak
CGCTGGCGATTGGCGTGCTGGTACTGGAAGTGCTGCTCGCCCTAACCGTTATACTATGGGGCTACGGTTATCGTTTGTTCT	Weak
GCAGCATTTCCTCACGATTCTCCTTTGACGATCGCACTTTTTGCTCGTTATGATGGCGTCGCTAGCCTCAGTAAATCCTTA	Weak
GATTTAACCTTTTGAGAACATTTTCCACACCTAAAATGCTATTTCTGCGATAATAGCAACCGTTTCGTGACAGGAATCACG	Strong
CGAGTCGGCAATTGTAAATTCAACATTCTCAAATGCGTCATGCTGAGCTATGATTAGCCGCTATTTTTTTGTCCTGAATGA	Strong
CAACATTCTCAAATGCGTCATGCTGAGCTATGATTAGCCGCTATTTTTTTGTCCTGAATGATGTTTGACACTACCGAGGTG	Strong
AAACTGGCGGCTTACCGCCGTGCCCGAGTCGGCAATTGTAAATTCAACATTCTCAAATGCGTCATGCTGAGCTATGATTAG	Strong
CGAGTCGGCAATTGTAAATTCAACATTCTCAAATGCGTCATGCTGAGCTATGATTAGCCGCTATTTTTTTGTCCTGAATGA	Strong
AAGTGCCAGATTACATTCATCTGCCGCTGGCGCTTAATCCACAAGGCGCTAAACTTTCCAAGCAGAATCATGCGCCTGCGT	Strong
CTATGTGTTTATGAGGGAGAGGTATTTTCAGTTGATCTGGATTGTTAAATTCATATAATGCGCCTTTGCTCATGAATGGAT	Strong
TTTATTGAATGTTTTAAATATTGTTTTTATTGGCATTGCTATAATATTGGTTATCATTTGCTGAATGGATTCAGTCTTAAT	Strong
GTGTTTATGAGGGAGAGGTATTTTCAGTTGATCTGGATTGTTAAATTCATATAATGCGCCTTTGCTCATGAATGGATGCCA	Strong
TTTTTAACTGACTTTCGTTTGAAAACTGGCGTTTTTCCAAAACTGGATTACAAATAAATATATAAAAAAAACAATGCGTTT	Strong
TTCATGATTTCAATCAAAACCTGTATGGACATAAGGTGAATACTTTGTTACTTTAGCGTCACAGACATGAAATTGGTAAGA	Strong
TTCATGATTTCAATCAAAACCTGTATGGACATAAGGTGAATACTTTGTTACTTTAGCGTCACAGACATGAAATTGGTAAGA	Strong
ATCCTTATACCTGAAATCTTCGCAAGTATGCCTGGCCGCGAGATTATGGCACACTTGTCCGGTTAACTCTCGTCTCATACA	Strong
ACTGTCAGTTACAAAATCCACAGCGTTGAGATTTTTCCAGGGGCGGCGCACAATAGCGTCACCCACTGACAATCCGTAAAG	Strong
ATCCAGTAATCTTGTTTACACCTTCGCATTATTTATCTCTTTTCGTTTCTATACTGATTTTTCTTAATCCGTTTTATTACA	Weak
AGACACACTGCGCGCCGCGAAACGCTTTACCCGCATGGCGCTTAAGCCGTATCTTGGCGGTAAACCTTTAAAGAGCAGGGA	Strong
ATTAGTAGTGTAATGACCAGACAAATGATTTTCTTCATTGAATTACCTTATCCTTGTTTTGTGATAGCCGATTTGACTGCC	Strong
AACTCGTCTTTTGCAGGATTTTAGCTTGTTTCATGGCTTAAACGTCATTTATTCTCTTGAGTCGTCGAAATCGTCGCTAAG	Strong
GTTTCATGGCTTAAACGTCATTTATTCTCTTGAGTCGTCGAAATCGTCGCTAAGATAATTATACTCAACGGATTCACCTCT	Strong
TAAACGTCATTTATTCTCTTGAGTCGTCGAAATCGTCGCTAAGATAATTATACTCAACGGATTCACCTCTCAGATTTTGTT	Strong
AGTCCGCGTCTTTTTACGCACTGCCTCTCCCTGACGCGGGATAAAGTGGTATTCTCAAACATATCTCGCAAGCCTGTCTTG	Strong
ACGCGGGATAAAGTGGTATTCTCAAACATATCTCGCAAGCCTGTCTTGTGTTGACAACATTTTCTGCTAACCCTGTGACCT	Strong
CCTGTCTTGTGTTGACAACATTTTCTGCTAACCCTGTGACCTGCAATACTGTTTTGCGGGTGATCGACAAGGAGACTTAAC	Strong
TACCTGAAAAGATGAAGATTCTGCATAGCGCGATTTACGCAACAGGAATAGACTGAACACCAGACTCTATAAAAGATGCTA	Strong
GCAGAAATCACGCTCTGGATGAACGATGTGCTAAGATGCGGAGACTTAAGGTCAAAAAAACAGAAGGGTAAAAAATGGAAT	Strong
GCAGGGGTAAAAGTGACCTGACGCAATATTTGTCTTTTCTTGCTTCTTAATAATGTTGTCACAAAAAGTGAGGGTGACTAC	Strong
ACCGCCATTTGGCCTGACCTGAATCAATTCAGCAGGAAGTGATTGTTATACTATTTGCACATTCGTTGGATCACTTCGATG	Strong
TACTATTTGCACATTCGTTGGATCACTTCGATGTGCAAGAAGACTTCCGGCAACAGATTTCATTTTGCATTCCAAAGTTCA	Strong
ACCGCCATTTGGCCTGACCTGAATCAATTCAGCAGGAAGTGATTGTTATACTATTTGCACATTCGTTGGATCACTTCGATG	Strong
TACTATTTGCACATTCGTTGGATCACTTCGATGTGCAAGAAGACTTCCGGCAACAGATTTCATTTTGCATTCCAAAGTTCA	Strong
CTCCAATAAATCATATTGTTAATTTCTTCACTTTCCGCTGATTCGGTGCCAGACTGAAATCAGCCTATAGGAGGAAATGAT	Strong
ATATTTATCTGCAAAATTTTAAATAAAGCTCCAATAAATCATATTGTTAATTTCTTCACTTTCCGCTGATTCGGTGCCAGA	Strong
GGGCCTTTTTTAGCGCGAGAGCCTTTTTTGTCAGCTATCTATACTTTAAGGTGACTGCCAAAACAGACTCGACGTAGCCTT	Strong
TCACTCAATCTATGTAATTAGATTTGACTGAAATCGTACAGTAAAAAGCGTACAATAAAGGCTCCACGAAAGTGGGGCCTT	Weak
CATTTACCTGCGTGAAAACGACCACCATTAATGGTTGTCGAAGTACGCAGTAAATAAAAAATCCACTTAAGAAGGTAGGTG	Strong
ATTCCGGTTACGATCGGCAACATTATCGGTGGTGGTTTGTTGGTTGGGTTGACATACTGGGTCATTTACCTGCGTGAAAAC	Strong
AATCCGCGACTTCGCATCCCCGGAATTTTGGACCGCAGTCGGTTCTGCACCGGAAAATTTTTCTCACCTGACCGTGATGAA	Strong
CGCAGCCTGATGGACAAAGCGTTCATTATGGTGCTGCCGGTCGCGATGTTTGTTGCCAGCGGTTTTGAGCACAGTATCGCA	Strong
TTATTGAGGCCGTCTGTCTTGGTATCCTGGCAAACCTGATGGTATGTCTGGCAGTATGGATGAGTTATTCTGGCCGCAGCC	Strong
TCGGCATCAAGTTTGAAGAGCGTTTTGCTGGCAAGACCATCGTGCGCGTCAACATCAGCGATGCAGTAAAACGTGCTGACG	Weak
TGCTGACGCCATTATGAGCAAAATTGAAGCTCACCTGGCGCAAACCGCTTAAGTTCTTCTCCCGCTCGCAAGGGCGGGTTC	Weak
ATGGTGATTCTGACCAAAGATATCGGCATCAAGTTTGAAGAGCGTTTTGCTGGCAAGACCATCGTGCGCGTCAACATCAGC	Weak
CCGAAATCATGCATCGGAATTTACTGATTTAATTATTTTAATCCTAATTTATTTTGAAAAAGGCATTGGGATTTATGCCGT	Strong
ACATTACGCTAACGGCACTAAAACCATCACATTTTTCTGTGACTGGCGCTACAATCTTCCAAAGTCACAATTCTCAAAATC	Strong
ACATTACGCTAACGGCACTAAAACCATCACATTTTTCTGTGACTGGCGCTACAATCTTCCAAAGTCACAATTCTCAAAATC	Strong
GAAGTCAACCTGTTGCTGCAAAAAGCAGCACAAGGTGCATTTCATGGTATAGTTGACTATACGGAATTGCCGTTGGTCTCT	Strong
CACGACGTTAGCTATGGCTACTGTTGCTTTCAGGTAAGACGCAAGCAGCGTCTGCAAAACTTTTAGAATCAACGAGAGGAT	Strong
CACCCAAACCCGGGTCAGTGGCGCACACCTGATCAAAACGTTGGTCTGGTGCGATAACGAATGGGGCTTTGCTAACCGAAT	Strong
CACCGATACCACTATCGGACAAAATTCTGCGTTTTAATTCAGCATTCACCGCCAAAAGCGACTAATTTTAGCTGTTACAGT	Weak
CGGAATGGCACAAATCTGTCAATTTTTCCTGGAACTGGCGTTTTCAGTTATGATTGTGGGACTTATCAAAAAGGAGAGGCC	Strong
AATGCTGGTTCTGTATTGGCTTATTTTGCCATAACGAGAAGGGGTTCACCTAATCACGACGCGTCGATCGTTCACGGAATG	Weak
TGGCTTCTGCCACACGTTTAAGCTGCATGAAATTCTCCAGATAATGCTGGTTCTGTATTGGCTTATTTTGCCATAACGAGA	Weak
ATCAGGAAATCGCCCCATGGGGTTGGCAGTTTGGCTTCTGCCACACGTTTAAGCTGCATGAAATTCTCCAGATAATGCTGG	Weak
ACGGAATGGCACAAATCTGTCAATTTTTCCTGGAACTGGCGTTTTCAGTTATGATTGTGGGACTTATCAAAAAGGAGAGGC	Weak
GGTTGGCAGTTTGGCTTCTGCCACACGTTTAAGCTGCATGAAATTCTCCAGATAATGCTGGTTCTGTATTGGCTTATTTTG	Weak
AGGAAATCGCCCCATGGGGTTGGCAGTTTGGCTTCTGCCACACGTTTAAGCTGCATGAAATTCTCCAGATAATGCTGGTTC	Weak
TTTATATTCCATTGCCGCTAATTGCCATGAATTAAAAATTCCAGTTAGCCATGATGCGGTCGATTGTTGCCGGAAAAGTGA	Weak
AACGCGCCTTCGGGCGCGTTTTTTGTTGACAGCGTGAAAACAGTACGGGTACTGTACTAAAGTCACTTAAGGAAACAAACA	Strong
TTTCGTTTCAACGCCATCAAAACATTGACTTTTATCGCCGTAGCCTTTTCAATAAAGGTCTTTTGAAGAGTACCAAAAGGT	Strong
CCCGTTTAACCGTGTGGATTGTGTCTTGCGACGATGGGCACTAAATGTTAAAAGGTGCCCCTCAACAAAAAAGACACACAG	Strong
AATCGCTTTTACTGAAATTAGGTTGACGAGATGTGCAGATTACGGTTTAATGCGCCCCGTTGCCCGGATAGCTCAGTCGGT	Weak
GCAGTAAATTGAAGAAATTTGATTGACGAGACGAGGCGAATCAGGTTTAATGCGCCCCGTTGCCCGGATAGCTCAGTCGGT	Weak
ATCGAATTCCCGTTAACTCTTCATCTGTTAGTCACTTTTAATTAACCAAATCGTCACAATAATCCGCCACGATGGAGCCAC	Strong
AAAGTTAATCTTTTCAACAGCTGTCATAAAGTTGTCACGGCCGAGACTTATAGTCGCTTTGTTTTTATTTTTTAATGTATT	Weak
TGAAGATATGTGCGACGAGCTTTTCATAAATCTGTCATAAATCTGACGCATAATGACGTCGCATTAATGATCGCAACCTAT	Weak
TTTTAAGAATATTATTAATCTGTAATATATCTTTAACAATCTCAGGTTAAAAACTTTCCTGTTTTCAACGGGACTCTCCCG	Strong
GCACACAGCTTTTTTCATCACTGTCATCACTCTGTCATCTTTCCAGTAGAAACTAATGTCACTGAAATGGTGTTTTATAGT	Strong
TTTATAGTTAAATATAAGTAAATATATTGTTGCAATAAATGCGAGATCTGTTGTACTTATTAAGTAGCAGCGGAAGTTCCC	Strong
TTTACCTCCCCTCCCCGCTGGTTTATTTAATGTTTACCCCCATAACCACATAATCGCGTTACACTATTTTAATAATTAAGA	Strong
GATTATCCGCTTTTTATTTTTTCACTTTACCTCCCCTCCCCGCTGGTTTATTTAATGTTTACCCCCATAACCACATAATCG	Strong
TTTTTCACTTTACCTCCCCTCCCCGCTGGTTTATTTAATGTTTACCCCCATAACCACATAATCGCGTTACACTATTTTAAT	Strong
CTGACCGCGTTCGAATACACTATTATGGAAACGTTGATACGCAATAATGGCAAAGTGGTCAGCAAAGATTCGTTAATGCTC	Weak
GGCTGCGCGTTGTTCCGACCACACGGCGTTTATGTACCTGGGCGAATTGATTGAGTTCAGCAACACGGACGATCTGTTCAC	Strong
CACACGGCGTTTATGTACCTGGGCGAATTGATTGAGTTCAGCAACACGGACGATCTGTTCACCAAGCCAGCGAAGAAACAA	Weak
AGTTATCGCCGTGGCGAGCAACCACTTCTTGCGCCGCTGATGCGTATCAAACACTATATGGCGCTTTATCCTGACGCCTGG	Strong
CAATTTATTTGTCGGATAAGCCTTTGCCAGTTCCGGGTATTCTTCAGCAGAAAAAGCGGCACCATTGCATTTCAGCCAGCC	Weak
AAACCAACGTTTATGAAAATGAAGAAATAACAAGCAAATGGCATCATTCCTGCTTTTACCAGGGGGATTTAACATGCTTAT	Weak
ATTTTCGAACGTGTACATACAAATATGCACAAAAATAATCATAATTATTTTCTGAGATGCATTATGATATGAACACCAATT	Weak
ATTTTCGAACGTGTACATACAAATATGCACAAAAATAATCATAATTATTTTCTGAGATGCATTATGATATGAACACCAATT	Weak
ATCAAAAAAAGTCTATATTTCACTTTGCCCGCGCCGCGAAAGTCACTGATAATGCGCCGCGTTCATGTCCTCAAAATGGCG	Strong
TATCGTTAAAAAATGATATTTCACTTTGCCCATGCCGTTAAAGTCACTGATAATGCGTCCGTTCGTAAATTCAAAATGGCG	Weak
AAAACGCAACATCTGGGTAGCATCACAGCAGAACAGTTAGAAAGCGTTTAAAATCATTCGGTCACTTCTGCGGGAGACCGG	Strong
AAACTTGATTTCAAATATATCGATCACTTTTTAACAAGGCAATCTGATTGATGAATTTCAAAAGACATAAAAATCAATTGG	Strong
GGTTTCTACTTTAGGAAGGGATAACTAACGGCTATGGAGTTAAGTATGTAAAATAGCCCGCAGAAAAATATTCACCTTATC	Weak
TGAGCGAGGTGGTCATAGTGTTGATTGCACCAGAGCCTGGCGACAGGCTTAAAATGATCGATGTCAGCAGGTAGGCAAACC	Weak
AACCGTGGTTGAGCGAGGTGGTCATAGTGTTGATTGCACCAGAGCCTGGCGACAGGCTTAAAATGATCGATGTCAGCAGGT	Weak
ATCCAGTGGTATTATTGGCCATTGAAAGAACCTTTTTACATTATGAGCGTCAATATCAGTGTACCGTTAAATCCGATGATT	Strong
CCGCGCGAAACATGAGCGGATACCACAGAATTTCCCATGACTTTCTGCTATCCTTGCCGCGCATTTGCATTATTAACCAGA	Weak
GGCCGCAAGGTCATCGCTAAGTAATCACGCATCTGCGTGATGAAGCTTAGTGAGGATTTTCCCCAGGCAACTGGGGAAAGA	Strong
ACGGTTATCCCACGCCATTTCGATATCGAACACTAACTTCTGTTCGATGGTCTGTTCCCAGTCGTAAACACCAATAGTGGT	Weak
TCACTTCTCATTTCTGCCATTCCATTGCCGTTGATAAAGAGTTTATCTGTTAATCTGTAAATTGATGTGAAAACTCTTAGC	Weak
CATTTCTGCCATTCCATTGCCGTTGATAAAGAGTTTATCTGTTAATCTGTAAATTGATGTGAAAACTCTTAGCAAACAGGA	Weak
AAAGGTGGCATATGGTGTGATCGGGGTTCAATAAATTGCGAAACAAGGTATACTCCAGCAGTTCCTGAAGATGTTTATTGT	Strong
TAATCAGCTTTTTTCTGAATCCTCCTCGTAAAATTGCAACGCCAACACCATCTTCCTGACGAAAGTGCTATCTTGTCCGGC	Strong
GAGTGGCCCCTTTTTTCAAGCTGACGGCAGCAATTCACTGGAAACTAATGTATTGTTGCTATGAATGATCTTCCGTTGCAG	Strong
ATTTTCAGTACGTTATAGGGCGTTTGTTACTAATTTATTTTAACGGAGTAACATTTAGCTCGTACATGAGCAGCTTGTGTG	Weak
GCTGGCCTGCGTTGTCGGTTATTACGTGGTGTGGAATGTATCGCACGCGCTGCATACACCGTTGATGTCGGTCACCAACGC	Weak
TTTTCACGAAAAGCGGTGAAAAACTCATGTTTTCATCCTGTCTGTGGCATCCTTTACCCATAATCTGATAAACAGGCACGG	Strong
GGGCAGTAATGACTGTATAAAACCACAGCCAATCAAACGAAACCAGGCTATACTCAAGCCTGGTTTTTTGATGGATTTTCA	Weak
TGGTGCTGTCGCTGGTGATGGTTATTGCCAGCCAGCTTATTGCTCGTGATAAAACGAAAGGTAACACAGGGGACGTTAAAT	Weak
ACTGGTGCTGTCGCTGGTGATGGTTATTGCCAGCCAGCTTATTGCTCGTGATAAAACGAAAGGTAACACAGGGGACGTTAA	Weak
AAGGGATCAACCTGCTGCCAGGTTTTGCACCGGAGCTGCAGGGTGTCTATATCGAAGAACATGATGGTCGTAAGCAAGTTT	Weak
GTTCTCTTTTCTTACACCGCGCCGATAAAAAATATGCACGTTTATTGCATATCTTTCAGTGTGACAACTTTTGTTCGTTTG	Weak
ATTTGTTAAATACCGTTTTTTAATCCGAGCTATAGTCTCAAACCCTGGCTAAAGTTATTCTTGCGATGCTTTTATATAGCG	Strong
TTAGTGCCTCCTTTCTCTCCCATCCCTTCCCCCTCCGTCAGATGAACTAAACTTGTTACCGTTATCACATTCAGGAGATGG	Strong
TTAGTGCCTCCTTTCTCTCCCATCCCTTCCCCCTCCGTCAGATGAACTAAACTTGTTACCGTTATCACATTCAGGAGATGG	Strong
AGGAAAATGAAGACGAAAACAAGCGAAGACATTCGGCGCGAGTTGGCTATAATACTCGGCACTTGTTTGCCACATATTTTT	Strong
TCGTTTGCTGAAGCGATTTCGCAGCATTTGACGTCACCGCTTTTACGTGGCTTTATAAAAGACGACGAAAAGCAAAGCCCG	Strong
GAAATTTTGCAACGTCCTGCAACGGCGTAAATAGTCCGGAAGATGCGCCGAAGAAATAGAAACTGGCCCTCGTCTTTTTTT	Weak
TGCGTTTTCGCTAATAGTTGACAGATTTATCCGCTCCATCGCGGGCGGATAATCTCCCCTTCCCCAACTTTCTTCGTAACG	Weak
ATTCAGATTGATGATCCTAACAATCCCGGCGAAAAAATGAGTCTGGCACCGTTTATAGAACGAGCTGAAAAACTCTGTTAA	Strong
GCTATCGGGAATATTAACGACAACTGACGAATAAAATAAAAACACCCTGTATAATAGGAAAGCTTATTTTACAGGGTAAAA	Weak
AGATACGTAAAATTAGGTAAAGGGATGGCCTTGTTCTTGAAGGCTATTTAGAATCTCTTCACTTGCTTTTTTTCTGCTCTG	Strong
CATTTTAAGAGGTGATTTTGATCACGGAATAAAAAGTGATCGTCAGGTTACATATATTTCAGATACGTAAAATTAGGTAAA	Weak
GTTTAAATGTTTTATTGCAATCGGTTGCTAAATTGCATTTTAAGAGGTGATTTTGATCACGGAATAAAAAGTGATCGTCAG	Weak
TTAGGTGATTTTGTGATCTGTTTAAATGTTTTATTGCAATCGGTTGCTAAATTGCATTTTAAGAGGTGATTTTGATCACGG	Weak
ACCAGCCACTCCCTGACTGACAATTACGTTAGCATCTGCGGATCATGCTAAAATCGCCGCCTGACAATTATTCACTCAAGG	Strong
CTTTTTTATTTGTATTCGGTGACTTTCTGCGTCTTGTGGGCTGACAATTGCCCCCGTTTCTTGTCACAATAGGCCTTTGCG	Strong
GGCGCATCTACTGATGTGCCTTTTTTATTTGTATTCGGTGACTTTCTGCGTCTTGTGGGCTGACAATTGCCCCCGTTTCTT	Strong
ATTCACCTGTAAATCGCAAGCTCCAGCAGTTTTTTTCCCCCTTTTCTGGCATAGTTGGACATCTGCCAATATTGCTCGCCA	Strong
ACGCCGCGTGGCTGGATGGTCAACGTCTGCCGCCGCAGGGCTACGCTGCCGACGAGTAATACCCCCGTAATTAAAGCGCCA	Weak
TCGCAAGCTCCAGCAGTTTTTTTCCCCCTTTTCTGGCATAGTTGGACATCTGCCAATATTGCTCGCCATAATATCCAGGCA	Weak
GCGGAATTACTGGTGTAATTTTGCGTGACAGCCAGCGCCTCTGGCCCCTATAGTGAAGTAGATGTTCAACTACCAAACAGG	Strong
CGGATAAGGCGCTCGCGCCGCATCCGGCATGAAATAAGGCGCACCGGGTTAACACATTTGCCCGATGCGCCTGCTTATCGG	Weak
TATATTTGCTTGAACGATTCACCGTTTTTTTCATCCGGTTAAATATGCAAAGATAAATGCGCAGAAATGTGTTTCTCAAAC	Strong
TTCCACATAAACCATCGGTATAAACGAAACCATAAAAATGAAATGCTGTTTTCATAAAAAATAAAATTGAAGGTTCATTTT	Weak
GCTGTTTTCATAAAAAATAAAATTGAAGGTTCATTTTATAAACCAGACATAACGTTCTACGCTTCTGTGCGTTTTTAATTT	Weak
CATCGGTATAAACGAAACCATAAAAATGAAATGCTGTTTTCATAAAAAATAAAATTGAAGGTTCATTTTATAAACCAGACA	Weak
AATTATTTTCAGGGATACGGCACATTGCTATTAATATTTTGACGAATGATAAGGTATTCAAGGCAGGGTTAAGACGTAAGA	Weak
ATGCAGCAGAATTATTTTCAGGGATACGGCACATTGCTATTAATATTTTGACGAATGATAAGGTATTCAAGGCAGGGTTAA	Weak
GAAGCCGCCGCGGCAAAAGCAGAAACTGTAAAACGCAGCAGTAGCAAACTAAGCTATAAATTGCAGCGCGAACTGGAGCAG	Strong
CCGCGGCAAAAGCAGAAACTGTAAAACGCAGCAGTAGCAAACTAAGCTATAAATTGCAGCGCGAACTGGAGCAGCTACCGC	Strong
GAAGCCGCCGCGGCAAAAGCAGAAACTGTAAAACGCAGCAGTAGCAAACTAAGCTATAAATTGCAGCGCGAACTGGAGCAG	Strong
CCGCGGCAAAAGCAGAAACTGTAAAACGCAGCAGTAGCAAACTAAGCTATAAATTGCAGCGCGAACTGGAGCAGCTACCGC	Strong
GAAGGCGCTGAACGTAAACCTCGTGCGCAAAAGCCGGTAGAGAAAGCGCCAAAAACAGTAAAAGCACCTCGCGAAGAACAG	Weak
ATCTTTTCACAGTTTAAATTCCCCCGCACGCTTAGCCTTAATATCAGTACATTATTATTTACTAAACGCTCGCCTTAATTA	Strong
TGGAGCAGCTCCTGTGTAAACACTGATTGCCTCCCCCCCGTTGATGGGTAAAATAGCCGCAATTTTTCGTTTTCAACAAGC	Strong
TTCGTTGCACGAACTGGAGCAGCTCCTGTGTAAACACTGATTGCCTCCCCCCCGTTGATGGGTAAAATAGCCGCAATTTTT	Weak
ACGCTGGAAAATTTAATTGAAAGCTTTGTGTTACGTGAAGGCACCGATTATGGTGAACATGAGCGTACACTTGAACAGAAA	Strong
CGCCGCGAAAGCGTAACGTTTCTCATTGAAATTCACTACACTTAACCCCATGCTACACACATTATGTAAAGCGCCTGTTGA	Strong
TAAAAGCGTAAACAACTGCCGCTAGGCTTGCTGATCCCGCGCAACAAAACGCCATGCTTTGCTCGCAGATGGTTGGCAACC	Weak
AACAGGAAAGTTTTTAACCTGAGATTGTTAAAGATATATTACAGATTAATAATATTCTTAAAATGTGGTAATTTATTAAAT	Weak
GGTAATCCTCTATTGTGTCGCGCTTTTGCCTTCCGGCATAGTTCTGTTTATGCTTCTGCCAGCGATTATCAAAACAATGAA	Strong
AGGCATTTTGCTATTAAGGGATTGACGAGGGCGTATCTGCGCAGTAAGATGCGCCCCGCATTCGGTGATTGGCGCAGCCTG	Weak
ATCAGTTAGCGAAATATCTTACTTGCAATCGGTGTGGAAAACGGTAGTATTAGCAGCCACGAGTCGGCACGTAGCGCAGCC	Weak
TCCTAAACGAAATCCATGTGTGAAGTTGATCACAAATTTAAACACTGGTAGGGTAAAAAGGTCATTAACTGCCCAATTCAG	Strong
ACTGGTTTGATTGTACATTCCTTAACCGGAGGGTGTAAGCAAACCCGCTACGCTTGTTACAGAGATTGCATCCTGCAATTC	Strong
AACCGCGTTAAATTCACGCCCTTCTCTTTTGACATTTCTTTTGCACTGGTAAACTAAATCACTTTTTTTTGTCCCAGGCTC	Strong
TAATTCCCGCCAAATAGCTTTTTATCACGCAAATAATTTGTGGTGATCTACACTGATACTCTGTTGCATTATTCGCCTGAA	Strong
TAATTCCCGCCAAATAGCTTTTTATCACGCAAATAATTTGTGGTGATCTACACTGATACTCTGTTGCATTATTCGCCTGAA	Strong
TTTGTGGTGATCTACACTGATACTCTGTTGCATTATTCGCCTGAAACCACAATATTCAGGCGTTTTTTCGCTATCTTTGAC	Strong
TTCATGCCACATTTGCCATCAGGGGTTGCCTCAGATTCTCAGTATGTTAGGGTAGAAAAAAGTGACTATTTCCATTGGGTA	Strong
TGAAATTAAACATTTAATTTTATTAAGGCAATTGTGGCACACCCCTTGCTTTGTCTTTATCAACGCAAATAACAAGTTGAT	Weak
TTTCAGGCAATGTTTCACCGCGTTTCATTGCAACAATTATGAAACAAGACTAAACCCAATATTCGGTTTCTTAACTTTGCG	Weak
TCGCAAGAAAACGTTTTCGCGAGGTTGATGCGGTGCTTTCCTGGCTGTTAGAATACGCCCCGTCGCGCCTGACTGGGACAG	Strong
GTGAGTTCGGCCTCTGGCACCTGGAGCCGGAACAAATCACTCAGGGCTTTGTCGAATTCCATGACTATTTAGGTCTGTGTA	Strong
TGAACAAAACATACACAAAAAATATAGATCTCCGTCACATTTTTGCGTTATACAGGAAGCTCGCCACTGTGAAGGAGGTAC	Strong
CCGGCAGTGAATTTTCGCTGCCGGGTGGTTTTTTTGCTGTTAGCAACCAGACTTAATGGCAGATCACGGGCGCATACGCTC	Strong
AATCAGATCTTTATAAATCAAAAAGATAAAAAATTGGCACGCAAATTGTATTAACAGTTCAGCAGGACAATCCTGAACGCA	Strong
TATCTTTTTGATTTATAAAGATCTGATTGAAGAATCAACAGCAACATGCCAGGATGAGTTAGCGAATTACACTAACAAGTG	Strong
AAAGATCTGATTGAAGAATCAACAGCAACATGCCAGGATGAGTTAGCGAATTACACTAACAAGTGGCGAATTTCATCATGG	Strong
CAAAGCGAGAAAAAATACCCATAATGTTGTCCTCTTGATTTCTGCGTTCAGGATTGTCCTGCTGAACTGTTAATACAATTT	Strong
GGGCGTTTTGCTGTTAAATCAATAGATTATTTTTGGCATGATTCTTGTAATGCCAGCAAGAGATTTCATATTTGGGAGAGC	Strong
AGATTTGCAGTTTTTCCAGAAGAGCGCGACGCCATGGCGAGGTGGAGGCTAAAATAAGTTTAGGCATATTTTTTTCCATCA	Strong
TCATGAGTAAGGTACTGGAAATGTTGACCACTTAATCGGGACTGGTGTTATTATTGCCCGCTTATGTCGTCTGCATTGCAC	Strong
GCGCTAGCCCGCAAGCTCGGGTTTAACGTTGATATCCAGCTCGAAGAGGGGATCGTTGGGCTTACGCTAAATCTTGCCCAG	Weak
TTACCCTGTGCGTACTGCTGCTGAACATTCTGGCGCGCGTTGTTTTTGCGAAGAATAAACACGGTTGATATTGCTGACACG	Strong
TTACCCTGTGCGTACTGCTGCTGAACATTCTGGCGCGCGTTGTTTTTGCGAAGAATAAACACGGTTGATATTGCTGACACG	Strong
AGAGGGGCGAGGGGACCGACCGAGCGCCTTTTTGACTCTGTACACGGTTAACACTTTGCCGGATGCGGCGTGAACGCCTGA	Weak
CGGGGCTAAACAGGCGAACGACCTGGATTACGCCAGCCTGCCGGATAGTGTAGTTGAACAGGTTCGCGCTGCGTGGAAGAC	Strong
CGGGGCTAAACAGGCGAACGACCTGGATTACGCCAGCCTGCCGGATAGTGTAGTTGAACAGGTTCGCGCTGCGTGGAAGAC	Strong
TCATAAAACTGTCATATTCCTTACATATAACTGTCACCTGTTTGTCCTATTTTGCTTCTCGTAGCCAACAAACAATGCTTT	Strong
TCATAAAACTGTCATATTCCTTACATATAACTGTCACCTGTTTGTCCTATTTTGCTTCTCGTAGCCAACAAACAATGCTTT	Strong
ACGGCGTTTATTACAGCGATATCAGCGGTGAAAGTGGCTGGTCTGCGCCGATCAAAACCAATGTTATTAATGTTACCGGAG	Weak
CATTCCTGCTGGCGCGCGTTGCTGAACTGACCGGCGGTGACAGCCTGAAATCCAACATCCAGCTGGTGTTCAACAACGCCA	Weak
GCTGATGGATGGTCGTCTGGACGCTGTTGTATTCACTGGTGGTATCGGTGAAAATGCCGCAATGGTTCGTGAACTGTCTCT	Strong
TATCTGCATTTGATACGCAGTTTTTTGTCAAGCGGGGCCGCAACCAGTAAACTACGCGCCAGTTATGTACACACTCAGGAC	Strong
AATCAGTCATGAGTGCTGTATAAAAATTGCGCAATCTATCCGCTTACTTTATGATGCGCACCAGTCACGGACTGATGGTTA	Strong
TCTAAGCAATGACTCCCCTGTTTCGCTTGCATCCCCGGTGAGTTTTGCCACCCTTATAAGATGTTTCAACCAGAAAGAACA	Strong
CTGAAGTTGAAACGTGATAGCCGTCAAACAAATTGGCACTGAATTATTTTACTCTGTGTAATAAATAAAGGGCGCTTAGAT	Strong
ATCCGTTGAATGAGTTTTTTTAAAGCTCGTAATTAATGGCTAAAACGAGTAAAGTTCACCGCCGAAAATTGGGCGGTGAAT	Strong
TCAAACTTTCGCCCCTCCTGGCATTGATTCAGCCTGTCGGAACTGGTATTTAACCAGACTAATTATTTTGATGCGCGAAAT	Strong
GAATCGATTTTATGATTTGGTTCAATTCTTCCTTTAGCGGCATAATGTTTAATGACGTACGAAACGTCAGCGGTCAACACC	Strong
CAAAGCTGAATCGATTTTATGATTTGGTTCAATTCTTCCTTTAGCGGCATAATGTTTAATGACGTACGAAACGTCAGCGGT	Strong
TTTCGCCCCTCCTGGCATTGATTCAGCCTGTCGGAACTGGTATTTAACCAGACTAATTATTTTGATGCGCGAAATTAATCG	Strong
TCAAACTTTCGCCCCTCCTGGCATTGATTCAGCCTGTCGGAACTGGTATTTAACCAGACTAATTATTTTGATGCGCGAAAT	Strong
GCTTCAAACTTTCGCCCCTCCTGGCATTGATTCAGCCTGTCGGAACTGGTATTTAACCAGACTAATTATTTTGATGCGCGA	Strong
GGTCATTTTTGAGTGCAAAAAGTGCTGTAACTCTGAAAAAGCGATGGTAGAATCCATTTTTAAGCAAACGGTGATTTTGAA	Strong
TTAGCAAGTAAAAATACAGGGCTGGAATCATCCGGCCCTTTTTTCTGATATGATACGCAAACGTGTGCGTCTGCAGGAAAA	Strong
TAATCCAGCCTGGCGGTTCTATCCGTGATGACGAAGTGATTGCCGCCGCCGACGAGCACGGTATTGCGATGCTCTTCACCG	Weak
GCTGATTTCACAGCCACGCAACCGTTTTCCTTGCTCTCTTTCCGTGCTATTCTCTGTGCCCTCTAAAGCCGAGAGTTGTGC	Strong
TCACCATTGAAAGAGAAAAATTCGCGAGCGTTGCGCAAACGTTTTCGTTACAATGCGGGCGAAAAATAAGGATGCCCCGTT	Strong
GTGATTTTATTTCCACGCAAACGGTTTCGTCAGCGCATCAGATTCTTTATAATGACGCCCGTTTCCCCCCCTTGGGTACAC	Strong
TGCAAAAAGGTTGTGTAAAGCAGTCTCGCAAACGTTTGCTTTCCCTGTTAGAATTGCGCCGAATTTTATTTTTCTACCGCA	Strong
ATAATGATAAGTGTTTTTACCACTTCCCCTTTTCGTCAAGATCGGCCAAAATTCCACGCTTACACTATTTGCGTACTGGCC	Strong
GTTGAGAAATCAACATCAGCAATAAAGACACACGCAAACGTTTTCGTTTATACTGCGCGCGGAATTAATCAGGGGATATTC	Weak
CGGTTGAGAAATCAACATCAGCAATAAAGACACACGCAAACGTTTTCGTTTATACTGCGCGCGGAATTAATCAGGGGATAT	Weak
TTGTCATAAGCATCGGCTTCCTTTTTGCTGGTAAACGACATTTTCTCTTCGCCCTCACGAATGACTACGTATTTAACTTCA	Weak
GGTGCAATAATTGAACGTTCGCGATTTTTGAAAGAAAACGGTCAATGGTACTATATTGACGGTACACGTCCGCAGTTTGGT	Strong
GCAATAATTGAACGTTCGCGATTTTTGAAAGAAAACGGTCAATGGTACTATATTGACGGTACACGTCCGCAGTTTGGTCGC	Strong
CAGGTGCAATAATTGAACGTTCGCGATTTTTGAAAGAAAACGGTCAATGGTACTATATTGACGGTACACGTCCGCAGTTTG	Weak
GTGCAATAATTGAACGTTCGCGATTTTTGAAAGAAAACGGTCAATGGTACTATATTGACGGTACACGTCCGCAGTTTGGTC	Weak
TTGCTACGCATGTCACATTTAACATGGTTGCACAAAGTTGCAACATCATGGATATTTCACGATAACGTTAAGTTGCACCTT	Strong
GAGTGCAACCTGATGAAAAATAGTGTCGCTGAGCACTAAAATTTAATGTAAATGGTGTGTTAAATCGATTGTGAATAACCA	Strong
GATGAAAAATAGTGTCGCTGAGCACTAAAATTTAATGTAAATGGTGTGTTAAATCGATTGTGAATAACCAGCGCTTCCGGC	Strong
AAATAGTGTCGCTGAGCACTAAAATTTAATGTAAATGGTGTGTTAAATCGATTGTGAATAACCAGCGCTTCCGGCAGGATA	Strong
TTAATGTAAATGGTGTGTTAAATCGATTGTGAATAACCAGCGCTTCCGGCAGGATACGGTCGCCCTGGTAAAACATAAACT	Strong
CTGTTACCCCGTTCCGGTGGCAGATATAACGGCAAGTTTCGACATTGCCGATAATAATTTTTTGGAGACTTTAGATGGCTA	Strong
TCATTTTTGCAAACTCAATTTAACATTTGACAAACATTTAGTTTGCATACAGATTCGAATGGTGGTCATTATATTTTACGC	Strong
CATACGGCCCGGGGATCTCTGCGCCCTGACGTTCACAAACTGCATATATCTGATAGACGTGAAACAGGAGTCATAATGAAT	Strong
ATGTTTGTCAAATGTTAAATTGAGTTTGCAAAAATGAAAACCCACTGCTAGATTGAAAAAATATTGAACATAAAGGTCATT	Strong
GTAATCCAGACATTTCCCGGATGTCGCGTTATGGAGCGCGGGCGGCAACGGGCTTCCGTTAACGATTAAGACTGTGACGAG	Weak
TTGATAAGCAGTTACTTAATTTAAGTGACGATCGCTAAAAACGACTGTCACTGTCCTAATCTTATACGACATCCGAATGAG	Strong
TTGATAAGCAGTTACTTAATTTAAGTGACGATCGCTAAAAACGACTGTCACTGTCCTAATCTTATACGACATCCGAATGAG	Strong
ATTCAGAGATAACTTGAAGCGGGTCAAAGAAGCGCTGAAGGAATCGCGTTTTGATAAGCAGTTACTTAATTTAAGTGACGA	Strong
ATTCAGAGATAACTTGAAGCGGGTCAAAGAAGCGCTGAAGGAATCGCGTTTTGATAAGCAGTTACTTAATTTAAGTGACGA	Strong
ATATTTTTTGAAACGCTGTTTTTGTTTTCCTTTTGGATTAATTTCAGCGTATAATGCGCGCCAATTGACTCTTGAATGGTT	Weak
GCACCACCACTTTCGTAATACCGGATTCGCTTTCCGGCAGTGCGCCCAGAAAGCAAGTTTCTCCCATCCTTCTCAACTTAA	Strong
GGCTGAGACACAAGCACACATTCCTCTGCACGCTTTTTCGATGTCACCTATCCTTAGAGCGAGGCACCACCACTTTCGTAA	Strong
ACATTCCTCTGCACGCTTTTTCGATGTCACCTATCCTTAGAGCGAGGCACCACCACTTTCGTAATACCGGATTCGCTTTCC	Strong
GGCTGAGACACAAGCACACATTCCTCTGCACGCTTTTTCGATGTCACCTATCCTTAGAGCGAGGCACCACCACTTTCGTAA	Strong
GCACCACCACTTTCGTAATACCGGATTCGCTTTCCGGCAGTGCGCCCAGAAAGCAAGTTTCTCCCATCCTTCTCAACTTAA	Strong
CGCATTCGCGCCCTTTATTTTTCGTGCAAAGGAAAACGTTTCCGCTTATCCTTTGTGTCCGGCAAAAACATCCCTTCAGCC	Strong
ACGTTTGCGTTTTTTTTGCCGCAGGTCAATTCCCTTTTGGTCCGAACTCGCACATAATACGCCCCCGGTTTGCACACCGGG	Strong
GGCGAAGCGGTTTGCGATCTGGAATACGTTGAAGACTCTGCCGCAGAGACCGACATGAACGTAGTGATGACCGAAGACGGG	Weak
GGCGAAGCGGTTTGCGATCTGGAATACGTTGAAGACTCTGCCGCAGAGACCGACATGAACGTAGTGATGACCGAAGACGGG	Weak
GCCTGCCAGGGGAGAAATCGCAACTGTTAATTTTTTATTTCCACGGGTAGAATGCTCGCCGTTTACCTGTTTCGCGCCACT	Strong
CGAAGAGGAGGGATAATGAAAGTTTGTGGCACAGGTCATGTTCGGGTATACTGCTTTCCCGTCTTGGTTATTCCATCGTCT	Strong
TTAAATGACAAGCGCTTGATTTGCGTCAAAAACATTTACCCCAAAGGGGCTATTTTCTCACTCCTGATTTCAATAGTGCGC	Strong
CTGGCGAAGAGGAGGGATAATGAAAGTTTGTGGCACAGGTCATGTTCGGGTATACTGCTTTCCCGTCTTGGTTATTCCATC	Strong
ATCTTGTAAATTCAGCTAACCCTTGTGGGGCTGCGCTGAAAAGCGACGTACAATGTCGCTAGTATTAATTCATTTCAATCG	Strong
GTTAGCCGTTCGCTTTCACACTCCGCCCTATAAGTCGGATGAATGGAATAAAATGCATATCTGATTGCGTGAAAGTGAAAA	Strong
GCGCTGACAAAATATTGCATCAAATGCTTGCGCCGCTTCTGACGATGAGTATAATGCCGGACAATTTGCCGGGAGGATGTA	Strong
TTTATCCTTCGCAGGAATAAGGGGGAACTCTCTTTCAGTAATCAGGTATAATTTGTTTAATCAAGCAGCAATTTTGCTGAT	Strong
GCGTTCGCGGGGTTCAGCCTGCTGTTTGTTGAAGGGTTTATTTCCTGCCATAGTGAATGGAGTTACCGAGATAAAGAATGG	Strong
AGGGAAAAAAATAAAATTTAGTGCTGTACAGAGCGCGTTACAACACGGTTTACTGGCAGCAAATACGGTTATCGCAGGGAT	Strong
CTTTAATGTCTGTTTCCGAGCATTTAACAAGATAGTCCTTAACAACTTCTTAAGGGAAAAAAATAAAATTTAGTGCTGTAC	Strong
TATTCTATCCAAAAGGGGGTAAAGGTTGCAGGGAGAGCGCCCCGGCACTAGACTACCCGCCTCTTATTTTAGTCTGAGTCA	Strong
TCGGTAATTTTATATTCGTTATCATTAAAAACTAATACAGAAAAAATAAATATAATTTTGGTGAATGTTTTGACATGATTA	Weak
TGTGCGGTCAAATCGTCCACTAATTTCTCTCTTCACTTAAACCAGATACACTTGTCGTTTAGTTTATCTGGTTTATGACGG	Strong
CTCGCGTTCTCCGCGGCGGATATCGTCGGCGTACCAGACGGTGTGTGGTATACTTACGGGGTTTTTCTTCATTGTATGGTC	Strong
CCGAAATGGGGAATGAATGATGTTTGAGTTTAATATGGCAGAACTTCTTCGCCACCGCTGGGGGCGTCTGCGCTTATATCG	Weak
TGCCGAAAAAGACCAGATGGCACATGAACTTTAATTAATTGACTATTCGAAACTGAATTTATGCCAGAAATGGCAGGTATT	Weak
CTTGTGCCGAAAAAGACCAGATGGCACATGAACTTTAATTAATTGACTATTCGAAACTGAATTTATGCCAGAAATGGCAGG	Weak
CTGTGCCTAATGCAGTAAGGGTAGGGATTGCCTAATGTAATGCGCATAGGAGAATATTAAGCAATGCTTAGTGGTAAAGAC	Weak
CTGGACATCTCTCGGCAGGCAATTGACGTACCCCTTTGATCCATTGATTTACGCTTGGAGGTGATACACCTAAAAGCCTAG	Weak
GTGCCTAATGCAGTAAGGGTAGGGATTGCCTAATGTAATGCGCATAGGAGAATATTAAGCAATGCTTAGTGGTAAAGACTT	Strong
CTAATAACATCCCTCAAGGGAAAAAGATCCATGGCATACTATTAGCAGAATAATCTACCTACGCGAGACCATGATTTTTAC	Weak
AAAAGATTCGTTGACAAAAAGTGACAAAATTATGAGATTTTCATCACACATTTTGACATCAGGAACGGTATGCTGAATTCA	Strong
CCCGATGTTGATTATTAATAATCAGCTATGAAGTTTTAATTTGAATACAATGCAATTCTCGAGGACTGAAGTTTCTCGCAA	Strong
GAGTTCGCCAGATACCATTTTGATGCGTGACGAATGCTTTGCCATCCAGTACCATAGCGCCCTTTCCATTCCTGGACCTGA	Strong
AGAAAACCAAAAGCGTGGTCGCCCCTTGCAATATCAGAATCGCGGCACCATTAAGTACGTATGGACCACCAACGGCCCGGA	Strong
AGAAAACCAAAAGCGTGGTCGCCCCTTGCAATATCAGAATCGCGGCACCATTAAGTACGTATGGACCACCAACGGCCCGGA	Strong
ACACAATGAAGAACAGCTTTATATTGCCAGTGCCACCGCCACCTATATGGTAGGTTGAAGACATAAAAGCAGGTAAACTGC	Weak
AATTACACAATGAAGAACAGCTTTATATTGCCAGTGCCACCGCCACCTATATGGTAGGTTGAAGACATAAAAGCAGGTAAA	Weak
GCAATAAAGTCGCCGTCGCCCGCGTTGAATTACACAATGAAGAACAGCTTTATATTGCCAGTGCCACCGCCACCTATATGG	Weak
GCCCGCGTTGAATTACACAATGAAGAACAGCTTTATATTGCCAGTGCCACCGCCACCTATATGGTAGGTTGAAGACATAAA	Weak
GCGAGCGTTTTACTGCTACTAGTAGCCTGTTGCGTGCAGGCAATAAAGTCGCCGTCGCCCGCGTTGAATTACACAATGAAG	Weak
AAATACCCCCCCTTTGAGACTATTTTAGCCACCAGCAAGAAACGTCTATACTCGCAATTTACGCAGAACTTTTGACGAAAG	Strong
CATCCGGCAGTTGTACGCAGGTGCCTGATGCGACGCTGGCGCGTCTTATCATGCCTACGAGCCCGCGAATATTTGCGAGCC	Weak
CGCTTTCCCGATATAAAACAACCTCATTGCCAACCTTTCCTTTTCTTCTTACCGTTGAGAAAAAGGAGTCGCCATGTCTGA	Weak
GCAGATCTTGCCATTCAATCATAATGCTCTCCTTTTAGATGTATGCCTTATACTAGCCGGAATATTTTTTGAAACGTGATG	Strong
TGCAGATCTTGCCATTCAATCATAATGCTCTCCTTTTAGATGTATGCCTTATACTAGCCGGAATATTTTTTGAAACGTGAT	Weak
ATCACATTTCCGTAACGTCACGATGGTTTTCCCAACTCAGTCAGGATTAAACTGTGGGTCAGCGAAACGTTTCGCTGATGG	Strong
TCGTTCCTTGTGGAGCGTTAAGCATCAACAAACGGCTAAGGGCATCCATATCAGACTCCTGAGTGGTTTTTGATTACAAAC	Weak
TTTCTGTTTATCACGGATTGTATGAGACATGGCAACACCTGGTTAACAAGAATATGAAAAATCATAGCACTATTAATCTAC	Strong
GGATGCTTTTAGGGCATCCTTTCATTTACACTTTTTACGAAATCATGGGATCACTAACAAAATATCGCTTGTCAGTTATAT	Weak
AAGAACCAGGCGTTTCCTTGCTGAAGAAGAGTTGTAAATTCGGTCATGATAATAATTCTTAGTATTAATTCGGCAATCTGA	Strong
CTCACTCACATATCGCAACATTTACTTTACTTTAAGACAATTCCAGGCAAATTATACAACACTTTACGGGATAGTAAGTCC	Strong
GGGTGCAACCTGTATCACACCCGATGAAAGATTAATTAGTCAAGATTATGATATCTTTTTAACGGATAATCCGTCTAATCT	Strong
TATTATGCGCTCTTTGTAGACACAGTACCGGATGATGTTAAGAGGCTGTATACTGAAGCAGCAACCAGTGACTTTGCTGCG	Strong
[truncated: 1,954 more rows]

## Sheet: p-value for PromoA
7.4031	5.58826		SUMMARY OUTPUT
7.66505	6.99503
8.09145	6.87073		Regression Statistics
6.20297	7.79786		Multiple R	0.290584
4.95095	5.33128		R Square	0.0844393
9.10235	7.56117		Adjusted R Square	0.0836055
6.85896	5.87061		Standard Error	1.30576
5.2597	6.47832		Observations	1100
6.82475	6.31796
7.2385	5.41684		Analysis of variance
8.53653	6.55643			df	SS	MS	F	Significance F
9.57422	8.54237		Regressive analysis	1	172.657	172.657	101.265	7.59152e-23
7.74658	7.49338		Residual error	1098	1872.09	1.705
7.24235	5.53636		Total	1099	2044.75
7.29264	6.98573
7.64204	6.75141			Coefficients	Standard Error	t Stat	P-value	Lower 95%	Upper 95%	Lower bound 95.0%	Upper bound 95.0%
7.60941	5.99413		Intercept	6.16078	0.147002	41.9095	5.00638e-230	5.87234	6.44922	5.87234	6.44922
5.08349	7.011		X Variable 1	0.187349	0.0186175	10.0631	7.59152e-23	0.150819	0.223879	0.150819	0.223879
8.95648	7.4065
7.79793	8.3644
7.01247	8.35359
10.8811	7.28864
7.5445	6.083
7.87758	10.8655
11.554	9.56094
6.15698	7.59388
8.8175	10.5276
7.80943	6.58361
6.82659	6.42861
7.78035	5.95187
8.88964	7.10287
7.83303	6.78333
6.42626	5.21529
9.76667	5.62439
7.6976	8.25988
9.3701	5.41109
7.48361	5.61235
7.67102	5.50112
8.85989	6.49506
11.0654	6.05485
6.49687	6.75809
12.2059	10.39
9.96992	15.1197
7.89965	8.75809
9.3204	9.34054
5.87764	6.44808
10.0204	9.69389
9.22283	7.13945
9.58986	5.70377
7.95263	6.45549
7.98864	8.09861
7.36912	8.21539
10.3508	11.0668
7.32349	6.91013
6.13917	5.8627
7.28736	10.2748
6.35785	6.03166
6.9411	7.64832
6.74235	8.09761
9.13795	7.4187
5.96934	8.6077
11.761	15.457
6.69763	6.91576
7.66374	5.31288
9.01906	7.16601
4.71546	5.88142
8.71026	6.11416
8.83887	10.2175
7.2648	8.97025
5.29648	6.73308
7.01765	7.91582
7.35227	11.9195
7.07176	5.44659
8.32094	6.55949
7.43071	5.95187
8.40956	7.89342
7.72997	7.50112
7.87929	7.77525
8.68907	6.83605
6.77232	5.91001
5.60893	5.47832
7.35881	8.62055
8.08128	11.298
7.29429	5.59395
6.03408	11.1121
8.11167	8.25659
11.567	10.1826
8.03053	9.3756
6.33434	6.45549
8.86668	16.273
7.67226	8.95024
11.5673	7.73302
6.23668	10.7879
6.4252	5.4663
11.7474	7.011
7.14623	13.4718
7.21858	9.30766
9.27363	5.99616
8.39434	8.79763
10.3341	9.62136
9.13594	6.62688
7.60206	6.69655
7.31997	5.11562
8.91837	8.69669
7.79666	9.08627
7.13001	8.31972
7.9223	7.13853
8.72519	7.67842
5.68771	6.06329
6.10429	5.28577
8.6701	5.72629
8.54917	9.5307
8.5245	6.34873
6.47063	6.2034
8.70939	10.3161
4.76175	5.36001
6.07248	6.34074
7.65686	6.2034
8.76553	11.3499
5.50431	6.70086
6.73472	4.55336
8.29617	6.99865
10.4046	11.0491
7.18351	7.72942
7.60501	4.95233
8.61571	8.71747
6.57627	5.87553
8.18741	6.41751
6.78951	5.95187
6.73724	4.89336
7.0629	7.54419
7.36588	7.88582
12.5316	9.92117
6.28561	5.01881
6.78981	15.0418
10.8603	9.20433
7.97668	10.1979
9.02188	8.0227
4.38272	5.20555
6.60209	6.04767
10.4936	9.95414
7.00234	6.83731
8.83055	6.96567
7.82689	7.96035
7.48592	8.58819
7.17802	6.45549
8.17862	9.05666
7.18735	8.32057
6.23777	9.14443
5.69361	5.01881
8.42364	8.86214
9.18779	10.0959
7.0427	6.16591
9.67202	7.75141
6.92103	8.63992
5.85233	13.8088
7.03656	5.59395
5.64139	5.91001
10.0205	9.1742
5.5065	5.63604
8.20462	8.85562
9.4549	6.87073
8.39365	7.57917
9.12746	8.27761
10.3082	6.28854
7.40055	9.25706
6.97374	9.47417
5.44887	7.87055
8.39619	8.34465
8.65151	6.28577
7.05118	6.75809
7.85677	5.20555
7.55236	12.5874
8.56442	11.9614
6.44598	5.47832
6.09872	6.70915
6.74414	6.75141
8.02661	5.65907
9.1435	5.48317
10.1578	5.21839
10.6412	9.9805
7.65738	11.2925
7.95137	8.12933
6.51815	5.73552
9.14548	8.17313
7.42395	10.2373
9.26672	8.95742
6.16212	6.53013
8.90479	9.28861
5.86145	6.80993
5.04995	12.8868
8.37498	7.38526
5.89495	8.06334
7.6418	5.41109
7.84024	8.40914
6.48698	8.40446
8.69504	7.66156
8.19814	7.34181
9.35612	12.2428
10.9272	10.1788
9.15029	4.33199
6.48038	7.72935
8.66888	9.44033
8.7088	10.3511
8.13397	5.91001
6.77698	5.91624
8.12932	7.28577
7.97018	6.69655
8.96456	11.1061
7.08927	4.17313
7.73263	4.21878
7.09334	5.58826
8.63463	6.75141
8.34204	5.82248
8.22822	7.48228
6.76069	6.59395
7.61749	6.28577
8.5329	5.99616
7.99269	5.18349
8.41852	4.74631
7.4474	9.29416
5.47667	5.80038
8.10888	9.78517
7.8782	6.41751
7.3427	5.75809
7.82019	10.367
5.96646	7.16752
8.24774	8.35288
7.52795	6.58331
7.38867	6.36772
5.66551	9.77998
5.15465	6.75809
7.42819	6.76858
7.07156	4.99413
9.23822	7.04756
7.027	8.49326
6.23358	11.0343
8.73479	5.89336
4.79054	5.39025
7.87202	6.55367
7.12275	6.60422
7.58385	5.90521
8.18957	6.083
7.20147	8.22197
6.6898	7.23199
7.48932	11.6614
6.86109	11.4
8.16379	10.9862
8.33714	5.76898
9.91115	6.23189
7.53187	6.81967
8.39678	9.61043
7.56358	5.59395
10.1539	5.64847
6.25925	11.401
9.75926	6.39558
7.27009	6.2211
7.95656	6.39558
8.48807	5.90521
10.1652	10.098
6.71509	10.8456
8.34201	13.9583
7.36546	8.63256
6.01555	10.9829
4.58244	5.21839
6.75105	5.33128
8.23514	7.71747
5.94431	10.2587
7.93591	12.8401
9.48424	7.61662
7.4761	6.17313
7.60085	6.07403
7.73343	6.69655
8.12616	6.58811
8.01897	12.3937
4.97093	5.47832
8.5779	8.80032
8.61429	5.75141
7.90227	6.083
6.51175	8.63256
7.44297	5.26978
9.29804	11.0126
9.70961	8.54237
7.29142	17.8847
5.77106	4.87036
7.94657	9.71745
7.05849	8.15254
7.25372	7.04756
5.77774	5.83365
9.83969	8.90409
6.75952	7.17313
6.07862	7.47841
8.17568	8.58256
8.99693	5.28577
7.57238	8.01447
7.63575	7.39412
6.84458	7.35834
4.26373	5.65907
7.61993	13.0146
5.98252	6.5373
6.96919	7.86326
6.00623	8.48333
7.32113	5.33128
8.00168	4.92647
7.3276	6.06329
8.57021	8.0955
7.04857	8.68289
7.37896	6.25984
7.18108	5.63691
6.17778	6.70915
7.1892	6.51365
7.03377	7.04756
8.10436	6.11416
7.0685	6.38526
5.37219	7.31967
7.4528	8.62136
7.8741	8.87357
7.09467	6.95571
6.18538	7.84128
6.30964	8.38694
8.6711	10.8133
9.92484	8.37725
7.18282	6.20574
8.48314	7.17881
7.90094	10.489
6.43436	5.49313
6.35455	5.72928
8.63182	5.72928
6.41513	7.82623
7.53601	10.4097
7.21042	8.33869
9.48242	7.2466
14.1592	17.572
8.66174	9.7943
9.86452	5.33378
6.98393	6.93723
10.2786	10.1631
5.82506	5.72928
4.94695	7.85474
7.31835	7.20301
6.96079	7.45804
8.01481	7.46638
6.24118	6.14139
7.37615	5.26003
9.03631	9.60566
7.11942	7.3773
7.35558	7.0227
9.88448	7.69898
6.39298	7.91582
6.47208	4.72955
10.084	8.44667
7.0647	6.55367
7.61288	8.21539
6.71292	6.46467
8.6455	12.276
9.42563	7.54295
6.04769	5.26978
10.0636	6.75809
8.08057	8.44199
9.62365	7.75809
7.96941	6.80336
7.74286	8.97731
6.95748	5.72928
6.0552	6.06824
4.75969	5.93782
5.58614	10.3488
6.27773	7.46638
7.51085	7.30287
5.94415	5.20555
6.77435	6.24031
7.84123	10.4633
9.07077	7.2182
8.68323	5.4663
7.04374	6.58811
6.12945	5.88142
7.51414	6.84762
7.24091	10.4131
8.36917	7.5659
6.15243	7.15937
8.6279	8.82047
7.3417	8.14139
6.29069	6.21839
9.53867	8.52105
6.46984	6.50112
8.3413	9.0258
9.58885	7.97218
7.86003	7.01892
7.84464	6.49506
9.94006	10.023
5.85458	6.41109
7.66137	7.28864
5.36131	8.50783
5.19378	7.17931
9.34042	6.88142
8.5876	7.46336
5.52208	6.51365
8.1551	5.93404
6.20399	6.31433
5.48993	6.62059
7.18807	6.28577
5.7774	5.39541
6.8045	5.35297
7.96078	9.82418
5.62128	7.68783
8.20073	10.6888
6.03012	9.92803
7.49577	5.82604
9.22765	9.68722
7.11269	6.01881
8.53571	7.84128
7.89399	11.3747
6.95075	12.1769
8.6487	8.34988
7.81973	7.98048
9.60518	6.75809
8.67118	6.70086
8.26363	6.75809
6.20486	5.57046
9.12546	5.95187
9.45	10.4828
5.98199	5.14119
5.08412	9.48523
7.90384	7.19022
8.77372	14.3453
7.21058	5.58105
6.30655	8.02708
7.19104	10.5008
5.57447	7.30086
7.09777	5.21839
7.71916	7.21849
5.79653	8.18006
6.48306	6.39558
9.73274	9.12065
6.35434	5.06824
9.7992	11.9172
7.98408	6.58105
7.2634	6.17313
7.24062	9.15929
7.50678	10.3711
7.62119	5.14119
8.26044	5.91624
6.88429	6.17253
7.838	5.21839
7.69965	8.10381
8.31338	6.03166
6.33444	5.93782
7.54509	7.14139
8.55485	4.78188
7.5289	6.75809
5.54533	6.01881
7.10763	6.5373
7.54029	11.0154
6.93389	4.55949
6.04513	5.84775
7.80955	6.47832
9.01552	9.54819
6.27631	8.78607
7.88769	10.0869
6.15253	8.27165
7.7526	9.92686
7.21513	8.36098
9.37049	11.3518
6.74546	6.32048
6.8167	8.30592
7.0314	7.73112
7.77523	8.75809
8.1347	7.38457
7.58828	7.71486
6.18521	9.29057
5.98734	6.17253
9.88308	9.46352
8.09565	5.35297
6.24253	6.86691
7.21126	6.60095
6.50268	5.35297
8.17432	8.52219
7.27533	8.17418
7.75337	6.06824
5.50154	6.60392
6.13082	9.39328
8.41708	7.51365
7.81973	6.18824
8.04405	4.69377
7.73002	5.21529
5.45989	5.21529
9.1479	6.06329
7.41817	7.8242
8.80776	9.26061
6.57555	6.51365
7.64665	4.99232
7.10017	5.01881
5.68799	11.099
6.55619	8.58361
7.0922	14.5943
6.95372	5.92955
9.00022	5.99865
6.00954	5.64703
6.97036	9.19746
10.3788	16.9549
7.80104	8.31129
7.54664	6.4187
7.63446	8.08327
5.01072	5.41109
7.3046	7.63001
6.88398	9.36918
6.56967	6.35279
8.58114	10.0634
8.12017	8.67564
6.559	4.76553
6.49244	6.44808
6.94907	5.20555
8.19018	7.14139
7.43397	10.0905
9.6782	7.8125
8.22471	7.24574
6.83569	6.76885
6.27282	7.62892
6.32598	5.21529
7.27407	6.83605
7.50241	6.58752
7.81728	6.39232
6.78989	8.19722
6.69183	10.7077
8.39032	9.0931
8.26783	8.14042
5.03614	5.95187
4.33586	5.17313
7.85067	12.0007
8.11826	13.695
6.6821	6.51365
8.38363	7.97476
6.17959	7.8242
8.41548	11.5524
6.72482	5.77321
8.70336	6.14445
6.8768	8.011
6.41797	5.31796
6.98978	9.36096
7.16543	8.23386
8.63771	5.78607
7.54953	7.26903
9.20542	6.06824
7.6968	8.98048
6.95733	4.29646
8.02896	7.05126
7.789	5.99413
5.66776	5.83365
6.10028	7.05756
8.63913	5.58105
7.82872	12.5049
8.07058	6.87049
9.16614	5.58826
6.59709	4.20555
7.32736	6.80735
8.93101	6.75809
6.33369	7.61662
9.21575	10.5189
8.17957	6.98048
8.99421	6.20574
10.2824	10.5665
10.5047	7.68874
7.49321	6.14139
6.24376	7.6575
7.06457	7.10381
6.18908	9.5538
6.85226	10.581
7.10052	6.17313
7.43982	5.95233
7.99926	6.16128
5.35821	6.52293
7.04711	6.36685
7.7269	7.16601
5.87663	4.07382
8.97981	8.591
7.20199	6.14139
7.59394	7.28577
7.88179	9.52364
8.23987	8.6077
5.63438	6.64703
7.0468	8.63623
7.30131	6.95571
7.32298	9.36953
7.97913	9.896
5.31336	6.11145
7.9886	5.27053
7.68432	9.78826
8.03564	9.30706
7.42286	13.6253
9.23702	8.36916
7.28248	6.58105
8.52899	7.50112
6.35939	6.14445
9.73559	7.88557
10.3861	4.76394
6.39974	7.16641
6.64018	6.6532
8.96799	9.77813
8.73404	6.62892
7.92777	10.5155
4.77108	5.26003
8.03844	10.0583
6.52784	7.32057
8.76582	7.31433
7.10198	10.5015
7.118	10.2886
7.62394	7.95954
6.58879	5.19022
7.17117	6.21529
8.0877	9.89515
8.06928	6.99605
7.6447	5.55367
13.0607	11.4084
4.67539	6.91013
7.55729	7.94872
5.90234	6.24394
6.61976	8.53224
9.38264	7.58819
8.51829	7.93782
8.56429	10.7311
7.26017	8.24217
10.6883	8.57437
8.01064	6.80336
6.97383	9.62892
7.8839	6.79766
6.07731	7.4187
7.121	7.43221
6.6141	6.24127
6.19054	7.94574
7.61337	7.87866
5.15529	7.25096
8.77611	8.01302
5.78358	7.14445
7.32242	11.9639
6.26941	10.5358
8.45867	4.82883
8.75646	7.9163
6.81304	5.95187
7.86254	6.74927
5.83744	6.82248
8.07754	6.06329
7.68022	6.49506
5.77053	6.507
6.63979	5.68482
8.74897	5.58826
5.95629	6.47832
7.80125	6.70819
9.44486	7.3679
6.06073	6.6532
5.76312	5.21529
6.39201	5.36001
6.97854	7.71541
6.77163	6.16591
5.3514	8.52599
7.28622	5.74631
8.38706	9.23187
7.42571	9.21522
7.99437	10.298
7.83994	6.41701
6.01625	7.66917
7.91409	9.57599
7.3131	7.47978
5.92676	7.84762
6.23725	7.59261
7.02895	6.39558
6.87766	10.9802
8.33515	5.90809
7.39753	7.73302
8.70226	6.21529
7.63158	9.2854
5.12523	6.14445
7.5393	8.10381
6.96523	5.58105
8.30289	10.7323
6.29863	7.9528
5.88272	7.96567
8.57274	8.49021
6.11858	6.60392
10.4101	11.6145
8.37183	8.42118
7.8736	6.50112
8.72417	9.91219
6.88526	5.80038
7.36308	8.12127
7.9663	6.96567
8.94563	9.46565
7.31476	10.5463
6.85561	7.24394
7.20869	5.68426
5.05594	5.34199
8.94161	8.02087
9.05585	9.39553
9.43194	11.2311
6.18252	9.09067
6.97573	5.93734
7.94868	6.80735
7.95873	9.38262
7.30789	7.73112
6.7344	9.08015
8.35734	5.87061
8.23897	7.36781
7.50778	10.5095
5.90542	5.68874
5.42027	5.80349
6.65608	7.55036
6.65638	6.00764
7.63875	8.84486
7.44684	5.47832
8.79483	7.57304
6.57195	5.73308
7.78522	8.02896
9.70598	6.87307
6.20644	5.58105
7.60486	13.3108
8.55286	11.4951
8.61873	5.74631
8.16299	7.07671
10.4069	9.23204
10.2988	11.5579
7.28561	5.21529
7.84642	9.43904
11.0816	8.98354
6.45603	7.28864
7.07	4.58796
8.26221	4.77505
7.4308	6.77663
6.53369	4.16108
7.48209	8.33248
5.45189	7.28864
7.04554	8.15927
5.91022	11.0489
5.2782	7.38612
8.45469	5.99413
9.00403	4.70099
4.12595	7.17253
6.50229	6.90989
7.95243	7.43605
6.56502	6.29112
7.41261	4.44692
5.27133	6.6532
10.3299	5.59395
7.07566	6.38526
6.64977	5.13873
5.76951	6.68874
7.4708	9.06061
6.48589	7.48768
7.12808	9.30243
6.84918	6.49297
6.27879	6.62425
8.57681	11.5869
5.29639	6.74631
4.37709	10.4909
6.70248	5.83744
7.53612	6.14139
7.64512	8.34305
8.95255	5.72083
8.87238	11.5182
5.95353	7.79766
8.59655	13.8564
7.7641	7.93605
8.09062	13.028
7.68046	10.1532
5.49494	7.32057
8.96297	6.75141
6.4717	9.13186
6.01457	5.58105
6.32504	7.46336
8.31418	10.8595
7.36369	6.98048
6.92831	11.8547
7.4078	10.1788
8.42763	8.75141
10.8466	10.8609
9.04068	7.24394
6.20582	5.55949
5.95448	4.59395
6.57703	5.41109
6.65396	5.88142
9.23565	14.2461
11.6162	7.91013
6.86185	7.72935
9.82587	9.6616
7.37691	4.63575
8.14779	9.70712
8.21502	6.5373
8.28463	6.49857
6.51173	5.87061
5.33713	5.4138
9.12341	8.23204
7.9818	6.17313
9.20682	8.24027
6.44573	7.38526
6.56286	11.7988
6.57047	4.55949
10.1048	12.9974
7.10023	9.34307
7.25708	6.65907
8.70129	7.00764
5.0496	6.39558
9.44778	7.35288
8.10613	6.70086
6.23728	5.60318
8.03161	7.8993
6.10702	5.70072
9.00149	6.17891
7.05405	5.64847
6.11744	9.65514
7.4184	10.851
6.57013	6.84134
6.84094	6.91576
7.95768	6.36089
6.92236	15.456
6.93209	5.58826
9.50381	8.43517
6.96251	6.14139
6.56412	7.36378
8.12231	6.50112
7.01242	6.17413
8.16723	5.95559
6.75094	4.35262
7.36848	6.11416
8.80739	12.3059
6.80549	5.11145
9.05171	8.17313
6.3914	5.55949
8.97703	5.08321
8.39367	5.58826
8.4496	7.91415
7.35133	8.77801
9.78711	5.84775
6.97775	10.9369
4.9284	5.33128
6.75635	7.00405
8.15726	6.05485
6.95773	6.33128
5.0951	8.71119
6.47666	8.1126
6.73171	7.44799
7.62925	6.083
7.59278	6.91839
8.59561	6.02281
6.93853	6.35226
7.7244	10.4287
7.59787	9.08327
7.73799	6.04527
7.95714	7.60385
8.00047	5.33128
6.04538	7.54689
7.40874	6.45236
9.29739	13.6325
8.43667	7.68783
7.37714	5.58826
9.50442	5.80012
6.51863	8.2737
4.97528	5.87307
7.82991	6.5404
5.31913	7.75141
7.00557	6.21529
7.11962	9.73835
6.94114	6.26903
6.60952	5.70072
7.52865	7.28188
7.62952	4.36667
7.88658	8.65313
10.2873	7.21539
4.70409	6.17313
4.97854	10.153
6.10323	7.39008
6.45384	8.21252
7.7264	4.99594
8.54388	13.8584
5.66187	6.2213
6.81944	10.0448
7.98482	10.1696
8.88306	6.58361
10.5146	8.21539
10.2516	9.01444
7.23861	7.0634
10.591	7.15066
6.01426	5.36527
7.67041	4.47832
5.28276	7.86326
6.5875	5.73308
8.19892	8.86388
6.97523	7.083
9.07314	9.34465
6.67528	8.29057
7.38062	6.39592
6.71746	9.18185
7.76274	5.65306
5.31251	7.93363
7.57053	10.817
6.4977	6.95571
7.35363	5.72928
8.56989	4.73281
6.19037	5.36667
7.49952	10.4588
7.5913	9.44669
6.8063	9.12226
7.79528	10.2471
7.09672	6.76885
7.82264	6.27072
6.93924	8.9101
8.12883	6.47832
8.38808	5.39541
7.32674	6.87073
5.52598	5.49665
7.01796	6.39558
7.47783	7.60088
6.435	6.91576
6.76033	5.26003
6.68438	6.28577
6.59619	5.91001
9.23604	8.01447
8.13292	5.28577
5.83137	5.91624
11.0138	6.14139
8.40702	9.08351
6.53188	7.68573
7.87762	7.17742
6.28061	6.41109
7.32134	10.7581
7.32028	8.18497
10.8567	18.0978
7.86579	8.25101
9.78322	7.74927
6.34098	10.2403
9.99728	6.06824
6.65859	7.83611
6.17388	5.87061
6.43459	8.47719
8.34044	9.28919
8.1421	8.75982
6.54418	7.44617
7.57515	4.07382
7.20438	5.17313
8.80952	6.58361
6.03336	11.9137
5.21983	6.36685
6.86671	8.11155
7.35359	9.21755
7.12187	4.73281
10.0064	9.97025
9.09987	6.39558
10.5015	11.9733
8.18171	8.7057
8.61191	7.42568
8.39174	6.5373
7.23619	7.67567
9.32167	8.66494
6.93617	6.57728
8.49311	6.79064
7.66657	9.81772
6.96445	5.99865
7.14604	7.98088
6.37367	6.64688
9.1704	9.0533
7.55454	7.53675
8.67068	7.5659
7.96531	7.16852
7.52062	6.38007
7.6098	7.58105
9.50295	10.3424
6.26318	9.21982
8.35591	6.6532
7.67052	7.49017
8.63798	7.88856
7.29565	10.5407
8.98181	6.36685
9.08059	6.95571
6.53039	4.79233
7.68052	5.61824
6.36392	13.5976
9.07047	5.63314
5.30154	6.16852
6.28149	6.45549
8.43003	7.98088
5.65994	7.33637
8.44184	6.74725
8.916	6.58811
6.38909	5.31796
8.42541	7.88722
5.96545	7.5373
7.62082	7.54496
8.30871	9.58126
7.94668	5.21839
7.19967	6.81954
7.52165	7.99418
10.4006	7.12226
6.27611	6.58811
7.21808	5.0635
7.9625	6.51365
7.63815	7.8242
9.85282	6.75809
8.99296	7.01447
7.56511	12.2619
16.4682	15.2142
8.07379	6.14139
8.7097	6.21257
6.11991	8.30086
8.01325	8.08608
6.57404	6.34607
7.64016	6.96567
7.70459	5.45549
5.91932	8.37326
6.2351	4.35262
7.70718	5.09255
9.77335	9.31129
8.33885	6.93782
6.162	12.2693
5.07769	4.25096
8.2086	7.10486
7.4244	9.01842
8.37836	8.01447
8.81791	11.5384
7.99537	10.882
9.23841	7.67567
7.9976	12.2062
5.77488	5.14445
7.36673	6.80038
9.33078	9.40446
5.35792	6.27538
6.50589	6.66605
9.96163	14.0162
6.0681	5.47832
9.10848	6.84486
5.98418	6.14445
8.26995	7.36378
6.8916	7.5818
10.2483	5.80735
8.09935	6.17891
5.85872	6.98094
6.32045	6.51365
6.43138	6.31796
7.61258	7.74167
7.84649	5.20555
7.45544	6.65907
6.15152	5.60437
6.22519	6.26266
8.24561	8.72161
7.59365	6.25456
9.24309	7.95175
6.67527	7.72635
8.17814	12.6193
9.49254	5.8627
10.2793	10.6316
8.91617	8.06393
6.77337	6.17313
6.981	5.68566
6.45955	7.49506
8.4723	10.72
6.97837	8.01887
7.07509	6.45549
7.80729	9.13858
7.45397	9.36953
8.51955	8.41701
6.78022	9.75422
8.60604	11.0124
9.57235	6.32517
6.89254	6.31796
8.45664	5.11145
8.73295	11.1247
7.40002	4.58796
6.36888	5.11395
5.70092	6.39558
8.25571	6.35279
6.86663	5.6642
6.93259	7.30287
5.79689	5.53013
6.30426	5.13052
8.13118	6.2034
6.42456	11.3433
7.59713	6.39558
7.91422	7.06813
7.75709	4.70099
7.11101	5.55949
6.42784	6.31796
8.2975	6.21529
7.35846	5.80735
8.38385	7.19111
8.37305	9.23774
7.2793	6.18824
7.03441	6.13278
7.8466	5.32517
9.14239	5.51381
7.82979	8.22477
8.28019	10.507
9.15026	7.86326
8.74405	7.69391
9.54522	7.71486
8.10491	6.65907
7.65394	4.64731
8.84302	5.99413
7.46605	6.62556
8.14058	5.41109
8.72195	6.85474
6.60178	6.14139
7.7054	7.84762
7.65698	6.94509
8.07972	7.11405
5.75045	6.21471
