# Supplementary material for: Deep Learning‐Assisted Design of Novel Promoters in Escherichia coli
Source: Adv Genet (Hoboken). 2023 Nov 15;4(4):2300184. doi: 10.1002/ggn2.202300184 (PMC10716054; doi:10.1002/ggn2.202300184)
Supplement: Supplementary file 3 — Supplementary Data S2 [file GGN2-4-2300184-s005.xlsx]

## Sheet: Distribution
RegulonDB			NDB
Sigma24	486		Sigma70	4445
Sigma28	133		Non-sigma70	7439
Sigma32	283
Sigma38	157
Sigma54	91
Sigma70	1641
unknown	591

## Sheet: SAPPHIRE_result
Sequence_name	strand	TSS	p-value	sequence
seq1	+	46	0.001238	ctgaactggttacctgccgtgagtaaatt
seq2	+	41	0.000569	tttatctgtctgtgcgctatgcctatatt
seq2	+	50	0.00187	ctgtgcgctatgcctatattggttaaagt
seq3	+	49	0.001271	ttgacttaggtcactaaatactttaacca
seq7	+	51	0.001972	ctttctggtatggatgtggcgcgtaaact
seq10	+	50	0.003806	tactggaaaactaaatgaaactctacaat
seq12	+	51	0.001882	atgaatagattttactgatgattcatcat
seq13	+	53	0.005524	tttttccctgtcatttttctccataattt
seq15	+	52	0.000953	ttgaatctgcatgcttttgtaggcaggat
seq18	+	54	0.001156	tttcttcggcttcaccgatttaaaatact
seq19	+	50	0.001578	ttggtaatagccatgcaggccattatgat
seq20	+	51	0.001522	tagcacccgcatcgccttctggataagct
seq23	+	56	0.005135	tttatacaaaacctcatgtatgctacgca
seq27	+	51	0.004549	tttcataaccgtgctctttgtagtactgg
seq37	+	50	0.002605	tcgcgatatggcaggacaagacgtaaaat
seq39	+	52	0.002745	tacccatctaaacgtctccactatatatt
seq43	+	50	0.000189	gtgcctggcgaaacccagaccggtaagct
seq44	+	49	0.001547	tttaccatcaacccgaggcctcctatatg
seq45	+	51	0.004633	ttgaccttacggtcagtaagaggcactct
seq49	+	48	0.002274	ttgacgacaagctggattatttttgaaat
seq51	+	51	0.00117	ttttaccccgcacgaatcatcgttaaaat
seq52	+	53	0.002941	taaaaaacgaattattcctacactataat
seq53	+	54	0.00166	ttttaacgatgattcgtgcggggtaaaat
seq55	+	50	0.000709	aagatctttttgatggctctggctattat
seq57	+	50	0.000365	ttgacctccattctgccattggggatcat
seq58	+	51	0.001205	tttattgccagcctggcctttggtagcgt
seq59	+	51	0.003341	gtcagaaatgatcatatccagtttatgct
seq61	+	51	0.002355	tatgatcatttctgactgtccgatagact
seq63	+	43	0.000873	ctgaatcatccgctcagcaaaaatagcat
seq67	+	50	0.000916	ttggagtcattaccagcaattactactct
seq68	+	55	0.003028	atgactccaacttattgatagtgttttat
seq71	+	51	0.002014	tagtcaaaagagacatgccgttgtactat
seq72	+	51	0.004416	tttgttgatctgtgcagtcaggttagcct
seq73	+	51	0.001741	tgtcgccagcttcgatagctgcgtatact
seq75	+	49	0.00061	tgtattcacaccccgcaagctggtagaat
seq76	+	52	0.000619	ttaaccttgaccgctgtacaaggtatact
seq81	+	43	0.004602	tttgtcctgttgacctccggcgctaccgt
seq87	+	51	0.001028	tttcactgatatccctccctgtttatcat
seq88	+	51	0.004109	tttgccaccgtgcgtgcaggtgacatcgt
seq90	+	54	0.003823	cttaatggcgggattttttatattatttt
seq91	+	51	8.5e-05	ttgacttttagcgcccatatctccagaat
seq93	+	51	0.002108	tcgaggcgttacgcatgatttgatattct
seq94	+	50	0.00515	gtcggtggagacggtttccgggttacagt
seq99	+	55	0.000591	ttgccagatgcgatgttgtagcatcttat
seq102	+	51	0.001424	ttgatccattgcgggtcagatgtaatgat
seq103	+	45	0.005548	gtgcctgctggtgaccagtgcgcaattct
seq104	+	50	0.002014	acgacttatacccgtagaaatggtaagat
seq106	+	45	0.002345	tctactgggcatggtgggtgatttatgct
seq107	+	51	0.002345	tctactgggcatggtgggtgatttatgct
seq109	+	53	0.005211	tggggatgggcatttgaatggtatatggt
seq113	+	56	0.004078	tagcatcgtgttactgataccgtaattat
seq114	+	55	0.004522	ttctctcttttctgaatcaatattattga
seq115	+	55	0.000477	tataagccgcgtgaatatatgactacact
seq120	+	51	0.004372	tggtcgacatcgcgggcgcgggcaataat
seq122	+	52	0.002415	gataccggctgctgctggggtggtacatt
seq130	+	51	4.6e-05	gtgaccgaagttcatgctcgccatattct
seq139	+	51	0.002014	gagactaacgtactcgtcatctctacgct
seq140	+	45	0.002014	gagactaacgtactcgtcatctctacgct
seq141	+	50	0.001849	gggacatcgcctataatttgcattatcat
seq143	+	52	0.002104	taggcacggcattgaatgacaggtatgat
seq145	+	51	0.00296	atgtttgataaagcccgtagccgtaaaat
seq146	+	56	0.002274	tttttatttttaagacgtaaaaatataat
seq148	+	51	0.003134	attgaataattccaggctattgataaact
seq149	+	50	0.00025	ttgcgcatgttttaagtttattgaataat
seq150	+	51	0.003349	atcaatagcctggaattattcaataaact
seq151	+	51	0.001387	gtcacttttttcattgaaaagaataagat
seq152	+	50	0.004711	ttgcagctgcataagggccaaggtaactt
seq156	+	50	0.002373	gttatcctgtatcaggatgaccatattat
seq159	+	51	0.005497	cagacggctattaaagtctccggcattat
seq162	+	51	0.000738	ttttcaccagtagatgggaaaagtaaagt
seq163	+	52	0.00034	tagagccgaacacatatgccttttacact
seq164	+	51	0.002284	gtgacgaatgctttgccatccagtaccat
seq171	+	51	0.002879	cagccaatcaaacgaaaccaggctatact
seq174	+	51	0.00424	aatacctggcgtttgagatcttctaacat
seq177	+	51	0.004357	ctgaaagtctgccgatttggcgataacat
seq178	+	51	0.000855	ttcagcacgtcgcagcaggcctgcataat
seq180	+	56	0.003004	ttttctgccgtgattatagacacttttgt
seq186	+	56	0.002331	tctatcaggcgctgagttacgactacgat
seq188	+	51	0.001558	ttgctggttgataacaaaatcactacact
seq192	+	53	0.001573	ttcatcgttaggaattattgacttaatat
seq193	+	50	0.004025	ttttattttccctatattaagtcaataat
seq199	+	52	0.00358	tttgatggctatcggcaatgcgctattgt
seq200	+	50	0.002024	ctcagtctggtattgattgcatttatgct
seq202	+	56	0.005282	tggacctgcaacaccatgtacattattga
seq207	+	50	0.000364	tttaccgataattgccagcacgatatctt
seq214	+	50	0.00149	ttgagtattcgcggtagttatgattagat
seq215	+	41	0.00041	tttactcattttgctttttcttattttat
seq215	+	50	0.004032	tttgctttttcttattttatatgcatgat
seq216	+	37	0.00041	tttactcattttgctttttcttattttat
seq216	+	46	0.004032	tttgctttttcttattttatatgcatgat
seq218	+	46	0.000413	ttgagcagattgcgccaaatatacatgtt
seq220	+	44	0.001105	ttggctggctgaagagttcgctgaatcct
seq221	+	51	0.001599	ttcttttcacctttcctcctgtttattct
seq223	+	51	0.003995	tgtcgcactcctgaaaggcatcgtaacct
seq224	+	51	0.001112	tttaatcttttcactgtgagtgtcatatt
seq225	+	48	0.002904	ctgattcattttcgagtaagactgataat
seq227	+	49	0.002455	gtggtcggactttcgcgcggcgataaaat
seq229	+	51	0.004234	aagtaaataagactattcctgactattat
seq230	+	51	0.002895	tgttaaccggggaagatatgtcctaaaat
seq233	+	56	0.001285	ttcacgcataaaacgtttcacaatacggt
seq234	+	54	0.004239	ttatccttatttttgcactacgatatttt
seq236	+	51	0.002307	tttcaccagcatatccggggagataactt
seq237	+	51	0.002732	tttcggcgtgccgctcagattgttagggt
seq238	+	51	0.001224	ttgcgtagactcgcgctaactgtaatggt
seq244	+	51	0.002755	ttcggcctcgcggcgattggctttatcat
seq245	+	51	0.001962	ctgcgctttctccagacgcgtttcataat
seq251	+	50	0.000306	ttgaatatgtgccgattgcgcggtggaat
seq258	+	55	0.000636	ttgggtttcgaggctctttgtgctaaact
seq260	+	50	0.000815	tttgccagtcgaattttatacgacagtat
seq261	+	48	0.004598	ttcaaacgtatttagcgcacaaatcttat
seq265	+	51	0.00127	gttaataaaatgaagtaaaggtttattgt
seq266	+	47	0.003429	tttagttaacaatttgattagcataataa
seq269	+	51	0.004032	tttgcttccgaccgagtatccggcatgat
seq273	+	50	0.003205	aagatttcattgttctcgttgcgaataat
seq277	+	51	0.002784	ttgccgtggcagatgacgtcattgataat
seq278	+	47	0.001865	aagactgcgaaattgtctttttttacgct
seq283	+	50	0.000327	tggatcttcgacgctacaaatattaatgt
seq288	+	50	0.003025	ttccggtaaaagttttgccgtaatatcat
seq289	+	51	0.001497	tggtgctaatacccggttcagagtagcat
seq292	+	51	0.003513	tttatggcggcggtactggtgattatgct
seq296	+	51	0.000614	gtgcattcgctgccgcataccattattct
seq301	+	43	0.001486	ttcaatcaaaacctgtatggacataaggt
seq312	+	50	0.000293	ttgctcgttattcagcctgacagtatggt
seq313	+	51	0.004284	tggcatggcggcacaatccaaactaccgt
seq319	+	39	0.005204	ttgtaaacagattaacacctcgtcaaaat
seq319	+	50	0.000669	ttaacacctcgtcaaaatcctgctattct
seq328	+	52	0.000536	gtgcatccgcggtcaatgttagctattat
seq331	+	51	0.00372	ctctctatggacccgatgctcgatatgat
seq333	+	56	0.004577	tttggtacgaagatgggcgactatattgt
seq337	+	51	0.002942	ttgctactaaaatattaatgaattgaaat
seq338	+	52	0.002052	tgacgatcacacatgttaaaacctataat
seq339	+	43	0.00147	tttattaacagattccgcgaatgaatagt
seq340	+	37	0.00147	tttattaacagattccgcgaatgaatagt
seq341	+	51	0.001301	tcgactttatgaccgcctccagctacggt
seq346	+	50	0.002171	ttgaagttccagtgcaatggtcataaatt
seq347	+	51	0.002072	ttttccaccagctcaccgtgttgaataat
seq349	+	50	0.003441	gtcatcaccatgaccctttactttattat
seq350	+	51	0.002404	ttttttggtgccaagttccagcgtaatat
seq351	+	51	0.001308	tcgcacctgaacccaatcgtttatatgat
seq353	+	36	0.004179	tttgacggctatcaccctttatcaacaat
seq358	+	48	0.004697	tggcgcaatttaatccgcatgtctggtat
seq360	+	51	0.000481	ttgtgacctcaacacgcttcatttagagt
seq363	+	51	0.002193	tggtcacgctgatcgacgaagggtacact
seq365	+	51	0.001164	ttgataaggtaattaaccttatttaagtt
seq366	+	50	0.001298	atcagcaaagagtttggcgaagctatagt
seq368	+	50	0.001588	attgcccccaccaatgtgactgataaaat
seq372	+	46	0.000818	attcctggcgattgaatgtcagttattgt
seq373	+	50	0.002412	ctggatacaggtaccggtggtggtattct
seq374	+	50	0.001245	ttgtgatgctggtgttacacagctaaatt
seq375	+	51	0.000393	tatccccaataaaaaagcgcaaataaaat
seq376	+	50	0.002574	tggactgaccgttattactactgtagaaa
seq379	+	50	0.00293	gtgtcaccagcgctctttctccttatcat
seq382	+	53	0.001387	gtcactattacgcaaggtggctataagat
seq383	+	54	0.004796	tgtcatacaacctcaacggatatcatagt
seq385	+	51	0.00019	tttccttcaattgcgacaaatgtaatact
seq386	+	50	0.004372	ttcctgatggggcagaatgcatctaatat
seq398	+	52	0.001153	ttctcaaatgcgtcatgctgagctatgat
seq400	+	51	0.003028	ctggcgcttaatccacaaggcgctaaact
seq409	+	51	0.004056	ctcgctggcgtcgcgcaataaggtaatat
seq411	+	52	0.001893	tcggttatgaattaccgcgatgctacaat
seq413	+	50	0.004864	ctggacggcggaagcggaacagctacgct
seq414	+	51	0.002736	tggatagtgaattgcctgcgcattacact
seq419	+	50	0.002698	tttatccgctggcgctaatgccgcacact
seq423	+	51	0.003862	ttgaaccttcttcgcaagttgggaaggat
seq424	+	43	0.003862	ttgaaccttcttcgcaagttgggaaggat
seq425	+	51	0.001603	tgacgctgggcaccggtggtcgttatact
seq429	+	52	0.002586	gtgcttaacgccatccccgccagtaacat
seq431	+	51	0.000108	ttgacagcagccccgccgggatctggaat
seq433	+	56	0.003884	tataccttaacctgtacttataatgatct
seq436	+	51	0.000141	tttaccggtcgcgacaaaattattaaatt
seq438	+	52	0.000967	atgtttcaaatgcacaaaacttttatact
seq441	+	52	0.003057	tggctttatctgatcctcggtattatttt
seq442	+	53	0.00034	ttgaacgaaataccagggtattagataat
seq443	+	51	0.002667	acgagaaccttccagaccttcggtataat
seq446	+	50	0.002004	tggtttgaacgtgcaagcccacgtattat
seq452	+	51	0.000409	tttcgccggaacgtttaatcatgcattat
seq456	+	50	0.002005	gtgaaaaacatcgctgaactgcgtaaagt
seq457	+	50	0.001223	atgccgtacgttacgtacttccttatgct
seq462	+	51	0.000524	ttgtctttctggaaatagattttcagaat
seq465	+	51	0.002756	ttctttttctggccgatctccattactct
seq467	+	51	0.004249	atgttctgtaactgctgcattgttaaact
seq470	+	51	0.000398	tcgtccgggagctttttacggcttaaaat
seq473	+	50	2.6e-05	ttgtctgcacaatatgagcatactattgt
seq477	+	50	0.005224	attctcaatttgcccgggtgtgataccat
seq480	+	49	0.002877	ttgccatgattaaaacctctatataaaag
seq481	+	51	0.004453	tgccgcctttctgcaactcgaactatttt
seq483	+	51	0.004668	tcgcgatatccagctgtacctggtattct
seq486	+	51	0.000992	ttgatttcctgagccatacgatccagtat
seq489	+	50	0.001943	ttcccgtgatggataaataagggtaagat
seq500	+	50	0.00037	ttgttagcgtagggcttcagtgatatagt
seq502	+	51	0.000507	tttgcccagcggccattgccgtccataat
seq505	+	51	0.003293	ctgcgaacgagtggtaaaaccgctaagct
seq508	+	54	0.003241	tttgcctactggctggtttttattattgg
seq510	+	50	0.00027	ttgcaagcaggcgacaggatcgttaaagt
seq514	+	51	0.002831	aggataactggttaggtacaggttatgct
seq515	+	50	0.002474	taagcctcggtggtcgtctcttctataat
seq518	+	51	0.002431	ttctccacaaaggaatgtagtggtagtgt
seq521	+	50	0.005346	tgcgcgggctgcggcgtggtatctaaaat
seq523	+	51	0.0005	tttaccatgagatccagatcggtcagaat
seq525	+	52	0.003504	cttacgattgcggcaggccgtgttattat
seq527	+	51	0.001285	ttcacgacaacgtgagatttcagtacggt
seq532	+	50	0.001733	attgatgcgcctgacttcaatattactct
seq534	+	50	0.002533	ttgatcatctccagcgcccagttgatgat
seq536	+	52	0.000775	ttaacaaatcgcactctgcggcctatgct
seq538	+	56	0.003031	ttgctggaaaaagaccgcatacttatcgt
seq539	+	51	0.002448	tttgatgacttcagcggtgggcttaaaat
seq542	+	56	0.002121	ttctgcatagagatcgggtagcatatttt
seq545	+	51	0.001097	ttgctcaccgcataatccgtcgcaataat
seq546	+	50	0.00026	gtgagcaaagctttctactgcgatattct
seq561	+	51	8e-05	tttgccaaagccgggcatccacttacact
seq566	+	51	0.005291	taccttgtgcacgcagttcgctgtacagt
seq567	+	52	0.001189	ttttgacatttcttttgcactggtaaact
seq568	+	51	0.002079	tggcgcaggacccgcgcccggcctatcgt
seq571	+	48	0.004113	ttttaggctgtttccacaatttgtaatat
seq575	+	51	0.001852	tggatgattccgtttacccgcgttattgt
seq577	+	51	0.001797	tggggcatcgaccgattgaccggtaaact
seq580	+	50	0.000457	ttgatttagacgtctggatgccttaacat
seq582	+	37	0.005245	ttgcatattgatatggccgcttcttatat
seq584	+	49	0.005583	cttgtcttcctgagccgactccctataat
seq589	+	51	0.00035	cagactgttgaggaaaaagagcgtaaaat
seq596	+	51	0.000725	ttgaaagagtgagctaaaatccctataac
seq602	+	39	0.003146	ttgacgttaatcaatgaagccaatctgat
seq608	+	50	0.005051	tagtaccagttccataggcatgttacgtt
seq609	+	52	0.000138	ttgtcatcggctccgttcgccgttatgat
seq611	+	51	0.000152	ttgtccataaatgattattatcgtaaagt
seq612	+	51	0.001669	ttgattttttgcccgtaactccttaactt
seq618	+	51	0.003682	ttgatttctgcgcttaaattgccaatctt
seq622	+	51	0.000171	tctacctgtttaagcatctctggtagact
seq624	+	50	0.000223	ttgacgaaggtcgaggcaatccgtaatat
seq625	+	49	0.001059	gataccagagaatgtggaaacagtataat
seq626	+	56	0.003737	aattcctggcggcagatataatttattat
seq632	+	51	0.001477	ttggaaatatctgatttgcaaattatcgt
seq634	+	51	0.0002	ctgattgataaagatgaagccgctattct
seq638	+	56	0.00115	ctgacctggaacaaacgctacattacgct
seq641	+	56	0.003997	aacatttagcaatatgtttacaatataat
seq642	+	50	0.002192	ttctcgcttttggcggtatccggtacact
seq647	+	50	0.000501	ttgtcgctgttgctcatttgagctacaat
seq650	+	53	0.001548	ttgccaacctttccttttcttcttaccgt
seq651	+	41	0.003189	tggatttatataaatataatcaacatgat
seq651	+	50	0.003494	ataaatataatcaacatgatgcctataat
seq652	+	51	0.00083	atgctttactggatttatataaatataat
seq653	+	51	0.003964	tagcgtcgcatcaggcatctgcgcacaat
seq655	+	51	0.000776	ttgcgccggggctgcatgtgctgtcgtat
seq656	+	56	0.005303	ctgctctttcacctgtggcatcgtactct
seq658	+	49	0.004244	atgtaaataagattgtgcgcagctatatt
seq659	+	51	0.002749	tttgtaaccgaggcttaaactgataggct
seq663	+	51	0.000302	tttctcaaaccctgaaatcactgtatact
seq665	+	51	0.001778	tttactgattgctcgccagggggtgaaat
seq668	+	51	0.005439	gtcattgaaatcatcatccgtcatatcat
seq669	+	43	0.00531	ttcgtctgccatttcctgatttttatatt
seq669	+	53	0.000567	atttcctgatttttatatttatatactct
seq670	+	51	0.00398	atttgcccatgtaccattccatttatact
seq673	+	52	0.00153	ctccctgacgcgggataaagtggtattct
seq676	+	51	0.002793	atgccttctgaacaatggaaaggcattat
seq678	+	51	0.00244	atgactatgttgttgatatcccgcaagat
seq679	+	50	0.001051	gttctttttaacttcaggcgggttacaat
seq680	+	56	0.005135	cgtaccgacgatgatttatacgatacggt
seq682	+	51	0.002575	ttccggcacctgttgctggcacttaaaat
seq686	+	51	0.001207	atcgctatccagttggttgattttataat
seq687	+	51	0.00259	ttgggttctttcgattatggtcgtaacct
seq689	+	52	0.004234	ttggcaaccgacgacagtcctgctaaaac
seq694	+	50	0.000179	ttgacgcatcgcccggttagttttaacct
seq695	+	56	0.003502	attctcccaccaaaaaattatcttaatgt
seq696	+	51	0.000291	tagataagattgatcttcgttgatagaat
seq699	+	55	0.002601	tttagttgtacaccactcctaaatttaat
seq702	+	50	0.000936	gtgagcctctggatgttgcatggcatact
seq706	+	49	0.004791	tgccgtcatgggcgtactcaaagtatttt
seq707	+	52	0.000565	atgaatgcgctgtgtattgccgataacat
seq708	+	50	0.001224	tggagtatcagtccggatattgccattat
seq709	+	50	0.001135	ctggttccatcgtgagagttgagtagaat
seq710	+	53	0.001629	ttttcagaggagtagtgatgaataattct
seq712	+	36	0.003517	tattcatcactactcctctgaaaaataat
seq717	+	51	0.000734	tggaaaggatggtttgaggcgaataagat
seq718	+	50	0.000718	atgattttgatctcgatatagtctacggt
seq719	+	51	0.00501	aatcatcctgttcaaaacgtgcatattct
seq722	+	50	0.000741	aggaatggaactggccagacatctagaat
seq730	+	51	0.000112	tttaacttcgtgatcctgacggctattct
seq732	+	51	0.00151	tgcaaccggacgtcggcgagcagtattat
seq738	+	50	0.001752	cttcaccagtcagcccgttacggtacagt
seq739	+	51	0.001506	tcgtttaagcccccaagtttgagtagagt
seq740	+	38	0.00045	ttgagtagagtctttattcataattttat
seq743	+	41	0.002637	ttcccttccgatttacctctccttgttct
seq743	+	53	0.00142	ttacctctccttgttctgcgtcatagtat
seq745	+	51	0.004241	gggacgtggcgaaagcggccgggtatcat
seq749	+	51	0.00045	ttgatttttcatcccgaaaaaggtacgtt
seq752	+	50	0.00227	ttctgcagagaatcggaggcagatacgat
seq754	+	48	0.000778	ttggccttctttatgattttaaggattat
seq761	+	50	0.001001	tttcaaatctaacactcgtaatttaccct
seq763	+	51	0.002494	tttgtattgtttcaaaaaattactaaaat
seq766	+	38	0.00425	actattggtgtctagcacatacttacagt
seq769	+	53	0.001791	tagaccgtaggaccaaatacaggtatata
seq770	+	51	0.000268	attcctggtcactgttgtcggtatatact
seq773	+	53	0.002555	attgccagcgatactttaactggtaaagt
seq774	+	51	0.000636	ctgctctcttgtgagtatgggtttataat
seq775	+	49	0.003156	gtgagatttatttgttagtctggcataat
seq777	+	51	0.004092	ttttacatcttaaacaaagaatgcaaaat
seq779	+	51	0.001131	ttttgcattctttgtttaagatgtaaaat
seq781	+	50	0.005307	tgtgtagttgctgtatcattgactaaact
seq782	+	50	0.000961	tggatcttaaatgaagcaggtattaccat
seq787	+	50	0.001593	ttcgcctccacgactggacaagttaatgt
seq789	+	37	0.003424	ttcaatcaacgggtttattgctataactt
seq789	+	50	0.000466	tttattgctataacttggtgttttataat
seq793	+	49	0.002162	tattccccaaagcccgggatgcgcatact
seq797	+	51	0.00551	taggcggccccactattgagcactatcat
seq801	+	53	0.000565	atgaatactcctgaagaggtgtataacat
seq803	+	49	0.001136	tacatcatcctgaagtagcgcgatatact
seq804	+	50	0.002274	ttgcccttgcaggaaccccgggcaaaaat
seq807	+	51	0.001147	tgtcaccttgtcgaaggaccatttaaact
seq810	+	54	0.004714	ttgacacaggcgatttcggtcggcaatct
seq811	+	52	0.005323	attcatgttcaggcgacgtggcgtaacat
seq813	+	51	0.004353	tttgataatcagcgtgttggaggtagaaa
seq816	+	51	0.005355	gctgccgacgggcatttgttgcatatact
seq817	+	51	0.001155	ctggcttgcgctgcatcaactggtacgct
seq818	+	53	0.001642	ttcatcggttcgggttcggccgatatggt
seq820	+	50	0.004918	taccgctgtagacattttgatagtaatct
seq822	+	51	0.002601	tcgccgctccagatgccttccggtagagt
seq823	+	41	0.002601	tcgccgctccagatgccttccggtagagt
seq826	+	51	0.005162	aggccttagcaaattattggtattacaat
seq833	+	41	0.004787	gacaccagtgttgatgagtactttaaaat
seq835	+	50	0.000505	ttgaatagatgtattacatcaactatctt
seq836	+	51	0.003572	gttaattcatgaacaagttgtgttatcgt
seq838	+	40	0.002599	tggattttgatatcacttatgcaaaaaat
seq839	+	51	0.004747	tactttgaggttacgttttaacgtagact
seq841	+	50	0.003511	gttgactcccacgagatgatcaatatagt
seq847	+	51	0.005534	tgtgaaaagatgattcactggcatagcct
seq848	+	49	0.001211	ttgcatttgacgtttggatgaaagattat
seq854	+	49	0.003709	tttattcagtttgccagcgatgttatgtt
seq855	+	50	0.005158	ttacacagccatcaccgttcggatacaat
seq857	+	51	0.00464	taacacgaatctttttcttcagataaaat
seq858	+	51	0.000797	atgattggcgagaaaatagcggatatgat
seq859	+	51	0.000467	ttgaacgtccaatcaataaccgctttaat
seq864	+	50	0.001832	ttcacgatggagatgaataaagttaaggt
seq868	+	52	0.004911	gttgatctggattgttaaattcatataat
seq870	+	51	5e-06	ttgtctttgcactgcgatttctgtactgt
seq871	+	51	0.000986	ttcactttttgcagggctatttgtactct
seq874	+	51	0.001348	tatctatctttaaccgatacctctacagt
seq876	+	50	0.003023	taacgttaaccagaccaaccatgtaggct
seq879	+	46	0.004227	atgaccaacgccagactgcctgatgcgct
seq880	+	50	0.005431	atgctcaatcgactggctggcgttatctt
seq883	+	38	0.00044	atgagtgtgtcggcagaaatggacattat
seq884	+	41	0.005534	gatatttgctatctgtaaaagactaaaat
seq890	+	51	0.003973	tataggttttactgctactttgatattat
seq891	+	47	0.001144	tattcaaggttttgattaaacaatattat
seq892	+	47	0.002589	tttccctggattttatgactggatggatt
seq893	+	52	0.003507	attgcaaatgtattcttcttgaataccat
seq899	+	36	0.001426	ttgtgatctctctcgcacccgattatttt
seq900	+	46	0.00543	gttactggcgtttatgccctgactgaact
seq903	+	46	0.000534	tttcattgcaacaattatgaaacaagact
seq905	+	38	0.000833	ttttttcggtttaatgacatgggtactgt
seq915	+	50	0.002876	atgtcgcaggagaaaatcgaggatatgct
seq917	+	56	0.000516	tggaactcctgatggtttaaaaataaggt
seq918	+	51	0.003879	ctggtactggtgctgattggtcttaatat
seq919	+	39	0.003212	ttgaatcgtcagtttaaattataaaaatt
seq919	+	51	0.000303	tttaaattataaaaattgcctgatacgct
seq921	+	52	0.000113	tttaaactgacgattcaactttataatct
seq922	+	40	0.000113	tttaaactgacgattcaactttataatct
seq927	+	52	0.00443	tatttttatcttcgggccactgttacaat
seq932	+	36	0.001833	taggcaccccaggctttacactttatgct
seq932	+	51	0.004877	ttacactttatgcttccggctcgtatgtt
seq935	+	50	0.00179	tagtcatcaccggggcgggaggctaacat
seq938	+	51	0.001813	ttgccccaacccggacaatccagcaggat
seq939	+	51	0.005312	tttgatttccgccagacgtgggccaaaat
seq943	+	51	0.005286	ttgatcaacatgtagaccaccagcagagt
seq945	+	51	0.001852	tgtatgccctggcaccgttgttttacagt
seq948	+	50	0.002795	attgctcagcgcgatgccagcagtatagt
seq951	+	51	0.003443	atcacgagggttatgatcacagctattat
seq957	+	36	0.00528	ttgatatccaacaggacatcttttatcgg
seq958	+	50	3e-06	ttgacatatagaatacccccctatagtat
seq961	+	45	0.002505	ttgccaggcatcgacttcgacatcatcgt
seq963	+	46	0.003682	tggcgatcatggcaaccgtaatttagcgt
seq964	+	51	0.003682	tggcgatcatggcaaccgtaatttagcgt
seq965	+	51	0.001958	ttcgccaccagttcagcatacgctaaatt
seq966	+	51	0.000816	aagaacttatccgtacaggagattaaaat
seq971	+	51	0.003366	ttgggatttatctcactacctggtttaat
seq973	+	51	0.001205	tggataatctactgcgtaacccttatttt
seq975	+	51	0.004633	ctgtatgtccatagcaatgttgctatggt
seq983	+	36	0.000851	gtgattcacggttcgattacttctatgct
seq983	+	52	0.002072	ttacttctatgctgcctggcggttattat
seq984	+	52	0.003154	tttcgttgtaagtattaccttgagataat
seq985	+	51	0.004169	ttgcattatctcaaggtaatacttacaac
seq991	+	51	0.002294	tacaccgccgttagttacggtgatagtat
seq993	+	51	0.005543	tggatatcgaacacaccagatactacgtt
seq1003	+	48	0.000529	tttacgcgccgttacgtttttaacactat
seq1007	+	51	0.004301	ttgctatgggtcacaatgggcggtttcat
seq1016	+	56	0.001393	tgtaatattttaacgcccgataatattct
seq1017	+	51	0.000614	attagttttgccgaagtggagtctaaact
seq1019	+	51	0.000519	tatcccgtctaacacaaagtgcatacatt
seq1020	+	48	0.002872	tttcacaacttcatagtgtctggaagtat
seq1024	+	51	0.004351	tcggtcatctgcgccagggttggtacact
seq1027	+	54	0.002621	ttgattattgcattcgcgcatcttttgct
seq1029	+	51	0.005373	tatgccggaaggcaaaagcgcgacacaat
seq1031	+	37	0.00423	tttattatttacacttcattcttgaatat
seq1031	+	44	0.000487	tttacacttcattcttgaatatttattgg
seq1032	+	41	0.005065	gttattttgcatgaagtgacgattaaatt
seq1034	+	51	0.000172	ttcactgatcaacgagtctggtttaggat
seq1036	+	52	0.001288	acgacttaacttccccagcaggctatgat
seq1040	+	56	0.002925	aatatcctttctttagcccataataatat
seq1043	+	50	0.002724	tataattattcgctacggcgagcaataat
seq1045	+	51	0.000699	atgcaaggccgccgacaattcgttatcat
seq1047	+	51	0.000473	ttgccaatccggttgtccgtctctacgct
seq1048	+	51	0.005065	cttgccgcgtcttatcaggcctgcaaaat
seq1049	+	51	0.002724	ctggcgaaaccactggggtaggttatagt
seq1050	+	51	0.005287	tgatgctgacgctggggctggcatataat
seq1052	+	51	0.001556	ttttcggaaacggcgatgacctttattat
seq1058	+	53	0.001302	ttcaatttgctgttgatactggataattt
seq1065	+	51	0.00267	tccacgacagccgttccagcacgtaagat
seq1067	+	51	0.00474	tggccggaagataacgggcagaacatcct
seq1070	+	51	0.004098	ttgctttaaaacgttataagcgtttaaat
seq1072	+	51	0.005084	tttgcgttgttcgtcggcgcaggtaacat
seq1073	+	38	0.004388	ctgaccatggatacgctgggcgcaatggt
seq1075	+	51	0.00103	atgtttatcagcctgctttttggtattct
seq1078	+	51	0.004458	tcgcgtcgcggtattccgtgggttacggt
seq1079	+	50	0.004487	atgaaaatctgatcaccttgccatagcct
seq1084	+	51	0.002616	attcccatgcctggtttgacaggcataat
seq1088	+	51	0.001072	tggatgccctgcgtgactcctggtacgat
seq1090	+	51	0.000913	ttgcagggagagcgccccggcactagact
seq1091	+	50	0.00268	ttgagcttatcaagtaaatcggtgaaagt
seq1092	+	51	0.003346	tggcgcgcggtcattgttgcgttaatact
seq1095	+	52	0.003391	tgtactggaagcccggatagataaagatt
seq1110	+	47	0.005202	gttactgccatcttccgggttattggtat
seq1111	+	51	0.004215	cgtaccatactgatccgcttcggtatatt
seq1112	+	51	0.005294	tttgtccggccaacaaaagcacgtaaatt
seq1115	+	51	0.002883	aagagtggtacttcgcgaacaactacatt
seq1118	+	51	0.001353	atgctttcgctgcttttaccctctaccat
seq1119	+	56	0.002191	tgtatcgtcagttcagggtaaaatagatt
seq1140	+	51	0.000813	tttgctatttgccctgagtccgttaccat
seq1149	+	51	0.002952	atctgtctcaaccagattcacgctacaat
seq1150	+	51	0.001785	ttgtgcatagtcgcaacagcatgcacaat
seq1151	+	51	0.001785	ttgtgcatgctgttgcgactatgcacaat
seq1160	+	49	0.004457	tcgacaggataaagcctgtcatgtaggtt
seq1161	+	50	0.000444	tttaccaacgatatgggtggcaacatgat
seq1163	+	51	0.004357	ttgaggaagaataaagatgttcggaaaat
seq1164	+	50	0.002544	tggaacgggactgcatcaagtgataattt
seq1165	+	51	0.000139	tttacagtaatgtaaccttcccgtaaaat
seq1167	+	51	0.003044	atggcggcactgttgatcccctgtattat
seq1170	+	51	0.002507	cttcccctcgccgttggcaatgttatgat
seq1171	+	51	0.00145	ctgtgtttcaatctttaaatcagtaaact
seq1173	+	51	0.00499	ttctgaatcgtcatcgaatgatttacagt
seq1176	+	51	0.004781	tgcaactgtcggcgcttttccagtatgtt
seq1177	+	51	0.002485	ttgcgcgctgtcgcgtattttttcacaat
seq1178	+	52	0.000138	tcgactcataaaagtgatgccgctataat
seq1179	+	47	0.004055	ttggcttcgcggaaccgggatgttcttat
seq1181	+	51	0.00346	tacctttcaggttttctgcgtggtattct
seq1189	+	50	0.002335	tatctcccctttaatttttcctctattct
seq1192	+	50	0.002385	tcgatctttcacgcgctccagaccataat
seq1196	+	50	0.000178	ttgccagcctttttttgtctcgctaagtt
seq1197	+	43	0.004873	ttgagatttattcactcttctcttcctct
seq1201	+	51	0.003267	tttgcagccgtgcgtaagctgtccatcat
seq1207	+	54	0.000904	tggtccgggttaatcgcaggcgttaccat
seq1208	+	51	0.001852	tggcgcgggaagccaggcttcggtaaatt
seq1209	+	50	0.004679	ttaaatcggttttcttcatcaggcattat
seq1218	+	53	0.00103	ttgtcgtgatttcacctttaaaataaaat
seq1220	+	50	0.001182	ttgcaggcactggctgaagccgttaatct
seq1223	+	56	0.005259	ttgcgtctaccgcaaggttacgatacaga
seq1225	+	50	0.002891	ttgagagtcggccacagttggctaaaact
seq1226	+	41	0.005491	tgcaaccactttcaacggcaggttatttt
seq1226	+	51	0.004487	ttcaacggcaggttatttttcgctaccat
seq1229	+	52	0.000234	tggtctgtattctctgggtggtttacggt
seq1233	+	51	0.002045	tcggaccagtagcaaatttgcgttatact
seq1235	+	52	0.000104	ttcactcgggcgtttttccagattatgct
seq1236	+	51	0.000758	cttcctgaggtaatttttcagcataatct
seq1237	+	51	0.002631	ttgcaattagccggggcagcagtgataat
seq1239	+	51	0.002218	tcgtcaaaaaatcccaacatggctaaact
seq1247	+	38	0.002377	tggtagatctgttacttcccctctactat
seq1247	+	52	0.001356	cttcccctctactattcccacgttaaaat
seq1249	+	51	0.002332	cataacagttgcgaaaaaccgattacaat
seq1250	+	51	0.004994	ttggcgaaaaaattattaccgagaaaaat
seq1252	+	51	0.001112	ttctcttcactgacttttcgtcttactgt
seq1253	+	51	0.00041	ttgaccatgaataaactgtacgacaagat
seq1254	+	46	0.005168	tttccatactgaggaagggatcttgtcgt
seq1256	+	51	0.004705	ttccgccatttctgaagatcctgcatatt
seq1257	+	51	0.000489	tcgcacttaattacaaaattaagtataat
seq1258	+	38	0.002712	ttcgtcgatctgctcaatgagcttattgt
seq1258	+	50	0.000538	ctcaatgagcttattgtcttcattatact
seq1259	+	51	0.001756	ttaagtttctctgtgaaaccctgtatcat
seq1260	+	51	0.00021	atgaaaacctgcaaagagtggcttatagt
seq1261	+	51	0.000795	ttttacctgctgcgggttagtgctagtat
seq1262	+	52	0.000986	tagcgctaatagatttaataatccataat
seq1263	+	50	0.003584	ttttatgaattttatccgtggttaatact
seq1266	+	45	0.002965	tttatgtcatgtcagaagcgaaataccgt
seq1267	+	51	0.0054	ggtatttcgcttctgacatgacataaact
seq1268	+	50	0.001591	tttttcctggtcgatatcaatcttaaact
seq1270	+	51	0.00241	ttgaggatcgccagcccccctgccaacat
seq1272	+	51	0.003314	ttgcaatctcgcccagcgaggtggatgat
seq1274	+	51	0.004859	tggatcgccagggaattttgcctgatact
seq1275	+	50	0.003592	ccgacaaattcgcatttgtggaatataat
seq1277	+	51	0.004388	gggcacaggagatacatctccagtaagat
seq1278	+	52	0.002425	tattctggttcactgcgtcgtgatattct
seq1285	+	51	0.002485	cgtactgtcgatgagctgaaccgtactat
seq1289	+	43	0.003666	aagacctcaatgaaaatgataattgttat
seq1291	+	51	0.002592	ttgcaattattgcgtacagccagtacatt
seq1295	+	51	0.001882	tcgccgttctgacggggctgtgttagcat
seq1298	+	51	0.00034	ttgaactgactatcgttgaagatgataat
seq1304	+	52	0.000745	ttgaggcaatcgcctgttggtggtatcgt
seq1308	+	50	0.003572	ttgcggataaagcggcagcaccacaatat
seq1309	+	50	0.002183	tttgccggtgattccgcaggtgccatgct
seq1317	+	50	0.000545	tttgctggagtttggtacgttgctacgat
seq1319	+	52	0.000642	ttgcctttggtgcggtagagctgtttgat
seq1322	+	46	0.004333	ttccttcagacgacgcatacaggtatgtt
seq1323	+	51	0.004333	ttccttcagacgacgcatacaggtatgtt
seq1325	+	51	0.00168	tcgcggcgacccatatggggcattacgat
seq1332	+	51	0.000223	ttgcgccatccctcaccgcgcgctagcat
seq1333	+	44	0.000557	tggagacttgtttaatgtgtttgtatgat
seq1333	+	54	0.002185	tttaatgtgtttgtatgattcagtatgtt
seq1336	+	51	0.002645	tgggtcgcctttgcttttggcggtattgt
seq1339	+	51	0.003021	ggaactctctttcagtaatcaggtataat
seq1340	+	51	0.000625	ttcccccttattcctgcgaaggataaact
seq1341	+	50	0.000893	ttgcagtgtaatcactttatccgcatgat
seq1344	+	50	0.003557	ttgtactgcgccgcgaggctttccagaat
seq1348	+	36	0.003581	tttacctgtcaggatctccgttgctttat
seq1348	+	56	0.004239	ttgctttatgagtcatgatttactaaagg
seq1353	+	51	0.003672	ctgtgtgagttttccggtcaggtcataat
seq1354	+	50	0.000274	tgtactataaccgtcaccggtactacgat
seq1356	+	49	0.00208	tagatctctatgtaatgatatggaatact
seq1357	+	51	0.000903	tttgcatctaaggcagaaactgataattt
seq1358	+	50	0.000274	tgtactacaaccggaaccggtactacgat
seq1359	+	50	0.001959	ttcatatcttcataagtatcagataatat
seq1360	+	36	0.000467	ttgtaaagcctttatcgtttttttatgct
seq1360	+	48	0.003982	tatcgtttttttatgctctggattaatat
seq1361	+	53	0.000418	tttacaccatccccttgccctggtatctt
seq1363	+	50	0.001901	ctcagcaacgtatcaaaagcctgtaaaat
seq1365	+	51	0.003534	ctgttcgtcgccgtacgcgtgggtaaaat
seq1369	+	36	0.004315	tttccaaaactagatttagtccacaaatt
seq1370	+	50	0.004154	ttgatgttgttctcttaaggttttagatt
seq1373	+	51	0.001943	gtgacgcctgcaaccgacttgcataagat
seq1374	+	51	0.001187	ttgcataagataaactaattgttcattgt
seq1378	+	53	0.001485	tggttaataggttcaatcagtaataaaat
seq1380	+	51	0.000667	atgaaccgaacccatccataaggtaaaat
seq1381	+	56	0.000171	tttattctcggcttgtctacctttagtat
seq1382	+	50	0.005005	tgcccgccggaaatgaaagccggtaacat
seq1390	+	51	0.004392	gcgattacatctttatgggcgcttattct
seq1392	+	52	0.000295	ttgaccccttcggcaaggtcggtaatatt
seq1395	+	38	0.000586	tttcgccgcgacctgtccggcggcattgt
seq1395	+	51	0.003069	tgtccggcggcattgtcggcatgtaaaat
seq1398	+	51	9.1e-05	ctgactcagaagcagcttttcgataagct
seq1399	+	50	0.000127	ttttccttgctctctttccgtgctattct
seq1401	+	51	0.001757	tttatcgtcaaaagttttgatgacaatat
seq1404	+	50	0.000329	ctgattcgcgcgggaaatatgggtattat
seq1406	+	50	0.001	tgtacgtgtgtggaatcaccgtttacgat
seq1409	+	51	0.000176	ttgccctctacgccccgttcatccatgct
seq1410	+	50	0.0052	tggagcgaaagcggcgcgcaggcgaaaat
seq1417	+	51	0.004362	ttgaaataactttccgcatagcttaaaaa
seq1419	+	39	0.000527	ttggatttcgtggtgtacggctttattct
seq1421	+	50	0.001639	ttgcgtatcgtcgaatggaggggtacgaa
seq1422	+	50	0.000325	ttgcgtcggcacaacgctgctaatatttt
seq1423	+	55	0.004404	cagacaatggcgcaccacttaaataaact
seq1425	+	40	0.003886	gtggcgaaagcggatgcgatatttatgat
seq1427	+	51	0.002674	attgactcagcaagggttgaccgtataat
seq1428	+	50	0.002601	tcgatttgttgccattccagatttatgat
seq1429	+	51	0.001454	ttgcggcgcttcagtctccgctgcatact
seq1430	+	51	0.001804	tgccgtgttgtgaggtacccggatattat
seq1434	+	37	0.005462	tagtgattattatcttgataccataacat
seq1435	+	51	0.003185	taactctttgcgacaatacagtctataat
seq1436	+	50	0.003023	gtggcaaataattgggttgggggtacaat
seq1437	+	51	0.000113	ttcagtttttagagcccatactttaaact
seq1438	+	49	0.004651	tctaaaaactgaaaagattcctgtagatt
seq1439	+	51	0.002014	tactctcaccctactttatctcataaact
seq1440	+	50	0.00016	tttaactgttgataataatcaaataatat
seq1441	+	52	0.002918	atgttaatcatttacttttatcatatagt
seq1443	+	53	0.005439	ttttcttatctctcttggtgttatattaa
seq1448	+	51	0.001292	tagacatatttttgttgaagtaataggtt
seq1449	+	50	0.000253	ttcagtgtagttatcgaaatcgctacgat
seq1451	+	48	0.00232	tttcatcgtgagccctttttttgaactat
seq1457	+	50	0.00166	tttgcgaagaagcgtcgatgttctaaaat
seq1458	+	51	0.000223	ttgaccgcccatgacaggctgacgatgat
seq1460	+	50	0.004865	ttgtgttttgttgatgatttatgtcaaat
seq1463	+	51	0.001765	ttgaggcagcgttggtgaagcacgataat
seq1464	+	46	0.003424	gttcttccctccgaacaggacgatattgt
seq1465	+	51	0.001309	ttgaaaacagccacgaagccagctggaat
seq1466	+	51	0.002294	aagaacatgctgcggttggatgctatttt
seq1467	+	51	0.003508	gattccgaagaaggcttaacacatatact
seq1468	+	50	0.002172	tcggtcaaaaactgatgcgcatttacaat
seq1470	+	42	0.000511	tttaaccccttgtaattcattgccataat
seq1470	+	51	0.003565	ttgtaattcattgccataattgatttaat
seq1471	+	50	0.003023	tttttttattaatttcaccatgttatagt
seq1472	+	51	0.000431	tacagcatcctgcagtggcgcaatatact
seq1475	+	37	0.00245	tttaatcttaaatgaaatttattaaaatt
seq1476	+	50	0.004121	tttgcaaactataattttgtgtataaaaa
seq1478	+	53	0.001639	tttgctgtagtctgaagtgttattattgt
seq1479	+	51	0.001193	ttctccattcgggaaggagccgatatcat
seq1481	+	42	0.001626	attacatattgctccactgtttatatttt
seq1481	+	51	0.003698	tgctccactgtttatattttgtttagtat
seq1486	+	51	0.00138	tttacacaggttaagttcttatttaaaaa
seq1488	+	41	0.003659	tggcttacctctttcgctctcatcagaat
seq1488	+	52	0.002776	tttcgctctcatcagaattccatcaagat
seq1492	+	50	0.001708	ctgccgatttattgctgcaacgctatcct
seq1495	+	50	0.00143	ctgcctgggaccattgtttcaggtagatt
seq1496	+	56	0.001442	tggagtccgaaaatgaaggagaataacct
seq1498	+	51	0.005498	gtcacgatccgcgggcaatgttgtacaat
seq1499	+	50	0.003452	atggttaatgaccctgctgtggctaaact
seq1501	+	51	0.000814	ttgaacagacgcaattccatcggtgaaat
seq1503	+	50	0.002841	ctgtcacaattcataaaaaaccttaatat
seq1506	+	44	0.000954	ctggcgggtaaagacatcctcaatacgct
seq1507	+	51	0.00418	tgacctttatgtaccgccaacagtacgat
seq1510	+	51	0.002939	ctgccggacgtgaacggctgggatatcgt
seq1512	+	50	0.002631	attgccatctgatcccgctactctagaat
seq1513	+	56	0.002631	attgccatctgatcccgctactctagaat
seq1514	+	52	0.004827	ttgcgcgacattagaaaccagcagaatat
seq1518	+	44	0.00272	tttcatttattctctcctggagttaaaag
seq1518	+	53	0.001098	ttctctcctggagttaaaagtcatactct
seq1521	+	42	0.000438	tttacctggtttatcgaaccgcgtattgg
seq1525	+	52	0.004733	cagatagccgctggcgcgcaccatatatt
seq1531	+	51	0.0021	ttgcgacgatgggcactaaatgttaaaag
seq1533	+	50	0.000496	tggatttgggctgccgccttctttattat
seq1539	+	50	0.003079	ctgaaagggatatttcaggggattaaact
seq1542	+	52	0.000623	ttgcataaccctgtttcagccgtcatcat
seq1543	+	51	0.004419	ttaccatttctcgttgaaccttgtaatct
seq1544	+	51	0.003763	tcgattatcgccgtacttcgcggcatact
seq1545	+	55	0.003308	ttgccttacagaagaatatccctgacaat
seq1548	+	50	1.5e-05	ttgcctccatgcgaagaagggactaccat
seq1549	+	51	0.00503	gtgagtttacggtgaaggaacgtaatatt
seq1551	+	51	0.000955	ttgcgtttgtcatcagtctcgaatatggt
seq1556	+	51	0.003624	ttgcgcaatgcgcaggggcaattcagtct
seq1557	+	51	0.00355	cttcgctttcgcggtattgctggtactct
seq1562	+	51	0.002463	tacagtcagattttccgcaacggtatatt
seq1563	+	51	0.005131	tgccatcaaatattttaaatacctattct
seq1567	+	51	0.004897	cgcagccggtcactgccattgtctatact
seq1569	+	50	0.002644	ttgcatctggttgtggttacaatgaaaat
seq1572	+	51	0.002479	ttgatcaagcgttcactcaggagcaatat
seq1573	+	40	0.000455	ttgagccgccatcgaccacaatatcctgt
seq1579	+	50	0.000948	gtgattgcgctggtggcctgctttatgat
seq1583	+	51	0.000591	tggcgcaggcaaaaggcgcacactaaagt
seq1584	+	51	0.000678	tagtcggcagatgaaaacgctgatacgct
seq1587	+	51	0.000286	ttgaaggcactataacacgatgctagtat
seq1593	+	51	0.001299	attaattgggtgaactcttctgccataat
seq1594	+	46	0.003734	attcctctgtcgagattgagtgccatgat
seq1595	+	51	0.000542	ttgccgtaggcagcggatcagcatactat
seq1596	+	46	0.00512	ttgctcgctctgccctaagtggctgtgct
seq1597	+	51	0.001169	cttaactcaggattaagtttttctaaaat
seq1600	+	48	0.002284	tgcactgactgaaaaggacaaattaatgt
seq1604	+	50	0.000238	ttgccctttgtttatgagggtgttgtaat
seq1607	+	36	0.000458	ttgtcttacgaaggttgtaaggtaaaact
seq1608	+	37	0.003661	tttaaaaggtttaattttggtgttaatca
seq1611	+	51	0.000946	tggcgtgaaagacgaaggaaatttagatt
seq1616	+	51	0.000262	atgaacaaatcattcgccatgattataat
seq1619	+	50	0.002293	cagctccagcggcattgtttggttatagt
seq1623	+	44	0.003064	tttcctggttctcactgttcacttttgct
seq1626	+	50	0.003553	tttatcaatcacaaaggttttgccacagt
seq1629	+	40	0.0021	ctgctttggttttgatccggacgcatact
seq1629	+	50	0.002334	tttgatccggacgcatacttcggtacgat
seq1637	+	51	0.000548	tttccaaatttatcaagtgcttaaataat
seq1639	+	51	0.000352	ttgacctgccgtcagttgtgaattattgg
seq1641	+	51	0.001287	ttgcagaaatccggcttcgttgttagcgt
seq1648	+	51	0.002698	gtgcttgttggtttggtgattgttatcgt
seq1652	+	51	0.00012	atgacccatatcggcgcgaatgatatggt
seq1654	+	53	0.005023	attcatcgccaatttattgggcatatttt
seq1657	+	50	0.002893	tggacaaagcgtaccacaattggtgtact
seq1662	+	51	0.001588	attgccacctcctgtcagagtcgtaaaat
seq1665	+	54	0.00408	tcgctttgcgccgccgcaattattatgat
seq1669	+	45	0.000974	ttggctgctttcaggtccgtttcaatgat
seq1671	+	51	0.002768	ttggcaaccagtgcagcgattgtcaaaat
seq1672	+	51	0.003104	tggaaaaataatatttaaaaaattacaat
seq1673	+	50	0.000173	tttacatctccttcgcgtttgtatatttt
seq1674	+	50	0.002864	ttcaccgatacccgcgatgatagtaccct
seq1675	+	52	0.002866	taactcccctctcctcgctgtgatatact
seq1676	+	51	0.001216	tatcgattttgcccagttcttcatacagt
seq1678	+	50	0.005281	tcgatctataaagaaaaagaatttacgtt
seq1679	+	52	0.000161	atgcctgccggtagtgcatttgctatagt
seq1688	+	51	0.001836	agtacaccctgatggctgacgactaaaat
seq1689	+	50	0.000528	ctgccagtcattgcaccacgcgctatagt
seq1698	+	39	0.003383	ctggtcgtggtgcaggttaacggtaaagt
seq1704	+	47	0.004711	tttcatctcccgggtcgttaactgactat
seq1709	+	50	0.00129	ctggtccaccccttcgccagcgttataat
seq1710	+	37	0.001768	ttgctcattatctttatgacggcttttat
seq1710	+	49	0.001115	tttatgacggcttttatcctcggtatact
seq1713	+	51	0.002798	tatccctccacccaggcggatgctttaat
seq1714	+	50	0.000261	ttggcaactagatataatggccataaggt
seq1716	+	49	0.002418	ttgatctacagaaatggctcaggtattaa
seq1718	+	51	0.003273	ctcataccagtatctcgcctgtgtataat
seq1719	+	50	0.001015	ttttattttgaaagcgtcaagtttatact
seq1723	+	50	0.004052	tcgcgctggaacgttgctgccgttaccat
seq1726	+	51	0.003583	atgcacccggaacaggattcaattacggt
seq1728	+	51	0.000132	ttggcaaattaccgtatcaaagttacgat
seq1729	+	53	0.005599	tgtacgcctgtgtggaagcggcaaaatgt
seq1730	+	56	0.001889	tacagccggttttccgactaaaatatgat
seq1734	+	51	0.005109	ttgccgaacggggcttgttgtaaaaaaat
seq1736	+	50	0.004501	tttacatttagccaaactaaatgttacct
seq1739	+	51	0.00111	ttgagcttactgcggctatttgctacgag
seq1740	+	50	0.005262	tttggcggaatgcctggcccggttaacat
seq1741	+	51	0.00319	gtggcgatggccgacagtcggcgtattat
seq1744	+	53	0.000685	ttgctctgggctatgaggatccgtacatt
seq1745	+	51	0.00025	ttgcgcctttttcctgtggcgtgaataat
seq1749	+	51	0.002167	gtcaacttcgaaggcacgccggatatgat
seq1752	+	51	0.004065	ttgtctccatcatggaaggctgcaataaa
seq1754	+	53	0.002019	gttcatctgacagccccaggttttaatat
seq1755	+	51	0.002193	tggtcacaacggcagcaaagcattacact
seq1757	+	56	0.004281	ttccgcctggagctgtgccatattcatat
seq1761	+	50	4.8e-05	ttgaatttgccgaacatattcgatacatt
seq1766	+	50	0.00051	ttgacgctgcaaggctctatacgcataat
seq1768	+	51	0.002294	tttgacaactcatcactgtaggccagtat
seq1769	+	40	0.005047	atttaacaatagtggtgggaaattaatct
seq1772	+	50	0.001357	ttgcgcacagtgctgctttgcggcatttt
seq1774	+	42	0.005121	tgctccagcatttgctggaaaattaatgt
seq1774	+	53	0.001361	ttgctggaaaattaatgtgcttttatagt
seq1778	+	51	0.001698	gttcatttttgcgggtaaaacaatatact
seq1780	+	48	0.004142	gttctcatccacacaaagtccgttacggt
seq1783	+	50	0.000303	tatgccctgactgtcggtgttggtacact
seq1787	+	51	0.000663	ttgagaaggttgatgttttctgctggaat
seq1790	+	45	0.000137	tttactggctaaaccagaaaacttatttt
seq1793	+	46	0.000328	ttgcccaggcgggcggtgcgatttttgat
seq1794	+	50	0.001854	attaacatgggtgtactggcgggtatcat
seq1799	+	51	7.1e-05	ttgatcattaaagctcagggccatattgt
seq1800	+	49	0.00454	ttgtcagcctgtcccgcttataagatcat
seq1801	+	51	0.003919	tgttgagtcgatcaaaaacgacgtagagt
seq1803	+	51	0.00025	tttccggtctgcgtcgtcgtggttacact
seq1806	+	51	6.5e-05	ttgataattcgcgtcgcgaaaaatagtct
seq1808	+	52	0.000592	ttgcgttgcacgcagacactgctgataat
seq1809	+	50	0.005299	tgttattactgcgtatttcctgccagact
seq1811	+	50	0.000348	ttttcatttaggcgtggcaattctataat
seq1812	+	56	0.000348	ttttcatttaggcgtggcaattctataat
seq1813	+	51	0.000343	tgtaacttttgctgttgtacctgtacaat
seq1815	+	51	0.001962	ttggtcactggccaactgcgggctatcat
seq1817	+	50	0.000498	ttccgcaagactgcctgttctgctatgat
seq1818	+	49	0.001158	tggcgtgactcatcgcgctgatgtattat
seq1819	+	52	0.000796	ttgcaggcgcgggtcactgggtccatgct
seq1822	+	52	0.002914	gttacgcatatcaacctggatgatattgt
seq1826	+	50	0.001	tttttcgcgttgtcgggttagggtattat
seq1827	+	56	0.001901	tatccgctgccgggatttattcatatact
seq1828	+	51	0.002332	aatcgctttatgctgctgttgtctacact
seq1829	+	46	0.002332	aatcgctttatgctgctgttgtctacact
seq1829	+	53	0.001668	ttatgctgctgttgtctacactatattct
seq1831	+	52	0.002616	attccctgcttctggtttcagtacataat
seq1835	+	51	0.000692	ttgcgtgaatgtttctttcatttgatact
seq1841	+	51	0.000938	atgcatgaaggtgtcagcggtcgtaatat
seq1846	+	53	0.005426	tggcgcgaattcagtccggcggctttaat
seq1847	+	42	0.002127	tttctcgccgctttttagcggcaaaatct
seq1847	+	55	0.001261	tttagcggcaaaatctggtacggtacacc
seq1848	+	51	0.004585	attgaacattttttccgcaaaggtaatct
seq1850	+	51	0.00471	gttgaactcaatctggcgctggataaact
seq1852	+	50	0.001935	ttgccaggccgccgcttgcggggtgatat
seq1857	+	49	0.001029	tagcgcaccagcggcgcggcaggtaaatt
seq1859	+	50	0.000156	gtgtcccagatggtaaaggggactatact
seq1860	+	50	0.001233	ttttaaacagttctccacacaactattat
seq1861	+	51	0.004349	tggatgcgggttctgtcgttctgtatcgt
seq1862	+	51	0.004852	tgatgccagtcccattgaatctatatact
seq1863	+	41	0.004601	ttgccggacatagcgaaacaattaagact
seq1863	+	51	0.001824	tagcgaaacaattaagactgccatatcct
seq1864	+	49	0.000152	ttggttttacccacttcctgcaatacagt
seq1865	+	46	0.002328	ttggccaacaactcaattaccaccaggat
seq1870	+	51	0.000846	tagcccattcagttgagcattgataagtt
seq1875	+	51	0.001511	atttattgcctggacggatcgtgtacagt
seq1882	+	51	0.001512	tcgacgaactggcgaggtaacgctatgtt
seq1886	+	50	0.001301	ttgagttcgaaactgatgggtggtttgct
seq1887	+	44	0.001013	tttcattgtgcagccgccacgctaattgt
seq1889	+	50	0.003816	ttgaacaattagcgtggcggctgcacaat
seq1891	+	51	0.001818	tttcattctttattaatcggggttatgct
seq1896	+	53	0.002049	ttttcctggcccagctttctttatgctgt
seq1898	+	51	0.000352	ttccccttttccttgattgctgttatttt
seq1903	+	51	0.003695	ctcgctttcaaagttgccgttggtattgt
seq1904	+	51	0.003097	tgacactgaaaaatcctaccgcgtattat
seq1905	+	43	0.002634	cggagcgggaggaatttcgcgcatattgt
seq1913	+	51	0.005159	tttcacctaagattaacttatgtaacagt
seq1914	+	51	0.000134	ttgtaatgattttgtgaacagcctatact
seq1919	+	41	0.002569	tttaacctgcttcacattggtgtcagggt
seq1925	+	56	0.005252	tcgctgcgctatcagggtaaatttatagt
seq1929	+	51	0.000315	ttgagaagatcgaagcgcagcgagataat
seq1930	+	50	6.5e-05	ctgaccgcgatcgtcccgcaaattaaact
seq1931	+	51	0.004286	gcgaacgcgaaaccgcaatgcgatattat
seq1932	+	38	0.002098	ttgagcttcatcacatcccatgggatttt
seq1934	+	51	0.004348	tttattcggtctacaaaagcaggcaaatt
seq1935	+	46	0.001202	ttaacatttagttaacttataattatatt
seq1936	+	51	0.001202	ttaacatttagttaacttataattatatt
seq1937	+	49	0.001503	aaccctgggtgagttaattataatataat
seq1938	+	51	0.003829	gtaactttagtgacatttatgtttaaaat
seq1940	+	53	0.000328	tttattgtaaggattttgcggcgtaatat
seq1944	+	44	0.003843	tggagttccagttcgggactaactggtct
seq1953	+	51	0.000269	ttcccaaacctcaatcgcgcgcgtatagt
seq1954	+	51	0.001711	tgtttcgatggccggttcgcgtctactat
seq1958	+	51	0.002923	atgcttcgcctgccgggagtggtaatact
seq1960	+	51	0.004229	gttgacactggcggcgcaccgggtactgt
seq1963	+	45	0.001102	ttcagttgcatttcaatgattcctttact
seq1966	+	52	0.000595	ttggcaggtaagttgaatcagggtaattt
seq1967	+	51	0.003859	atcagtaccagggtatttactgataacct
seq1972	+	44	0.001878	gtgggttcggtggaagtagtttgtagtat
seq1973	+	38	0.001878	gtgggttcggtggaagtagtttgtagtat
seq1978	+	46	0.005219	ttcgctgttatcggtgtaatttgttttat
seq1979	+	50	0.00059	gtgacttttccccaccattcgactatctt
seq1983	+	51	0.002346	aatcgtatgctggattttgcggctacact
seq1985	+	38	0.002779	tttgggggaaagatggatttttttagtgt
seq1985	+	50	0.003802	atggatttttttagtgtgcagaatatcct
seq1992	+	51	0.000202	tttacacattctgacggaagatatagatt
seq1995	+	50	0.002199	ttacactgcgccactattttcgctatggt
seq1999	+	51	0.002295	tgccgccgaggaagttgccggagtagaat
seq2000	+	51	0.004477	ttgacactctggtagaaatcgtcaaagct
seq2005	+	46	0.003039	tgtcacacttttcgcatctttgttatgct
seq2006	+	51	0.003039	tgtcacacttttcgcatctttgttatgct
seq2008	+	50	0.001568	ttcgcctggattcacctgccagctaaggt
seq2010	+	50	0.001732	ttgacaatttgttatgaaacacgtatccc
seq2013	+	50	0.002736	ttgctaaaagcgccgtgggtaggtattac
seq2016	+	55	0.0023	tttgcgtggcgttcgttttccgtcacaat
seq2017	+	56	5.5e-05	ttttctgtgcttagcggttagaatagtct
seq2022	+	51	0.003255	tttgctgtaatggcacctatttgtatgat
seq2029	+	49	0.003422	tggactggttttacgaagtgcgtcatctt
seq2035	+	40	0.004646	tggaatatgctgatcggctggaacatgct
seq2036	+	51	0.003123	tgcgcagaaagataataaatggatatact
seq2037	+	50	0.002318	tctcacgatattacctttgttggtattgt
seq2038	+	51	0.00227	ttaaccctcaaccgatggcgtactacgat
seq2040	+	49	0.005511	ttgcccctttcacaaagccctgataaaca
seq2046	+	45	0.00142	ttaccttcccgtttcgctcaagttagtat
seq2047	+	51	0.00142	ttaccttcccgtttcgctcaagttagtat
seq2052	+	50	0.002386	tgttttttgttgttaattcggtgtagact
seq2056	+	50	0.002377	cagcgcgcaagagggcagaccgatagaat
seq2059	+	50	0.002434	tggataaaaaaacagttcatcaccataat
seq2060	+	53	0.004184	atgaactgtttttttatccagtataattt
seq2061	+	50	7.2e-05	ttggcataattaagtacgacgagtaaaat
seq2066	+	51	0.003651	tccactttcagcagattacgaattaaatt
seq2068	+	38	0.004734	ttgcgcatatagtttcctggagtcagatt
seq2071	+	51	0.003002	tggtaaaaatctcatttacacgctagtat
seq2075	+	50	0.002424	atgtgcaaagcggtgcaaaaagatatggt
seq2078	+	51	0.003596	tgcacagcctcatcattttgcagtatcct
seq2080	+	49	0.004192	ctgacgggtcttacgctttccagtatatt
seq2084	+	50	0.002237	atgcacatactaaagaacttaactaaact
seq2086	+	53	0.00356	attaccaccaactggctgggctacatttt
seq2087	+	50	0.00197	cagattatcgcgcagcgtctggttaaaat
seq2088	+	51	0.005161	ttgccttcgcgccagctacatttcataaa
seq2094	+	51	0.002636	tggacaactcccctatggagtcataatct
seq2095	+	39	0.00342	attatccctgtgactggcgttgctaaaat
seq2095	+	52	0.004045	ctggcgttgctaaaattcttagccatact
seq2096	+	50	0.002829	atgcgctgcgtcacaaaaactgctacact
seq2099	+	50	0.003165	tggcttatgggcggtaaaacagataaatt
seq2101	+	42	0.003911	tgaaatactgtataaacagccaatattgt
seq2103	+	51	0.004631	tggttcagggcgatcagccgcgttaccgt
seq2108	+	51	0.003627	ttcacttcccactcgcccggtagcaaaat
seq2109	+	56	0.003675	cggacgggcaaacaagggtaacataggat
seq2113	+	50	0.001757	tacaaaaaccagcttatacaggatataat
seq2114	+	50	0.004975	ctccgaccattcccgcagcagattatgat
seq2115	+	46	0.004975	ctccgaccattcccgcagcagattatgat
seq2118	+	51	0.004514	tcgcctcaatcaacaagagcggctaccgt
seq2121	+	48	0.002355	tttccattttgcaggtgactttttcttat
seq2128	+	50	0.004256	tggtcttcgataaccacctttgctaactt
seq2129	+	51	0.001174	ttgacgccgatttccgacaacacaatcat
seq2130	+	51	0.003578	tcggcggcgctgaaaacggcgcgtattct
seq2135	+	51	0.004016	tgcaattttaataagttgccagatatcct
seq2139	+	46	0.003805	aagattgttttttcatcaggttttacgct
seq2139	+	55	0.002265	ttttcatcaggttttacgctaaataatca
seq2141	+	50	0.002791	tttggtaatcaaagaaagatcaataaact
seq2150	+	51	0.00254	aagagtttcccattaatttttgatatatt
seq2151	+	53	0.00339	ttgtttttaaggtttcgggtcgaaaatat
seq2152	+	51	0.001369	ttgcccatgatgataaatatcagcaaaat
seq2153	+	48	0.001919	ttgtgcaatcgaaagaaacgtcgtgctat
seq2154	+	36	0.003788	ttgctcccgtgcaaaacctggcctggggt
seq2155	+	51	9.4e-05	ttgacctgaacggcggctcgctctatctt
seq2157	+	50	0.003557	ttaacgttttagcaatagctatataatat
seq2158	+	55	0.002045	ttacatacagatatagcacaggctatatt
seq2159	+	51	0.00102	tttgtaccttcgcaactctggtttacaat
seq2160	+	46	0.002681	tttattgttgttccgctgactatcacgct
seq2162	+	51	0.000233	atgcactctatatcggtcgcctgtatgct
seq2164	+	50	0.004367	gataccttcctgccgaaaggcggtactgt
seq2166	+	51	9.9e-05	ttcactgtgagctggaatgaacttataat
seq2167	+	56	0.001158	tagaccttaagcgaggagcaggatcttct
seq2172	+	56	0.004397	tcgcccgttacgctaccgatgataataat
seq2174	+	51	0.000694	tgtgctctgcgtcacattgttattacact
seq2175	+	46	0.000991	cggaccacgaccgtagcgcggattatggt
seq2178	+	50	0.000852	ttgccaatgatcaactcatcgtgtttgat
seq2179	+	51	0.004955	ctgttcagagagttttcccgtgatagtct
seq2182	+	51	0.003826	tacagtctgtggcgtttttctgacataat
seq2183	+	51	0.000187	tttacatgccatatccatctttctatatt
seq2197	+	51	0.000638	tttcagcagttgcctgcgggatctacact
seq2201	+	56	0.00206	ttgctcaaaaaatagccatactatttaat
seq2211	+	51	0.000348	ttgcgtgacgacgaaagtgatctcattct
seq2218	+	50	0.000212	tttactgacatgcacgcccgccgcagaat
seq2224	+	51	0.004349	attattatgggcggctggccgattatgat
seq2226	+	53	0.001471	ctgaacgggggcaacggactgtttaatct
seq2227	+	49	0.001266	ttgcctgcggaaaaaatagtgcctataca
seq2228	+	51	0.004585	ctgggtcgctggggtgtctgttgtactct
seq2230	+	51	0.000541	tgtacaaatgtacacaaccttgctaatgt
seq2235	+	52	0.000909	tggcagtgcgctggtgatcgccttagggt
seq2237	+	50	0.000299	ttcagcattaacaccgatgcgcttaatct
seq2238	+	50	0.002455	gttaaatgggaattacattctgttattat
seq2239	+	46	0.000796	tttactagtaagctgttgaaagaaatggt
seq2240	+	50	0.000267	ttgaaagaaatggtaatttacgataatgt
seq2241	+	51	0.000354	tagccgttgatacctaatgtgattacact
seq2242	+	52	0.002302	taaagccgcttcgcattccatgctaatat
seq2243	+	51	0.004384	atttatgcctgtaatgatcacgctaaaat
seq2246	+	41	0.001166	ttgctcggtgtcgttgatacggcaatgat
seq2252	+	54	0.003737	actaaccacccgttttcaggcaatattct
seq2254	+	56	0.000485	tagtctcaaaccctggctaaagttattct
seq2255	+	51	0.004264	attggccaccgtgtccggggcgatataat
seq2259	+	51	0.003975	gttgctgctgctaattgtgccgataatgt
seq2261	+	51	0.002463	gtgcaagacgtggctgaagacactaaaat
seq2262	+	56	0.005534	ttcacatcatcaggggcgacgattataca
seq2263	+	51	0.003637	gttcttccagttgcaataatgtgtataat
seq2264	+	51	0.004036	cggcttgagactgatgacaaaggtaaaat
seq2266	+	38	0.002738	ctgaatatatttctggtgcgtagtaccgt
seq2268	+	51	0.001187	ttgcatataaattcacttgatggcattgt
seq2269	+	54	0.00267	ttgtacggacgcacctacgatgtaatggt
seq2271	+	51	0.003636	aagcagctcgcgtcgccttgttctacgat
seq2276	+	43	0.00375	tcgctctgaaagcgttctacgataataat
seq2279	+	51	0.0013	ttgcatcatgggggaaatcacggaagaat
seq2282	+	51	0.00111	ttgatggaccgcgcgatcggtcataagct
seq2287	+	39	0.004259	tgcgcggtaaagaacatgtcgaatacgat
seq2289	+	51	0.000912	tttcctccacgccaggcgtgagtgaatat
seq2290	+	50	0.000452	tgtaacgatgcttactcagcgattattct
seq2295	+	54	0.002736	ctggcccgtgaactgattgctattatgtt
seq2296	+	40	0.002485	tttgctacttttcctcgttggtattcagt
seq2298	+	51	1.6e-05	tttactcgtccttccgctttcagtagtgt
seq2299	+	49	0.005342	ttcatttaaagatattcttgcgctttaat
seq2300	+	51	0.00313	ttgcgccagtggcaatatgttgcttagct
seq2301	+	51	0.002391	tggcgtaatgtcaggcctttttttaagat
seq2303	+	50	0.003464	aggattaaatcttttgcgtgcactacact
seq2304	+	53	0.004395	tttaggcgtaataaaaaataatttatcat
seq2308	+	51	0.002921	tgcagcccgggggtattcaaatataagct
seq2310	+	40	0.00156	atgaacgaactttcccactggcctaatct
seq2310	+	51	0.000991	ttcccactggcctaatctcaatgtattgt
seq2311	+	51	0.00156	atgaacgaactttcccactggcctaatct
seq2314	+	50	0.001891	tggggctggaagaccgtacagagtattat
seq2316	+	50	0.005054	gtgccaatggcgtgagcggcgattatttt
seq2326	+	51	0.001729	ttgacgtgttacaaaaattcttttcttat
seq2328	+	51	0.00067	ttcagtcagcgcctcaatggctttatcct
seq2332	+	51	0.001136	tacatcgagacaagttacggacttatact
seq2334	+	51	0.002135	gttgcctaataccatgttccgcgtagagt
seq2335	+	51	0.000137	tttacttatttacagaacttcggcattat
seq2336	+	50	0.001763	cggcacatttctccccagagtgttataat
seq2337	+	51	0.004605	tcgtccgaggcgcatttgattgagataat
seq2341	+	50	0.002667	ctgtttagcgccacgctgcgtgataatct
seq2344	+	51	0.001449	tcgcctttattttttccccgttgtaacat
seq2345	+	51	0.00199	ctgcgcgatacgcaaaacagcgataacat
seq2349	+	50	0.000559	ttgccagggcgcttcttgctatctaccat
seq2350	+	52	0.00075	ttgcaaaaggatgggcgtatttctaacgt
seq2360	+	51	0.000255	ttgataacaaaggcgatcgcttttacgat
seq2366	+	51	0.003191	tttgatcacaatattcggtttggtaaagt
seq2367	+	51	0.001671	ttgtctggatgatggtgcgtgtgtataac
seq2372	+	51	0.003721	atggcggtactggtcagtgcgggtatcct
seq2373	+	51	0.000776	tgaaccaggccttactgttgagctatact
seq2374	+	51	0.001548	ttccgcacttcttatttgccgcgcataat
seq2377	+	50	0.002183	ttcgcaatggcgtaaatcaccattaaagt
seq2378	+	51	0.003993	tgggcgagtattacaacatgggtaatact
seq2379	+	50	0.00548	tgttgcaacgccgtttgtgctggtaggat
seq2380	+	50	0.005095	ctggaaattgctgtcgcaggaaatatcat
seq2382	+	51	0.001132	attaaaacactggaacaacgtcttaaaat
seq2383	+	40	0.000427	tggagcgcactttacgcaggcggcataat
seq2383	+	50	0.003913	tttacgcaggcggcataatcctgtaaacg
seq2386	+	50	0.003954	tcacgcgagctattatcagtcgttattat
seq2389	+	42	0.005342	tagatttgactgaaatcgtacagtaaaaa
seq2389	+	51	0.004842	ctgaaatcgtacagtaaaaagcgtacaat
seq2390	+	45	0.004259	aggccccactttcgtggagcctttattgt
seq2392	+	46	0.002253	ctgactccctgtctgcaatcaaatatgcg
seq2397	+	52	0.002451	tgggacaaagtaatggaaggcgttaaact
seq2399	+	38	0.001076	atgatctatatcaatttctcatctataat
seq2399	+	51	0.001723	atttctcatctataatgctttgttagtat
seq2400	+	49	0.001076	atgatctatatcaatttctcatctataat
seq2401	+	53	0.001076	atgatctatatcaatttctcatctataat
seq2402	+	50	0.000458	tttacatatatttgcattaataaaataat
seq2403	+	53	0.001757	tacaaattaccgatatttaaccttataat
seq2410	+	46	0.003568	ttgaggaacaaaaagaccagtacaaaggt
seq2413	+	37	0.000207	ttgccctcaacggttttactcattgcgat
seq2414	+	54	0.000235	tgtcccctccaactacaaggtattattct
seq2418	+	53	0.001797	tgtcaatgtaagttgttgatacataatat
seq2419	+	53	0.003523	attaatggcacgccggtcaactataaggt
seq2421	+	37	0.00219	ttgcacacaacgttaacgatttgtggcgt
seq2421	+	50	0.00204	taacgatttgtggcgtcggcgcgtataat
seq2422	+	51	0.002503	atgacggcaattgccccggttattaccat
seq2424	+	52	0.004711	ttgcaggagaagggctttagtgttaactt
seq2427	+	51	0.000796	ttgcgcttctgatccagcttgattacttt
seq2433	+	51	0.000159	ttgacagattgcaggtttcgtcctgtaat
seq2435	+	51	0.001919	tatacgtcgaccttgtagatgagtaattt
seq2437	+	40	0.003431	tatcgccattaaatgcgccgttccagtat
seq2442	+	50	0.004854	ttgatatccttgcagttgatagcgatgct
seq2444	+	50	0.000834	ttggcgtgccagtggataacgggtagaat
seq2447	+	51	0.001968	gagacatagctggtgataccacgtaaaat
seq2453	+	52	0.000218	ttgcacagttaattcagcatattcatgat
seq2457	+	51	0.000537	atgaacaatcatgggtttgccgttaatat
seq2463	+	51	0.003125	aagacgttttctgataaagacgctatttt
seq2464	+	53	0.005324	gttcattctcgccgtggctgtgacaaaat
seq2467	+	50	0.00268	tttggaaacgcccgttgatctgatattgt
seq2468	+	54	0.002621	atgaatataacgccccagggtaatatacg
seq2473	+	50	0.001174	ttgacggatttctgcttccgggtcagact
seq2474	+	51	0.001159	tgcagcgtcgtgcgcactttagctattct
seq2479	+	51	0.00087	atgtaaaaacgtatcggcgtttatatact
seq2480	+	51	0.004628	aataacagcctggctattcagagtatgat
seq2481	+	46	0.004628	aataacagcctggctattcagagtatgat
seq2482	+	48	0.001581	ctgcgcctgccgttcgcgccgcctacgat
seq2484	+	50	0.00505	cagatcataattgtaaatatctgtacgat
seq2485	+	47	0.00412	ttgcgagctggatcgcgcaggcagatcat
seq2486	+	40	0.001619	ttgagtcatcttgacgtctgctttacggg
seq2486	+	50	0.000203	ttgacgtctgctttacgggcggttaaggt
seq2487	+	51	0.004966	tttgcgaatattgcttaacgcgatacctt
seq2489	+	51	0.00137	gtgaccggaataatacgatagttcatact
seq2493	+	51	0.003447	ttggaattttgtaaatctcccgttaccct
seq2495	+	53	0.000251	ttgactacatcatcaaccagatcgattct
seq2498	+	36	0.002783	tttagttaatttaaatataaggaaatcat
seq2500	+	51	0.002686	ttcgagaatggtcactgcgtcggtataat
seq2504	+	50	0.000409	ttccgcatattaaaaaagccagttaatat
seq2508	+	51	0.002653	gttcaataaattgcgaaacaaggtatact
seq2511	+	52	8.3e-05	tttaccaccaaaattattgccgataaaat
seq2519	+	49	0.00296	tggctttttgccagcaccataccaatact
seq2523	+	51	0.000228	tttaaatggcggacaattattgttattat
seq2528	+	50	0.00052	atcagtggaacgaatcgaatgattattat
seq2530	+	50	0.003951	tcgaccacattcccataaatatgcatact
seq2535	+	43	0.004105	tttaccatttacactcacctgaatcaggt
seq2536	+	53	0.000655	ttcccttttggtccgaactcgcacataat
seq2537	+	51	0.002411	tttacttttcagcaattacgccgtattac
seq2540	+	56	0.004029	tttcttcgaattcctctttataagataat
seq2541	+	50	0.001031	tttattttcagccctggttgttttatatt
seq2542	+	52	0.001536	cagacgataactggcgttggtattacgat
seq2544	+	51	0.003205	tagccatcagcaaatgacagaggtacagt
seq2546	+	51	0.001212	tagctaataagcgcgtcatgtcataaagt
seq2547	+	50	0.005337	tatgacatgacgcgcttattagctataat
seq2549	+	54	0.001275	tggagccgcctggcctcgcgtattatgtt
seq2552	+	51	0.00493	ggttcttacgcaggcggttggtgtagtct
seq2559	+	50	0.001746	tgtaaaacgcagcagtagcaaactaagct
seq2564	+	41	0.004196	ttgaaatcaaagcgcggctgaattccggt
seq2569	+	50	0.005087	gcgaccgttaaactccgttacggtaacat
seq2571	+	51	0.003797	ttgacggcagttatgattcgcggtattgc
seq2572	+	52	0.0039	attgcggaggtttcgccttttgatactct
seq2573	+	51	0.001223	ttgttcagcgtacacgtgttagctatcct
seq2578	+	51	0.003171	tagcgtacgcgcggcattggcaataagat
seq2579	+	47	0.001125	tctacgtgtgctgtagtgccggttacggt
seq2580	+	51	0.001625	tcttcactggcctaaaaagctgatattct
seq2583	+	40	0.001475	atgcctgacggagttcacacttgtaagtt
seq2584	+	50	0.002946	tatgccgagcacccctggcgatgtaaagt
seq2587	+	50	3.2e-05	ttgccccttaagaataagttgcctatttt
seq2588	+	52	0.00479	tataaaaagtgtggccgatccgttaccct
seq2597	+	51	0.005492	tttccgtggtggctgggtgatgtaaaact
seq2598	+	49	0.003665	cgtgctccagcccaaaaaaacgttacaat
seq2600	+	51	0.00446	ttgatctcagaagggaaaattgatgtatt
seq2602	+	36	0.004977	tttgcctgtcgcgtcatgtaacttgaaat
seq2612	+	51	0.003688	ttatgcggggctttgttttttgttacact
seq2617	+	50	9.4e-05	tttacacgccgcatcgggatgtttatagt
seq2629	+	47	0.00117	tgtactaaggagcagaaacaatgtggtat
seq2632	+	51	0.00267	gttacggctataactattacggttatagt
seq2638	+	47	0.002819	ttgacggtgaactcttcaccttccagtgt
seq2640	+	51	0.005023	attcatatttttagttgtcatcgtatttt
seq2641	+	44	0.005023	attcatatttttagttgtcatcgtatttt
seq2641	+	51	0.002198	tttttagttgtcatcgtattttataaact
seq2642	+	51	0.002893	tggtttatatttatcagtcaatgtaatgt
seq2644	+	50	0.002595	ttctggcgcgtcaaagcccgcgttatact
seq2650	+	55	0.003028	atgactccaacttattgatagtgttttat
seq2652	+	51	0.001737	ctttcctcataccgcttgcactatatact
seq2653	+	50	0.000796	ttgtattttgctaagatttatcttatgct
seq2655	+	36	0.002404	aagctattaattattgttggtaatatagt
seq2655	+	51	0.004816	gttggtaatatagtttcaagtggtactat
seq2656	+	43	0.005597	aataaaatttgcttaatctcaattatcat
seq2660	+	50	0.001289	ttgaatctttcggggagatggcttataac
seq2664	+	51	0.0027	aatatcagccagttaagaacaactagaat
seq2668	+	51	0.001124	ttgcgatacatccagcgattgatcattat
seq2670	+	52	0.00534	cttgccacctgcttcgatagcggaataat
seq2671	+	51	0.001011	tagcctcatcaataataaggctttatgct
seq2673	+	44	0.004513	tttatcccagcctgaaagattcatattgg
seq2677	+	54	0.000834	gtgagcaataaaggtctggtagatatcat
seq2682	+	50	0.002199	tggagtgcgaccaccaaaacagataacgt
seq2683	+	51	0.001116	ttggcatatgaaattttgaggattaccct
seq2684	+	50	0.000772	tttgcagtgcaactaattccatgtatatt
seq2685	+	56	0.002898	ctaaccaggcattaggattaaaatatgct
seq2686	+	50	0.004714	ttgcgcattcatttccttattgtttaact
seq2691	+	51	0.002958	tttgcactctgaaaaggacgtcttatctt
seq2692	+	40	0.005544	aacagcttcttagcgagaatagatatcat
seq2692	+	50	0.003378	tagcgagaatagatatcatctccaataat
seq2694	+	51	0.004301	tacgccgcgttaattctatgcaatatgat
seq2697	+	54	6.3e-05	tttaatgtcggggatcggcacgttactgt
seq2698	+	51	0.002392	agtaacgtgccgatccccgacattaaaat
seq2701	+	51	0.001648	ttgagggcgttaagtcgacgcagtaaatt
seq2703	+	50	0.002075	tgggtcatcggcaaacagcacgttattat
seq2705	+	51	0.003154	tcgaggccgggcgggggttttgctatcct
seq2709	+	40	0.003324	tttaacatggttgcacaaagttgcaacat
seq2709	+	50	0.00449	ttgcacaaagttgcaacatcatggatatt
seq2710	+	51	0.000557	ttcagaaaggtgcaacttaacgttatcgt
seq2713	+	44	0.004453	tgccgcagagaaaaagtctgagttatttt
seq2715	+	51	0.002095	tcgatttaacacaccatttacattaaatt
seq2718	+	50	0.000262	ttcattcacgccgttttcatctttatact
seq2719	+	51	0.000744	tttacttatatttaactataaaacaccat
seq2720	+	54	0.002659	ttttatagttaaatataagtaaatatatt
seq2724	+	52	0.000329	tcgtgttaattgtctgggcgctgtacaat
seq2725	+	49	0.001351	ttgaaagataatccgtctatctccattat
seq2726	+	50	0.000277	tttagatcccacattaacgcgagtaaaat
seq2729	+	51	0.005155	ttgctcggcgagtaaagattcgcgatcct
seq2733	+	52	0.001435	tatcgaacgtttttatagggttgtagtat
seq2738	+	43	0.00319	tttactgatttaattattttaatcctaat
seq2739	+	50	0.000766	ttgacaacagtacagttcttatatctatt
seq2741	+	52	0.004198	gtggtttggaaagcctcatatgttaccat
seq2743	+	37	0.000142	ttgaactgtcagttcattaaaaaaataat
seq2743	+	53	0.003287	ttaaaaaaataatttctgttaaatatatt
seq2744	+	51	0.003546	ttggcgtcttgctgacggacatcgatact
seq2747	+	41	0.001354	tttattcgctttcaggataaacgaaatct
seq2747	+	51	0.004047	ttcaggataaacgaaatctgatatacatt
seq2750	+	50	9.6e-05	ttgacctcaggtcatgatttccctaaatt
seq2753	+	51	0.001335	tttgccaccgaccacggatttgttatgct
seq2755	+	50	0.002029	ttgaggagatacgcgccatccggtaattt
seq2757	+	50	4.6e-05	ttggcctgggcaatgtaatcacttaatgt
seq2759	+	50	0.00458	gggatcctgcgcggcatcgaagctaacat
seq2767	+	44	0.002192	tttaacacttgatttaagatttgtaatgg
seq2768	+	46	0.002645	tttattaagtttagaaatgatagaaaagt
seq2769	+	50	0.004288	tttattaccagaacctttctggataatca
seq2771	+	55	0.000451	ttgcgccctgtttctgtaatacaaatgat
seq2772	+	52	0.001369	ttgctttgacgaagttgagtttaaatatt
seq2774	+	51	0.003608	aatcacatcaacggccagtttggtaatat
seq2775	+	51	0.000932	tagctgtttgccgccaccagtcgtaggct
seq2777	+	56	0.004649	atgactgtcaagcaagcgtaaaatgtcgt
seq2779	+	51	0.000261	tttaccatcgatgctaaaggttttagcat
seq2785	+	46	0.004274	ttcccaggccaacgtattatatttgtcat
seq2791	+	51	0.004697	ttcatcatttgtagtttatgtttcataat
seq2792	+	51	0.000992	gttccagtacgctttgtcatgattaaact
seq2797	+	51	0.001838	tcgccgaaagcgtccggtatggatacgct
seq2800	+	49	0.003706	tcggcggcaccgagcaaaaaacgtaaaat
seq2802	+	51	0.000128	ttgcgccccctggaagtcgggcgcataat
seq2803	+	51	0.000148	tttaaagcgacggtgtaaccacatatact
seq2804	+	51	0.003984	atgaacaaagtggtcgaaaaatgcatcat
seq2809	+	51	0.001933	tttacaagtatttccacatcgccgatcct
seq2811	+	51	0.001273	ttgccggatggcacgcatccggcaatgat
seq2815	+	51	0.000108	ttgcgcgcggaggaccagcgggacatact
seq2816	+	51	5.9e-05	ttgtatatctgcattcagttaattactct
seq2817	+	51	0.000964	gggacatcagcaccgttgatagctatgat
seq2819	+	51	0.000444	atgtcattcatatttttttagcatattgt
seq2820	+	52	0.0046	ttttgtcgcgccaataaccgataaattat
seq2823	+	51	0.002295	gtgcaaaggaaaacgtttccgcttatcct
seq2824	+	40	0.005518	ttaaccagtcgcttgcgaaacataataat
seq2824	+	52	0.004498	ttgcgaaacataataatttctcaaaagat
seq2827	+	51	0.004513	attgatttgtgtctgtttcgccatattat
seq2828	+	51	0.004214	cagcgcacgtaaatcatcgctgatattct
seq2829	+	51	0.000735	ttgatactcccccctgactccttcatact
seq2834	+	50	9.6e-05	ttcacagggtctggttgcgcaggtatagt
seq2843	+	50	0.003045	atgggaatattcttataaacctgtaagct
seq2849	+	51	0.005205	ataaacttgcgcatcgggcaacttatact
seq2855	+	50	0.003629	atttcatctttgaatcaacatattaaaat
seq2857	+	51	0.002491	ttgaaccgcaggaagagacggcagatatt
seq2861	+	50	0.00283	gtgagtaagcgggtgataaatggtaaaag
seq2863	+	49	0.004032	aggattcgcgccactcatttttctatgct
seq2864	+	49	0.000227	tggcgcgaatcctgttggctaattagaat
seq2866	+	50	0.000982	tagcggtaaaccaaccagcgtgttaggat
seq2867	+	51	0.000612	tttaagagtgaaggatttggcattacgct
seq2871	+	51	0.000952	tagcgtattgatgatagccattttaaact
seq2872	+	50	0.005487	ttgccttttgccaataattcgcacacatt
seq2873	+	50	4e-06	ttgactctatgacgttacaaagttaatat
seq2875	+	50	0.004427	ttactcatcaggtctacacaacgtattgt
seq2876	+	51	0.001426	ctcattggcttcaagatagccgatataat
seq2894	+	52	0.001697	ctttctccctcgcgcctgcaggctatact
seq2901	+	52	0.004911	tttaatcagcacgcggaagatggtgtagt
seq2904	+	50	0.004661	aggattaacggcgtttccttcgttatcct
seq2905	+	50	0.004778	tagccatcttccgtattgagcaggataat
seq2906	+	51	0.005473	ttgctgtaactgccaccaaacattagatt
seq2913	+	39	0.001804	tttgccggataccaacgaactggcaggct
seq2926	+	51	0.000818	tggtgaacggaggtgattatttttataat
seq2927	+	51	0.001157	ttgtatgtgatccagatcacatctatcat
seq2931	+	51	0.002773	atcgacatcccgacagccaacactattat
seq2932	+	50	0.001096	tctcgccgcaccatcaaccccgatacact
seq2933	+	51	0.001519	ttgatcggtaaactggctgatttcatcat
seq2935	+	50	0.003254	tttgctaaaccatgtcgattacggataat
seq2938	+	51	4.8e-05	tttacccatcttgctttcgcttatatact
seq2940	+	50	0.00319	ttgcacaggttgtcgcattgcaacaggat
seq2941	+	50	0.002276	tccagcgtgtcaggtattgcccttaaaat
seq2942	+	51	0.005006	tagccgtaagtaccaatccagcttttaat
seq2943	+	50	0.001082	tggtatccggcgcggcgcgccagtaatat
seq2944	+	49	0.000828	ttgcgtggctgtatcaacactattatcat
seq2947	+	50	0.004344	cagccagcagcatttatgaagagtattat
seq2949	+	51	0.000787	gttccttcaacctattacgttgataaaat
seq2950	+	50	0.005322	ttttcatttaacgtcccctgtgttacctt
seq2957	+	50	0.000834	ttggcgattcaagcggtttgccgtagaat
seq2961	+	50	0.003482	ttccagagtcacaaactcatgcttaccat
seq2965	+	51	0.000129	tttcccgcagctccgcatccggatagagt
seq2966	+	54	0.005231	ctgaccgcgttcgaatacactattatgga
seq2967	+	50	0.001659	ttcaatatgaaacggtttagtcacataat
seq2969	+	51	0.002858	tttacctcccctccccgctggtttattta
seq2972	+	51	0.002517	ttgccgccgaagatttaggtgccgattat
seq2973	+	51	0.002093	acgtacgtaatgaccggtagcgatataat
seq2974	+	50	0.003155	gtgtcatctaaaaggctgcgtgatagaat
seq2978	+	43	0.003087	ttgccgtcatgaaagatgcgcgttattag
seq2978	+	51	0.000193	atgaaagatgcgcgttattaggctataat
seq2979	+	51	0.000754	ttttcagagattatgaattgccgcattat
seq2981	+	51	0.000137	tttcatgacggcaaacaatagggtagtat
seq2982	+	51	0.000326	ttgccttgtgccggaacaactactttact
seq2984	+	44	0.001086	tttcgcgttgattgcgccttccatacctt
seq2985	+	51	0.00016	ttgggagttgtaatgcaatataatacgat
seq2986	+	51	0.000189	tttaacctagggaattattatcgtattat
seq2987	+	42	0.004808	tttacaataagagtctcacctcctgattt
seq2988	+	50	0.000654	tgtaactaacctactgaaaagtatataat
seq2989	+	54	0.000654	tgtaactaacctactgaaaagtatataat
seq2991	+	51	0.001369	tagaaaaaactgaagattcatcttatttt
seq2997	+	51	0.001296	cagtccctaacttatatccgctttatagt
seq2998	+	51	0.003857	ttaccttcctactataaagcggatataag
seq3001	+	51	0.003122	taccgccaagactacacacagcataaagt
seq3002	+	51	0.000677	tttcaccacttcaggctcggtggtatgct
seq3003	+	38	0.005117	aacagtgccggtgttgacgcaaatatatt
seq3004	+	50	0.004087	attaagatcaacggtaattgctctataat
seq3005	+	51	0.003755	ttgtatcttcttggttttcctgagaaaat
seq3006	+	51	0.00204	ttgtaccttaacggtacaagggttttaat
seq3007	+	50	0.002334	gttaaaaattgaaagtgttctgctaatct
seq3011	+	51	0.003303	gttacaatttccctgtcacctggtacatt
seq3014	+	51	0.00483	ttaatacccaatagcaatccagttatagt
seq3016	+	56	0.004742	ttaaagaagatgagctgaaacaatataat
seq3017	+	50	0.004742	ttaaagaagatgagctgaaacaatataat
seq3019	+	50	0.003339	tatgcatcaggctgccctcacgatatagt
seq3021	+	51	0.001429	atcaaaactcaaaaacacatgtttataat
seq3022	+	52	0.004717	ttcgttttagatttgtttagctataatgt
seq3023	+	43	0.004717	ttcgttttagatttgtttagctataatgt
seq3024	+	39	0.000342	ttgcttcatatttgcggaaaatctacatt
seq3024	+	50	0.002372	ttgcggaaaatctacatttcgggaatact
seq3026	+	47	0.00539	tttatcccgccccttagacagaatgttat
seq3028	+	51	0.002794	tattcaattaatgcgccgtcaaacatact
seq3029	+	46	0.005574	cttatttatactttgtacaattttagcgt
seq3031	+	51	0.002267	tccaatttagctgaaatcttatttatact
seq3033	+	52	0.003219	ctggaaggtccggaagaacaggttaaaat
seq3037	+	50	0.003932	gaggttaccatgcttgaagatactacaat
seq3038	+	50	0.001147	atgcataagactacactaacggatatcat
seq3039	+	51	0.005528	tttgtactgcctacattatgctcaataat
seq3040	+	39	0.002488	ttatcttcggcgtggatatttcttatgct
seq3042	+	50	0.00045	tttgcagatacgcgcattttggttacgat
seq3045	+	36	0.001169	atcagcataaatgcaatggaaaatatgat
seq3046	+	36	0.001931	ttttgtgcttttgtttttgtctttaccct
seq3046	+	51	0.001742	tttgtctttaccctccgttttggtaatct
seq3047	+	51	0.000685	ttctgttgatagtcaaaacaaagtattat
seq3050	+	51	0.003493	ttctgaatttccctctgagctgttatcct
seq3051	+	50	0.002169	tttggctacgtcaaattggcgggcataat
seq3054	+	51	0.00306	ttgtgttcaccgctcaccaaagacatcat
seq3056	+	45	0.000157	atgcctggttgagtaaataaccttattgt
seq3057	+	50	0.000157	atgcctggttgagtaaataaccttattgt
seq3062	+	56	0.003507	tagagattttcagtacgcttatctttaat
seq3067	+	52	5.8e-05	ttgcctcaatataatccagactataacat
seq3072	+	50	0.00076	tagagcaattctgtggcggatattaagat
seq3078	+	40	0.000344	tttacttaatttgaatatcgacgttatat
seq3078	+	50	5.1e-05	ttgaatatcgacgttatattttttagttt
seq3080	+	53	0.004761	aattctcccgttagggattgttatattat
seq3085	+	50	0.000274	ttgcgacgcaattgctcgcagcgtatatt
seq3086	+	51	0.004213	tattctattttttagccgggtgatatttt
seq3091	+	51	0.003825	gtggcgcagcgaatgaattggtttaaact
seq3094	+	51	1.1e-05	ttgcctcactcctgcctgaccgttaagct
seq3098	+	51	0.002779	gcgaccgttcgctgacgctgcgttatatt
seq3101	+	51	0.002631	ttgaataatattttcaactgagttatcaa
seq3102	+	51	0.002274	tcgacttcagataaatcacgctttaccct
seq3121	+	50	0.001262	ttgattttgcctgtaccgtacataaaact
seq3122	+	44	0.002569	ttttccagcaacatatcggcattaaatgt
seq3127	+	51	0.002895	tttaaatcaacttaatgccctgttagaaa
seq3129	+	51	0.003423	tttgcggaagttgaaaaagaggcaattat
seq3131	+	51	0.001265	gagatagaatgtgtgctgtttgttatact
seq3133	+	56	0.000257	ctgactgtccagtacgtggaaactatttt
seq3134	+	51	0.000203	tgtaactggcgtacattcccatgtagtct
seq3139	+	49	0.002646	tagcccacctttggaaagaacgctaccgt
seq3140	+	53	0.00402	tttcgttgcgctgccgtgccagtaaaatt
seq3142	+	47	0.003091	tgtaattctgtcaccatcattaatagtaa
seq3143	+	52	0.001573	ttgctttttcttattagtaatgcaaaaat
seq3148	+	43	0.004315	ttgtctgcggcatttttgccgagtgccgt
seq3148	+	50	0.003154	cggcatttttgccgagtgccgtgtataat
seq3149	+	50	0.000113	tttactgatgatgtctttcagtccattgt
seq3151	+	54	0.004551	ctgaatacgccgcaacgcgacataatgct
seq3154	+	51	0.00467	ctgcgtcatgcgccgaaagatgacatcat
seq3157	+	51	0.001406	gtgcgtactctgaccctgtcaggtatgct
seq3162	+	51	0.000353	ttctctggcggatccaccggcgttagtat
seq3163	+	51	0.004428	tcgcgctgcgcgaacgatcaggttatctt
seq3165	+	51	0.001115	atggcaaaaactggaaggttgtttatggt
seq3166	+	49	0.000352	tagacgatagcggacggtaacgctagcat
seq3167	+	51	0.005489	tagcgttaccgtccgctatcgtctatgtt
seq3168	+	51	0.003864	ttttattgatcttacgcatcctgtatgat
seq3169	+	56	0.001186	tgtcctgctcttcaacgctaagataaagt
seq3170	+	52	0.002266	gtcagtttccatgccagatcctgcataat
seq3172	+	50	0.000232	ctgactgaaaagctgtttggagttatcat
seq3176	+	50	0.003823	ttgccgccttctttgaatttatcaacgat
seq3177	+	50	0.001788	tttgtcagcccgggacagatgggtaatat
seq3181	+	51	0.000227	ttgtaatgacaacattttgcggctattct
seq3182	+	50	0.001588	tgaagtgaagatgaattgagtcgtagtat
seq3183	+	51	0.004244	cattccggtttttcaacagctgttacagt
seq3184	+	50	0.001588	tgaagtgaagatgaattgagacgtagtat
seq3186	+	51	0.000227	ttgtaatgacaacattttgcggctattct
seq3187	+	50	0.001588	tgaagtgaagatgaattgcgacgtagtat
seq3188	+	51	0.003573	ttctgattaacgacctgtccaggtagtat
seq3199	+	51	0.001879	ttttcactggaacaggagcttatcaaact
seq3200	+	51	0.000101	tgtaccgacgggcgcgggattagtacact
seq3201	+	51	0.001123	ttggcaacgatcacgattttttgcattat
seq3202	+	53	0.002192	ttggtcagacgctgcagaagcagtaagat
seq3204	+	51	0.002787	tgtagcaggcggtacagctaacgcacaat
seq3205	+	51	0.004206	taaatccggcagaccatcattgttattat
seq3211	+	51	0.000348	atggcacttttactggtgttcactattat
seq3212	+	51	0.004673	gagtaactctttccgggtatgggtatact
seq3214	+	42	0.004796	tatcattgatatttatcattacccatagt
seq3214	+	51	0.004403	tatttatcattacccatagtgagtacagt
seq3215	+	51	0.002904	ttttacagcaccgtgaaaaatctcataat
seq3217	+	50	0.000702	ttcgccagtcggcgcaatgaaggtatttt
seq3220	+	51	0.001163	tagccaggatgagatcgctgaggtaggct
seq3222	+	45	0.001822	tttcctggttgccgttggatttctggcct
seq3228	+	51	0.000977	ttcccaacgaatccgcaattaaatattct
seq3235	+	51	0.003647	tttgtttacggtaatcgaacgattattct
seq3238	+	51	0.004	ttcacatagtgagcggttgcgccaataat
seq3243	+	52	0.002986	tttcaccagacacataagggtggcaacat
seq3244	+	40	0.002986	tttcaccagacacataagggtggcaacat
seq3245	+	51	0.001218	tagccacatcgctactgctcggttaacat
seq3247	+	51	0.000396	ttgccacctgcgcctgtcagaattaactt
seq3248	+	56	0.003577	ttgaccagaatttttatctacacttaagt
seq3250	+	51	0.003191	tcgactgcgcttgatgttgtctgcagaat
seq3252	+	51	0.003301	tctatttgtccaccgcacgtgactattat
seq3255	+	51	0.0025	gtagctgttattttgcctgatgttattct
seq3256	+	51	0.001387	tcgaaaaagaaacggtggaagcctatcat
seq3257	+	51	0.003867	ttgtccggtttaagacaatttaataagaa
seq3258	+	50	0.000329	tttaagtgcttcgctcattgtagtaatct
seq3259	+	43	0.004203	tagccctctgttgacctccaggagatagt
seq3259	+	53	0.005586	ttgacctccaggagatagtgcaatactaa
seq3261	+	51	0.004035	gggcctgtggctgatggcacagctatatt
seq3264	+	45	0.001422	tgtataacgcctaaacacagggatattgt
seq3267	+	50	0.000694	ttcacaggataacgggtttttgatatctt
seq3268	+	50	0.001573	gataactctattacgttgtttgataaact
seq3269	+	41	0.005364	ttaaggattagttgaccgatccttaaact
seq3274	+	51	0.001934	tttgcacgcgggtgcggggagaagataat
seq3276	+	50	0.001614	ctgtctgaagacgacacttttggtaccat
seq3277	+	50	0.002409	ttcatctttataggcgttgtagatatatt
seq3280	+	56	0.003987	taaaagagtttaaacattagagttattat
seq3283	+	48	0.000451	tatagctaacagttaataaattgtagtat
seq3286	+	50	0.00029	ttgccgctgatcatcgacatcgctattgt
seq3288	+	50	0.003931	ttgataactgcgcgggaacaaagtaaaaa
seq3289	+	36	0.000396	tctaccaaaggcagtggaattaataatat
seq3290	+	50	0.000396	tctaccaaaggcagtggaattaataatat
seq3291	+	51	0.000935	ttgctgaagaataattgaaatgatattat
seq3294	+	51	0.005249	ttgccctgcgctttcactttattaacaat
seq3295	+	51	0.004281	ttcaggtagctgaaatactgtgtcatgat
seq3307	+	51	0.000163	tttgccagatgaatccatatgcgtaaact
seq3308	+	51	0.00129	ctggtcagcgtcgggggtgggggtataat
seq3309	+	51	0.004257	gtaactcgttattgtttgcgatctacaat
seq3313	+	51	0.002455	ataactttatctgtatttctttatatgat
seq3319	+	50	0.00247	tgttctcctcaggaaaatcatagtagcat
seq3321	+	46	0.003774	gtggcttgacgctgttcttccacaatgat
seq3322	+	51	0.002673	ttaagcatttgattacggaatcgtaaaat
seq3324	+	52	0.00346	taacgccattctcgccggaggcgtaatat
seq3332	+	52	0.004192	ttcaatacgagcgcgtagttcaggataat
seq3334	+	51	0.001132	ttgccgcagcacagaaagtcgagcattat
seq3335	+	52	0.000128	ttgactaattctcattagcgactaatttt
seq3336	+	40	0.002016	tttactggtgttatgttgcgggattaatt
seq3337	+	51	0.00225	gcgatttctggttcggccattgttaaaat
seq3340	+	53	0.001033	tttaccttgtaacaaacgtgttaaaatgt
seq3344	+	51	0.000449	ttcagaatatttgccagaaccgttatgat
seq3345	+	53	0.005368	tggcgcgattgcagctgtggtgtcatggt
seq3350	+	50	0.001459	ctgatttcgcgcctgaaaatgaatatttt
seq3351	+	51	0.001967	tttaacctgataatgaatttgataatgat
seq3352	+	54	0.004728	gtttcttgcctcaaggcgactatcattat
seq3356	+	37	0.002041	ttgcccgcgatgatgacaagccttgcgtt
seq3357	+	50	0.002788	tctctacatcaatgtcggagatgtattct
seq3358	+	51	0.000137	tttactggtatatgccagcgggttatttt
seq3360	+	43	0.005363	tttatcggcctggctttgaggcgcaacat
seq3361	+	50	0.001321	aagctttaaccataaagatagtgtagtat
seq3362	+	50	0.003885	gtgtcgccttcccaggcgtctgatatgct
seq3364	+	49	0.00019	gtgagtgttgatggcaaaattgctaaact
seq3371	+	46	0.001743	cttactggcaactttggattttgcatgct
seq3379	+	53	0.00088	atgaaattacaacaacttcgctatattgt
seq3382	+	51	0.005156	ttgcgaggcgggtaattagacactacttt
seq3384	+	50	0.000455	tggatttttgactaaagtttctttaggat
seq3388	+	51	0.000285	ctgacagcgacgtagtctctatttatgat
seq3390	+	50	0.000403	ttgacctactaccagaacgacggcatttt
seq3391	+	50	0.002647	tgttcgttattggggttacgacctacaat
seq3396	+	51	0.005328	ttcctggaactggcgttttcagttatgat
seq3401	+	51	0.000636	tttcgcagacggcgcgaaaatggtacttt
seq3403	+	51	0.004185	gtttccctggcgcgcgctgaacgtaaaat
seq3405	+	50	0.003476	tgttaattttttatttccacgggtagaat
seq3406	+	51	0.002661	atttcaccagacttattcttagctattat
seq3408	+	45	0.00371	tttacctgttattaacactctcaagatat
seq3408	+	56	0.000454	ttaacactctcaagatataaaattattat
seq3412	+	51	0.001448	ttctcttttagcggcaatttttgcattat
seq3414	+	50	0.005158	atgcacttgcgcacctagttggctaaatt
seq3422	+	50	0.003629	ttccgggaccagaggcagaacgtcatact
seq3424	+	50	0.002773	aacagtacgaacagataaacggttattat
seq3427	+	51	0.003146	tacaggaaaaacagggcatttcgtatatt
seq3430	+	50	0.003867	attattgttaacgtgatttctgatatttt
seq3431	+	50	0.000745	atgatcatgagcgcaatccgccatatgat
seq3432	+	50	0.000615	ttgaccgttaatgctggaaacaccaaaat
seq3434	+	51	0.005305	tcgtgggcctatgacaacgaggctaaaat
seq3437	+	51	0.004218	ctgggcgagtcggaactcaacggtatgat
seq3438	+	53	0.001562	tggcaaatgtcattaaatattagtaagat
seq3442	+	51	0.001233	ctgacggtgggtgtgctgtgggttaacct
seq3443	+	51	0.003601	ttaccttcgtgaatctgtcggtgtttaat
seq3444	+	50	0.000129	atgaccgtatttgatacttttggtattgt
seq3446	+	50	0.002082	gtgcgtctgatggcagaaaagcataagat
seq3449	+	42	0.003774	ttgtccatgtagagagtttacccaaaagt
seq3449	+	51	0.002238	tagagagtttacccaaaagttgctacatt
seq3451	+	51	0.001194	tagcgagtacgcgctttcgcgtatattgt
seq3454	+	51	0.004464	cggcctggggtcgatgattgcggtagagt
seq3456	+	40	0.003299	ctgacctgctcgaccgactggcttttgat
seq3460	+	56	0.000232	ctgactggcgtccggcattgcaatacact
seq3461	+	49	4.3e-05	ttgacagtttattttctgcggagtagtct
seq3462	+	51	0.000522	gttgctggcgatggtggatgttttactct
seq3463	+	51	0.000422	gttacagcaggaaggtgcattagtaaact
seq3464	+	53	0.001618	attcatgtgatagaaatcgccgataatct
seq3466	+	50	0.001448	atgtacccctgctcggcgtcggctatcat
seq3469	+	51	0.00477	aagcagaaaatgattaaaggcattattat
seq3470	+	53	0.002359	ctgacctcttcgggttttgatgccattat
seq3471	+	51	0.00151	ttggtcgaacgggtagaaatcaccataat
seq3472	+	50	0.000364	ttgtcatcgaccggcgaactccataagat
seq3475	+	54	0.000171	gtgaccatcgatcagcacgctaatatggt
seq3479	+	51	0.001566	tggtgcaacaccatcaggcatattaaatt
seq3480	+	46	0.001566	tggtgcaacaccatcaggcatattaaatt
seq3483	+	51	0.003022	tgctgtgttattgacagttagcataaact
seq3486	+	43	0.002895	atggactggcatattgctgccaataatct
seq3490	+	51	0.004065	aattcccatcgcaccaattcgggtattgt
seq3491	+	51	0.002209	ttgatcattaagttgattagacccaaaat
seq3492	+	51	0.001865	aatatcgtttttgctgcatgttctacagt
seq3494	+	51	0.005214	ttgcctgatgatctattaattgtgacact
seq3497	+	56	0.00032	tttagcactacttgctgatacattaattt
seq3499	+	50	0.000466	gtgctttaccgcattttggagactattat
seq3501	+	52	0.000685	tttacactaaatctgatttgatatattga
seq3502	+	52	0.000183	ttgcatttctttaaggcgaaacaaataat
seq3503	+	51	0.000361	tggtcagcagcatttctctttcgtatgct
seq3504	+	51	0.00115	ttggcgtcaccgcagttgatgcccatact
seq3505	+	50	0.004509	ttgatatcaccgaatccttcccgaaaaat
seq3506	+	52	0.004462	gtggcgtacagtcggactatgtatattgt
seq3507	+	51	0.001063	ttgccttccccagccagacgctgtatatg
seq3508	+	50	0.004674	gtggttttggtaaagcaataaaccataat
seq3510	+	51	0.002423	tcgcgtatcatcaaaatcaccattattgt
seq3511	+	56	0.003101	tttatagttttctataacataattaataa
seq3512	+	51	0.002124	atgatctgaatgaattgtcgcggtaaaat
seq3514	+	51	0.004246	cagacaacggtgaaatgtcatggtattgt
seq3515	+	51	0.004192	ttcaatgggaacgccagcattgagataat
seq3516	+	50	0.004651	tgtttcattcaccagatatgggttaatct
seq3518	+	51	0.00138	ttgatttcaccgctcatcagacgcatcat
seq3519	+	46	0.001739	ttgctcgtcgccttgctcagtgatggtat
seq3523	+	51	0.005261	ttacttgctccctaaaaagatgttaaaat
seq3526	+	50	0.000502	ttcatcgccgtggggctgaccgatatact
seq3535	+	50	0.002117	taccctgacacaatcatctgcattaaagt
seq3540	+	54	0.001519	ttcacgatattaataatgtaacttatatt
seq3543	+	52	0.005444	tggagtttcggcgggaagggttgcaacat
seq3546	+	53	0.000152	tttagaatgcccatagagatcgttaatgt
seq3547	+	51	0.002654	ttggcctggttccgtaatgtgataaaact
seq3551	+	50	0.002637	ctgacagaaacagaaccggtgattatttt
seq3552	+	54	0.000428	ctgaacagtgaggatttcgataatatcgt
seq3554	+	51	0.001161	ttgctttttgtattcaatttagacagaat
seq3557	+	51	0.000107	ttgcttttgttacaaccatttactacgat
seq3559	+	37	0.004039	ttgagcgaagtcaataaactctctaccca
seq3560	+	50	0.000813	tcgacgcaaagttagcaggcgcgtatcct
seq3562	+	50	0.001131	ttttgcctttgctggatgtctcataaaat
seq3566	+	50	0.0055	ctgtgttctcgccttcgtcgcggtatcct
seq3570	+	36	0.003697	gacacctgttggtaatttagacatatcat
seq3570	+	52	0.005249	ttagacatatcatgagtctttgataaact
seq3571	+	42	0.002202	attaataatcagctatgaagttttaattt
seq3572	+	52	0.004071	aattattcctctgaattatcgattacact
seq3575	+	38	0.000899	ttttccggcgtttgtacggcggttaaatt
seq3577	+	51	0.002797	ttggcatgatcggtttcagtcagtacttt
seq3583	+	51	8e-06	ttgacaatcaattaggcattacctatagt
seq3585	+	51	0.005354	tttattagttgcctttgtgttgacatcat
seq3587	+	50	0.004104	tttcaattataaccaccttgctgcaatat
seq3588	+	51	0.002183	aagaggagttaaattttatacagtataat
seq3590	+	51	0.000329	ctgatttataattgtgagtttaatattat
seq3591	+	51	0.00075	gtgacaattcttgtaatgggcgatagact
seq3594	+	51	8.9e-05	ttgtccactggtcagtcgccatttatggt
seq3600	+	51	0.001703	gtggctggactgacagggggcgttatgct
seq3604	+	53	0.000913	gtcacccgctctggcgacagctatattct
seq3606	+	51	0.000147	tatacttttaaacccaatccgtgtagagt
seq3609	+	46	0.005146	ttttctgcttattcttcctcctttgatct
seq3611	+	51	0.000698	tatacttttaatttgctatacgttattct
seq3613	+	50	0.003722	tgcagggtgcgattgccaaaagttacagt
seq3620	+	50	0.000461	tcgacgccgccctctgtgctgcctattat
seq3622	+	51	0.003161	atccccaatgacctttcatcctctattct
seq3628	+	50	0.001728	tttgccgtggcaaattactcgtcaacaat
seq3630	+	52	0.000945	tctctccaccggtttcgaccagttacaat
seq3631	+	56	0.003772	tcgcgcccatcgacgctaaattttaaggt
seq3632	+	50	0.000786	ttttcagcgcaaccagataaccgtaaaat
seq3633	+	50	0.003069	attgccttttgccctgaaaaatgcatagt
seq3636	+	50	0.003495	tatgcctgacaagacttatttcctatagt
seq3637	+	50	0.005137	ttctcgatcgtcaacacggtctttatatt
seq3640	+	52	0.004445	atggaccagccggagaggggtattatgtt
seq3641	+	43	0.000571	tttaccactgggtccatcgccaccaggct
seq3641	+	51	0.001808	tgggtccatcgccaccaggctgttattct
seq3642	+	51	0.001934	tgggtactacacaccaacatatttataat
seq3643	+	51	0.000395	ttggcaggtgtgccagcttttcatacagt
seq3648	+	50	0.003016	tcgcgcccatagctgcggacgtgtatcgt
seq3656	+	51	0.001976	tttactcattcgcttcagtctgttgttat
seq3660	+	50	0.000463	tttgccattgttgtttactgtggcattat
seq3661	+	42	0.004922	tttagatcttttgccgccagcgtcacgct
seq3661	+	50	0.001048	ttttgccgccagcgtcacgctgttattgt
seq3662	+	50	0.005443	taactttccatccagcgtcacgttattat
seq3664	+	51	0.000549	ttgctggaaattggcagtggcgctacgct
seq3668	+	51	0.000356	ttgacagattgaatctacactgttgaaat
seq3669	+	51	0.004761	ttcgattgagcgactaaccctgttatgct
seq3670	+	51	0.001163	tttatttttaataacgatgtcagtagcat
seq3671	+	41	0.004435	ttttataacgatggcacaggaacaattgt
seq3671	+	51	0.001115	atggcacaggaacaattgttaactatggt
seq3672	+	46	0.001115	atggcacaggaacaattgttaactatggt
seq3681	+	39	0.004234	tttacaccttcgcattatttatctctttt
seq3682	+	52	0.004593	ctggatgtggttaacctgcgcgttatgat
seq3684	+	50	0.000128	ttctctctttctaatccatgggttattct
seq3685	+	51	0.00293	ttcatctctgccagcttgaacgctaagct
seq3690	+	50	0.001614	tttctggcattgaaagaatattgtacgct
seq3692	+	51	0.002682	ctggcttctccggcctttaaggttaaatt
seq3693	+	50	0.00051	ctgatcacacgggcgattgccgttaatat
seq3695	+	43	0.003349	ttgccggggtgttaaccagtcataaagat
seq3697	+	51	5.6e-05	ttgtcttcgccgaagggatcgcatacggt
seq3699	+	51	0.004198	ttaaatccagcatcctggcagggtactct
seq3700	+	43	0.004198	tagtctgcctgattaattttcttttaaat
seq3704	+	52	0.001792	ttgctggatctccgccagcaggataccgt
seq3709	+	50	0.000236	ttgcggagtggcggttaaggacatacgat
seq3713	+	37	0.003107	ttgtcctttcacgattccgtctctctgat
seq3715	+	46	0.004042	ttgcctgctattgaacgcgccagttggtt
seq3717	+	51	1.2e-05	ttgcccatcccgccatcctggtctaagct
seq3718	+	50	0.003797	ttgttcacccgttttcagtacgttacgtt
seq3720	+	51	1.5e-05	ttgcgtttggtttgacgatgccttacgct
seq3721	+	53	0.004652	tttatttatcatacaaataaatataatag
seq3722	+	46	0.000581	ttgaacgttatacgctggtttattttgat
seq3724	+	51	0.002626	gtgtgtctgctcattatctgcattacgat
seq3726	+	50	0.000328	ttgccggatggcgggtaagaggctaagat
seq3728	+	41	0.004604	ttgcgtcacatttttacaacaattattgc
seq3743	+	51	0.00468	taacgccgaaagggcgacaactgtatgat
seq3744	+	49	0.002769	ttctctcagttcaacaattggattattaa
seq3747	+	50	0.002167	ctgacttttctcacaatggatagtgaact
seq3748	+	39	0.004557	ttcagctgcggtactaatgaacgtcggat
seq3748	+	51	0.002582	actaatgaacgtcggatgtgcgatacaat
seq3749	+	51	0.005109	ttgccgtccgctgaataatccgcaaaaat
seq3752	+	42	0.001013	tttcgtttttcagacgggatattaaatct
seq3753	+	44	0.00079	atgtccttgttcgataaacacaataaact
seq3755	+	51	0.001132	ttgactggagataagatgactgaaacgat
seq3757	+	54	0.001568	ttgcatcaacgcggctatgccaaaatgtt
seq3758	+	55	0.00431	tggaaggtaattgtgtgttaaaacatcat
seq3759	+	47	0.003513	tttatggcgatgccgtcgtccggtatgct
seq3760	+	41	0.003672	tttctcgagcatagccagagccgcagaat
seq3762	+	51	0.000944	tagcgcatttattgcccgactcatacgct
seq3765	+	56	0.002126	ttccccacgctgagatgatttactgttct
seq3766	+	50	0.000768	ttgacttagcccctttttcggcattgact
seq3770	+	50	0.002825	ttttcaatcgtgctctggcacgtcagaat
seq3771	+	51	0.000326	ctgaccttcaaatcctcaatgactatcat
seq3774	+	50	0.000486	gtgagcaaacgaaaaatcaggggtaatat
seq3776	+	56	0.00386	gtgagaacaggtacgcgataccataatgt
seq3777	+	51	0.004605	tgtgcgttataacggacaaatgctacggt
seq3778	+	53	0.003128	tgtccgttataacgcacaagtgataaact
seq3783	+	50	0.000256	tttcgcaacgtcgcgcttgtggctaaaat
seq3788	+	50	0.001342	aacactaatgtttactttgttgatatact
seq3790	+	52	0.005499	gttgtcatttttaacaactgatatagact
seq3793	+	51	0.004328	gtctgtaaggttatcttctggagtatagt
seq3794	+	51	0.003945	gtcatatttcctaactccttgactatact
seq3798	+	51	0.002864	tgacactgttatggcagggattttatact
seq3800	+	51	0.000146	tttgccaccaagttccatatgagtacgct
seq3802	+	50	0.003633	tctcatactcttacgatctgcaatattat
seq3805	+	51	0.00257	tagtacgggttaagaaaatccgcaataat
seq3809	+	53	0.002718	gatcatcaccactggatatgtcatagtct
seq3813	+	39	0.002888	ttgtattgctggtataaaatagcaatatt
seq3813	+	51	0.002012	tataaaatagcaatattttgttgcataat
seq3815	+	50	0.000507	tttgccgtattttcatcatctgccataat
seq3816	+	50	0.002964	ttgcgtcgataggttatgtaccggaagat
seq3817	+	53	0.004967	tttcagaccgacactgatgatgaaattgt
seq3825	+	40	0.003277	tttgcctccattgaaatggtgggtacagc
seq3831	+	50	0.000274	tgtactataaccgtcaccggcactacgat
seq3833	+	51	0.004616	ctaacagtgcttaccagttcggttatgat
seq3835	+	55	0.002495	ttttattggattatctgcttttataccat
seq3837	+	37	0.001313	ttgccctgccccgtcccttgctctcatgt
seq3837	+	54	0.000374	ttgctctcatgtctttctgtatgtatttt
seq3838	+	51	0.001079	ttgctttaacgcctacaggtgatcaaaat
seq3840	+	50	0.003317	cttgctgcagatattaccgacgttattat
seq3846	+	51	0.002201	caaactgttcttgcatcacagcatataat
seq3847	+	51	0.005058	gggcgcgcattggggcgtgacggtatgat
seq3849	+	51	0.002072	tcgctctccggccacttgcaggctatgat
seq3851	+	50	0.004407	gtttccagtccatcgccattttgtagact
seq3852	+	51	0.000174	atgaactaccgcgggatgatcaatatgct
seq3855	+	44	0.005029	ttcccaggtcaccagaccatttttaacgt
seq3856	+	50	0.000137	tggagcaggagtcatgtcatgagtaaact
seq3858	+	51	0.003109	gttccctactcctttatggtgcctatatt
seq3860	+	50	0.000796	ttcctctgtcttgtaagtgtgtatattat
seq3861	+	51	0.001387	tgcatcaaaatgtgtgaattggttattat
seq3864	+	51	0.004868	taggcggtgacaatgggttacattatgat
seq3873	+	51	0.004276	tagcgttccttcactgggaacactatcat
seq3874	+	50	0.000207	tttaatccagtggtatggaaagataaaat
seq3878	+	51	0.004574	cagcaccctacgctttaaggtgctatgct
seq3883	+	51	0.000213	tggtatgatccgattaatattgatacaat
seq3884	+	48	0.004087	ttatcctcgtgctgtttctcacgtagtct
seq3893	+	52	0.003016	tcgacgccttccgccacgacggttaaatt
seq3897	+	51	0.000613	ttccgctacgggggcgatgaatttatcat
seq3899	+	41	0.002642	attcgctgtcaccgaaaaataattacgat
seq3903	+	51	0.001878	gtgtttcttgtcattcatcacaatatagt
seq3905	+	50	0.002457	tttacctgtctgtactgatgtagccatat
seq3906	+	50	0.0003	tggtgccgactttcggcgtgacctacact
seq3907	+	51	0.000303	ttgcttactttatcgataaatcctacttt
seq3908	+	51	0.003718	ttgctcctgctcagtccatgctgcaggat
seq3909	+	50	0.003244	tcgtcatattgaataagactatttacaat
seq3912	+	44	0.003476	ttacgtcttcccaggcagaaatttatcgt
seq3914	+	51	0.001742	atcgccgaccacgataaaggtcatattat
seq3917	+	50	0.002253	atcagactgcgggaaggtgctggtattat
seq3919	+	56	0.005159	gcgagtattcgtacgcctgataataagat
seq3920	+	51	0.000409	tttactgatgaaatttatttaagtatcat
seq3923	+	51	0.000852	ttgccagacgctgcgatatattgtttgat
seq3924	+	48	0.004915	tttcgcttcgcttagtgctttcttgatat
seq3926	+	52	0.001129	aagatcatccatggtcagtacgataatat
seq3928	+	50	8e-05	tttgccgcatgcaaaggtttcattacact
seq3935	+	53	0.0049	tccaccggccgccccaactggggtaatat
seq3939	+	56	0.001494	cagacgagcggagtaaggcaaaatattgt
seq3942	+	51	0.002199	tctctatattctgtcgcaaatggtaatat
seq3944	+	51	0.00191	cttaaaaaatgtcgtgagcgtggtattgt
seq3946	+	43	0.001532	tttccagattgacttatcctcactaaagg
seq3946	+	51	0.000286	ttgacttatcctcactaaaggataaaact
seq3947	+	51	0.003212	tttatccgcttaaggggatattataagtt
seq3949	+	49	0.00025	tttgaccattcatcttcacggcgtagact
seq3953	+	47	0.001739	ttgctctccaacttttaccgatgtggtat
seq3958	+	51	0.000681	ttcactttgaacatatttaaatctttaat
seq3959	+	46	0.001706	tttccgacgaatagatcacaatttatgct
seq3966	+	51	0.003798	tcgccgctgtgctgctggtatcgtatttt
seq3968	+	44	0.003972	ttgatcggtacgaaaatctttaccatctt
seq3969	+	50	0.003972	ttgatcggtacgaaaatctttaccatctt
seq3971	+	51	0.002698	cagcgcgttaccccaattgtagataaaat
seq3972	+	51	0.002673	gaggcgaatttatcaattttatctacaat
seq3979	+	39	0.002418	ttgatcaaaacaggggttcggcgtattaa
seq3982	+	51	0.00065	tatcttggttcggtcagtattgatagtct
seq3983	+	48	0.001702	tttgccgccgctgtcagcgaacatgctat
seq3984	+	50	0.002013	tatcaatactgaccgaaccaagatagcat
seq3986	+	40	0.001265	ttgtctttctggctaatcaggggaaagct
seq3987	+	50	0.001603	tgacgcgacatattcagctctgatatact
seq3990	+	51	0.00234	tgccgctgcacatacctgtccggtattct
seq3991	+	46	0.001192	tatcacgcagtttttcagcacgataatct
seq3992	+	42	0.004458	gatacgcagatttactcttgctttaaaat
seq3992	+	52	0.000376	tttactcttgctttaaaatgaataatatt
seq3993	+	51	0.000616	tgcacttttgctgcagcctgggttatgct
seq3995	+	51	0.001854	atgccagcatcattaagtgatgataaaat
seq3997	+	51	0.001165	attattggcagcgtgattttcggtaaact
seq3998	+	43	0.001544	ttgaaaggcccattcgggccttttttaat
seq3999	+	43	0.004712	attcctgctggtatgtatgggtgtgcagt
seq3999	+	50	0.00272	ctggtatgtatgggtgtgcagtttattat
seq4000	+	51	0.001904	ctgatctttttcctggtggcggttatttt
seq4004	+	50	6e-06	ttgacttatacttgcctgggcaatattat
seq4018	+	50	0.00354	attgtacaacttgtagataccgatactat
seq4021	+	52	0.001056	ttgagcagggcggattaacgcgtgaaaat
seq4022	+	51	0.001477	ttgaattgcgggcgctggtggcggaaaat
seq4023	+	52	0.002044	ttgatgaggcgcagctcaagccatatttt
seq4025	+	52	0.000191	ttgcactccgttatcagtaagcctacgct
seq4026	+	45	0.001904	tctcctgaacgcgaggtgttccatagcgt
seq4029	+	50	0.00095	atgacgcgcgccgtcttaccgggtatggt
seq4031	+	51	0.000832	tattgcttgtcacaaaaaagtggtagact
seq4032	+	51	0.001765	atggacaatgtcgcgacgaagaatacgat
seq4037	+	50	0.00083	attgccgatttacaacagcaagataatct
seq4040	+	52	0.003717	tagttttttcatggatttatgcgtaaaat
seq4042	+	51	0.000147	tatacttttaaacccaatccgtgtagagt
seq4043	+	43	0.004836	ctgttcatatagcctcgaattagtaatgt
seq4045	+	50	1.4e-05	ttgaattcccgggcaatggcacttatact
seq4048	+	51	0.00514	tggccactaccgcttgttgtgctcataat
seq4051	+	39	0.004861	tttaaatcgtttcgaactttatcaaatat
seq4052	+	51	0.001225	ttgattattgcgatgtttcatcttatctt
seq4053	+	50	0.000126	tttccatctctgaccggagatcataaagt
seq4054	+	54	0.001924	tggaaaccctgcggccattacagtaaggt
seq4063	+	40	0.005263	attcctgtcattttacgggacaaaaaaat
seq4063	+	51	0.00129	tttacgggacaaaaaaattccttaatact
seq4064	+	50	0.00535	atagctttcttcaggaacgtgtgtatagt
seq4065	+	51	0.004418	tattaaggaatttttttgtcccgtaaaat
seq4067	+	48	0.001515	tttggccgtaatagctctgctaataatat
seq4068	+	51	8.1e-05	ttgtgctttaaatggggcaatggtaatgt
seq4069	+	51	6.5e-05	ttgcatttttcaaaaaatatggataaaat
seq4070	+	51	0.004377	cagacctgaccgattatcagtggtataag
seq4072	+	50	0.003859	agcattgttcaggtacgggattttataat
seq4073	+	51	0.001097	tagtgtttcaccacttcgcgcaatacatt
seq4074	+	43	0.001097	tagtgtttcaccacttcgcgcaatacatt
seq4076	+	50	0.001486	tttttcaggagaataaactcatctacaat
seq4079	+	50	0.001446	tgaagttctggacggtgccggaatagaat
seq4081	+	51	0.003473	tgtagcctgaccgtcacaaagtatatggt
seq4085	+	51	0.004971	ttgtcagttaaactcgtggcgatttaaat
seq4086	+	50	0.00178	atgaggcgttatggtaaatagcctatgct
seq4087	+	50	0.002131	cttgctcttagcggacattagcataggct
seq4089	+	50	0.00072	tttcatcatccagtggtagcctccataat
seq4090	+	51	0.003539	aggcatctggcggggagcttcagtatgat
seq4093	+	50	1e-06	ttgaccgatatgttagtcatggctaatct
seq4096	+	51	0.000482	ttttcagggaaatatcctttcagtaaact
seq4103	+	50	0.002396	gataccagatccccaaaagtaactatatt
seq4106	+	51	0.003275	ctctctgaagtgaacatcaatgatatgct
seq4108	+	53	0.002629	tactacttactcgccgttattggtattat
seq4112	+	50	0.003984	ttttcaattaatatgcttttcattatctt
seq4115	+	42	0.001234	ttgtcagctgacacttcctcttatcttat
seq4115	+	51	0.002388	gacacttcctcttatcttattgataaaat
seq4116	+	46	0.000681	tttcacacagcgcagtagcaaaaaatagt
seq4117	+	53	0.004268	ttgtctcttattgacatcatgtatagtta
seq4121	+	50	0.000361	tttacaccatcaaaaatacgatcgattat
seq4122	+	51	0.003012	attacacagcggttactttactgaataat
seq4123	+	50	0.005052	ttaccaacccgttgattattcagtaaagt
seq4124	+	49	0.000657	tttacagggaaaatgccagctagcagaat
seq4125	+	52	0.004526	gtgtaaagtactgtatttgctactatgat
seq4129	+	54	0.003909	tgtcatatccggcgttcagtcgataatgt
seq4130	+	46	0.005191	tatcaatagaagggtatgagtaataaggt
seq4131	+	51	0.000636	aataattcttaacccaaaatgggtagact
seq4135	+	45	0.004215	ttatccagcaccggcaggcgttctatggt
seq4137	+	51	0.002616	cagaatttatggttgtcgtgggttatatt
seq4142	+	51	0.001824	ttttgcggcaatcagcatttctccattat
seq4143	+	53	0.002718	cttgtccgtacggcgcgccacagtacaat
seq4145	+	52	0.003805	tggtggctggtggcagtcatcggtaaaat
seq4147	+	50	0.003048	ctccttacaggtctggcgtgtggtattgt
seq4149	+	51	0.002293	tcgcggttaaaccgctgtttcgataggat
seq4151	+	50	0.000907	tggttccctgatggcgaagaaattacact
seq4154	+	49	0.00023	ttcagcatcactaactccaccgttatgct
seq4161	+	54	0.002574	ttgaacttcgtcatctgcgttactttgtt
seq4162	+	51	0.004633	taggaaaatcgaattgttctgtctaatat
seq4163	+	51	0.003571	tagacagaacaattcgattttcctaccct
seq4170	+	46	0.001072	tttactcccactttcatcccgtcccgtct
seq4173	+	51	0.000867	ttgagttaattcttaagctatgatacaaa
seq4175	+	51	0.00129	attctcgcattatttattgctgttattct
seq4177	+	37	0.0002	ctgattaatctggtcttcggcaatattct
seq4177	+	52	0.002755	ttcggcaatattctggagccgcgtatcat
seq4178	+	50	0.00204	attactgagaaattgcgcgctcgtggtat
seq4182	+	50	0.002001	tagatcacaggcataattttcagtacgtt
seq4189	+	50	6.5e-05	ttgcatgcagacacatctcttcgtaaaat
seq4193	+	44	0.005573	tgtacgcgcgcaaaacgcatacccatgat
seq4194	+	41	0.004101	tttgtcgctaccgcgctccaccacataat
seq4196	+	51	0.0003	tttctaaacaagttttcatcaggtattct
seq4198	+	53	0.001742	tagtaagtaaaaacagcgcggtgtattgt
seq4202	+	51	0.002687	tggtcaagtcaccacgactgtgctataaa
seq4203	+	51	0.003125	tgtgccaggacttcatcacgatgtaaatt
seq4208	+	52	0.004692	tgaaactggcttccgcgaaatactatgat
seq4210	+	56	0.002335	ttttgttaaaaaagtgtgtaggatattgt
seq4211	+	51	0.001001	ttgcggctccaggttacttcccgtaggat
seq4212	+	39	0.001001	ttgcggctccaggttacttcccgtaggat
seq4212	+	51	0.003881	gttacttcccgtaggattcttgctttaat
seq4215	+	45	0.003218	ttgccttctcgctgcatgaccttagtgat
seq4217	+	51	0.002942	ctgaaaaaattaacatctcttgctaagct
seq4218	+	49	0.003377	ttccagcttcgctacctgagtcataaact
seq4219	+	51	0.002286	gtgggcgctggaagctgataccgtagaat
seq4221	+	50	0.000941	gttaatgatcttcagcgtgctggtattct
seq4223	+	50	0.000421	tttccaaatcgccgctttggacataccat
seq4228	+	51	0.001972	taggcgctcacctgacaacgcggtaaact
seq4229	+	53	0.000325	atcagtaagctgggtaaagttgatattct
seq4237	+	51	0.001344	ttgcccaggaccgggatcagggttatgac
seq4242	+	51	0.00051	tggcccgataacaacctgcaggttatgtt
seq4245	+	52	0.004003	gtgtatggcccttctgtcatctatatggt
seq4246	+	50	0.000913	ttggcgaaaccagaatgtaaaattatgct
seq4251	+	39	0.000547	ttgtcctatccacagcggcgagtcatttt
seq4253	+	50	0.000662	ttgagcgtgggtaaaggatagtgtcaaat
seq4254	+	51	0.0002	tttacccacgctcaacagtttaataacct
seq4257	+	51	0.000981	ctcagtaaaaatcttgctggagctattat
seq4258	+	37	0.000981	ctcagtaaaaatcttgctggagctattat
seq4258	+	50	0.003534	ttgctggagctattattgctaagtaacat
seq4265	+	52	0.004379	ttgtcgcctgctctggattaacggataat
seq4266	+	50	0.002686	atttacctgcgcaccctggcatttattct
seq4267	+	50	0.002819	ttgacgaaatcttaccgcagagccagtgt
seq4272	+	50	0.003017	atgcaatatccgatctacagcggtattct
seq4273	+	51	0.004852	tgtacagcgctgaccaccgaggcgatgat
seq4274	+	51	0.003714	ttgggctttataacagcaaagcagaaaat
seq4277	+	51	0.005578	taggtcaatatttgttgcgtgtgtaaatt
seq4280	+	51	0.00117	ctgattggtggttatgttgcgggtatgat
seq4281	+	51	0.003604	ggtaactccttttgtctgtggtttaaagt
seq4282	+	52	0.004723	tttttttttgttcagcaacgcactaccat
seq4284	+	50	0.003121	tcgctatccagtctcacgttgtttatggt
seq4285	+	38	0.001976	ttgctttaatcgctggtactcctgattct
seq4285	+	51	0.000286	tggtactcctgattctggcactttattct
seq4286	+	53	0.001976	ttgctttaatcgctggtactcctgattct
seq4287	+	52	0.00026	tttcgccagatgcgaaagagacatagaat
seq4289	+	56	0.001752	tttcgactctcgaagtgatgaaatatttt
seq4290	+	51	0.00312	ttgagatttttccaggggcggcgcacaat
seq4292	+	51	0.002981	atttttcttaccgcgtctgccgttacact
seq4296	+	42	0.001916	ttttgtttataattggttgatcctacttt
seq4298	+	51	0.003824	ttacgctcatcgcaaaacttgagcataat
seq4299	+	46	0.001845	tttcaccctttggcctgtaactcaatgat
seq4299	+	54	0.004026	tttggcctgtaactcaatgatattatgct
seq4300	+	44	0.002004	ctggtctggaggtaactgatggatattgt
seq4301	+	51	0.000435	tggcgattccaatttcatctccttataat
seq4303	+	50	0.000274	ttgctaagatattatgcggcttttagaat
seq4311	+	43	0.004215	tttcgctattcagctttgtggtcaaattt
seq4318	+	50	0.000247	ttgcactagaccgactggtctactacact
seq4322	+	53	0.00116	tttcatgcccagcactttggtataaaaat
seq4323	+	51	0.002109	ctgcatcgacaagtaatatttgtcataat
seq4324	+	51	0.003184	tgacatgcaatgattcaggcatctatagt
seq4330	+	51	0.002066	ttgacggcgagctggtcggcggttgtgat
seq4332	+	52	0.000453	tttccgatgccgcactgacccgctacaat
seq4333	+	51	0.002357	ttcctcaaacttctttacggcagtaatct
seq4334	+	51	0.002785	atgcaacaaatagagcaaagggataaaat
seq4338	+	51	0.005294	taactttctcttcttctatgcattagaat
seq4340	+	51	7.4e-05	ttgattgcagcggcctggtttattacgct
seq4341	+	51	0.001931	ttttgtctcaccttttaatttgctaccct
seq4349	+	51	0.003301	gtgaaattagtgttgtgaaacggtaatat
seq4353	+	37	0.001261	tatacttatacttaggctgctaacaaaat
seq4354	+	51	9.1e-05	ttgtatgattgaaattagcggcctatact
seq4355	+	51	0.003069	tctcacaaagcccaaaaagcgtctacgct
seq4359	+	50	0.002632	tttcaaattacgatccaccaccgcaaaat
seq4360	+	47	0.00184	tcgttcataccacgccatcaacgtagtat
seq4362	+	51	0.004767	ctggagaattaataaatcctcgctacaat
seq4367	+	36	0.004247	ttgcgtggttataaagatacgcgttccat
seq4369	+	51	0.002798	ttgagataacagatgccagtcggcaaact
seq4371	+	51	0.001794	gtggataaatcctccgtagcctttacact
seq4372	+	49	4.5e-05	ttgccaccttcccactctgccgctaatat
seq4373	+	40	0.00454	gttacttacctgtacgcattctttcgaat
seq4375	+	51	0.004854	aaggtcgatgcgtgtaacgtgggtattat
seq4389	+	51	0.000244	tttataggtacgaaagccgaccgtattct
seq4390	+	50	0.001574	atggctaacggttggacaggtaatatatt
seq4393	+	51	0.001791	ttgtttaattggttagattgatatatgct
seq4394	+	52	0.002974	tatcatcgctcaattgctacagttaaaat
seq4396	+	51	0.001109	tatacaccggatgaactttcacttatcct
seq4398	+	51	0.000458	ctgcacgctttttcgatgtcacctatcct
seq4401	+	51	0.005008	tttcaggtgctcacggatttcgataacgt
seq4404	+	52	0.004814	aaaaatcaaatcggatttcactatataat
seq4405	+	51	0.000206	ttgagttaatctccatgtagcgttacaag
seq4407	+	51	0.000516	tagctttcattattaataccctctagatt
seq4412	+	51	0.000257	ctgactctgacagccctgaatgctatttt
seq4413	+	49	0.001257	ttttctttatccggcaataaagccatagt
seq4416	+	50	0.004582	gttgatagtgaaccgtgccccggtaaaat
seq4418	+	51	0.003305	tgcctcgtgttccagttgcgcactattgt
seq4420	+	51	0.00529	gtatctcattgttagataatggttattat
seq4422	+	51	0.00424	ttggcgaacttgcggcattaagtcaggat
seq4424	+	51	0.001163	attatctgcacagtaaacggtggtatact
seq4425	+	51	0.003871	ttgcccgttttggcgcgaaactggaaaat
seq4430	+	56	0.004476	gtctgtgatgtaggtcgatacactattct
seq4434	+	50	0.001735	tggcgataccacctggggaacggtattgt
seq4435	+	51	0.001543	tcgacgcaaaaagtccgtatgcctactat
seq4437	+	45	0.003293	tcttcaagccgtcagcaggctgataatgt
seq4437	+	55	0.004423	gtcagcaggctgataatgttatttatatt
seq4438	+	51	0.005144	tggcctcgctggagacactttggcagact
seq4440	+	51	0.002643	tacccagggaaaatcatcttcagtatagt
seq4445	+	51	0.004372	cttcaacctccacgttgtcgagatagact
seq4446	+	51	0.005229	atcggcggcggtacagacgaaattatgat
seq4451	+	44	0.004889	ttggcgtcggcattgtcgaaattcagggt
seq4452	+	51	0.003572	tggactggcggcgcaggatgacctaaaaa
seq4459	+	50	0.001732	tcgtgaattttaggatgctgcaataaaat
seq4461	+	48	0.003404	taagcctggctgaactgaagaaataaaat
seq4463	+	50	0.003311	tgggcgaaagatggccacaccggtaaact
seq4468	+	55	0.002224	tgttcttcccgtgatgcagacataattct
seq4469	+	56	0.003338	tgcgtttttaatttatgctttcatagaat
seq4472	+	51	0.002759	ttcggttttttgccgccacgcataataat
seq4476	+	52	0.001914	tttaagacgagagtaaccgtctacactat
seq4478	+	51	0.003586	tatcatcgccgtccatttttcgacatact
seq4482	+	52	0.002959	tgtacccggatgatattttatggaatttt
seq4485	+	51	0.004333	tggcgcgcttatcatcactttaatactct
seq4488	+	50	0.000786	ttttcactgtcgaagagtcaccgtaaaat
seq4490	+	51	0.001427	tggcgtaaatcaggtagttggcgtaaact
seq4492	+	36	0.000785	tggcaaaagagaccgttgatttctatgat
seq4493	+	51	0.000785	tggcaaaagagaccgttgatttctatgat
seq4495	+	51	0.001392	ttgacttttatcgccgtagccttttcaat
seq4496	+	50	0.003236	aacgccgagccgccggtttgtcgtataat
seq4497	+	51	4.6e-05	ttgagaaatgagaagattggctttaaaat
seq4498	+	50	0.003571	tggcttgcgccggttcaggttgttatcat
seq4500	+	46	0.002757	tgaagttaacggatgtatccgtttagtct
seq4510	+	50	0.000151	ttgctaagttattcgcgcctttttataat
seq4513	+	51	0.003387	tagaagccaaagactggacccggcagaat
seq4516	+	54	0.0019	tttacaccgcattcttgcgctaaccttat
seq4522	+	51	0.001552	tttcgcccattctttaaaggcgatatgat
seq4527	+	51	0.000189	ttccgtgcactgtataaaaatcctatact
seq4529	+	50	0.002234	gttcatccccgttctcctgatcttattat
seq4532	+	51	0.000129	ttgaccccttacggcgttctggctctaat
seq4533	+	50	0.002908	ctgattatgtttgcagtgcatggcattct
seq4538	+	51	0.004067	ttaagcaaaggtcagaactacggcattat
seq4544	+	51	0.001762	tagccaccacaacaaagggcagataaatt
seq4546	+	50	0.00111	ttctcggcattaattcccggctttattat
seq4547	+	51	0.004195	tactattgctcaggtctataccgtatact
seq4549	+	51	0.005037	tttttttgtggctgaaaggagtatacggt
seq4553	+	53	0.005122	tttattcaaccggatcgcgtattaaccgt
seq4554	+	51	0.000941	ttttttaatcgcttcccgcctgttacact
seq4557	+	51	0.002192	tcgccgccttccagcaacgtcactatcct
seq4560	+	52	0.003647	tgtaaaaaaagcctgatcaccactaacgt
seq4564	+	50	0.000734	tttatttatcaccagtcatccggtatagt
seq4571	+	51	0.003427	cgcaatgttatgcagaagtaaaatataat
seq4578	+	52	5.5e-05	ttgtccctttcgatccaatcagctatgct
seq4579	+	54	0.005428	tggcaactgctattaccgcttattatttt
seq4582	+	51	0.003583	tacgcgctggtgccgtttggctttattct
seq4586	+	53	0.001188	ttctgattgagcaacagtgcggatattat
seq4587	+	50	0.003171	tgtgcttttgcagttttcgactataccat
seq4593	+	53	0.00213	gtgcttccttttgactcgatcgatatcat
seq4595	+	51	0.004784	aagcaaaaaaagaacaactgcattattat
seq4598	+	51	0.002971	ctgacaagtaccggttgggtcattacgat
seq4601	+	51	0.002491	ttcccctgagtttcctcgccatccataat
seq4602	+	50	0.000277	gtgcgctccccctgcctcacgtatatact
seq4604	+	51	0.002467	ttacaagaagccagcgatcgcggtattgt
seq4606	+	46	0.005069	taccgtgctggacgcgttacagttaggtt
seq4607	+	39	0.003608	ttgccagatgtgccactgacgtgttttat
seq4608	+	50	0.003608	ttgccagatgtgccactgacgtgttttat
seq4611	+	51	0.000591	cttacttattattattgccgtgttaggct
seq4612	+	53	0.001493	gtttctgctgggtggtattggcatactgt
seq4614	+	51	0.002721	tctgcacccggtgatttatcagttattat
seq4617	+	51	0.00165	ttgaaagtaaacatcggttatgcgataat
seq4622	+	51	0.002284	tggtgatgctgtggcaagcccgccataat
seq4623	+	51	0.001152	tatacctcaggcatcatgctgttgataat
seq4628	+	51	0.003449	ttgacgctgcgtaaggtttttgtaatttt
seq4630	+	51	0.004832	taccttagcgatatcacccacgttaaagt
seq4638	+	51	9.4e-05	tttgcccgccagcattccacggatagact
seq4642	+	52	0.000636	ttgggtttcgatgtattgacgggtaaact
seq4645	+	51	0.003731	tatcgctggcgatagtgatcgaatatatt
seq4649	+	50	0.001357	ttcatcgacttctttcgcctgggtatgat
seq4652	+	51	0.00489	tgcagcatagcgatgccagacataataat
seq4653	+	51	0.004937	tacttctactgactctggatgagtataat
seq4654	+	52	0.000592	ctgactctggatgagtataattatactat
seq4655	+	52	0.001056	atgctttttgcgtggcttttgcatacaat
seq4656	+	51	0.000867	ctccccagcggcgcagagatgagtataat
seq4661	+	52	0.000492	tttattgttatgttgaatcaagctaaaat
seq4662	+	51	0.00057	tcgctctctcccttcgccttacttattat
seq4664	+	50	0.002614	ttgctcgtgttgcgccagttctgcaagat
seq4669	+	46	0.002455	tttccctcgcccggcatcttaaccataag
seq4672	+	50	0.004657	attcacatccttttgattggtgataacat
seq4674	+	51	0.001958	tactgcgtgacaaaagcaccagatataat
seq4676	+	51	0.00163	tttctaagccgctacagattggttagcat
seq4677	+	56	0.00163	tttctaagccgctacagattggttagcat
seq4679	+	51	0.001432	attaattccttttcagtcaattataggat
seq4686	+	52	0.001582	ttaacctgatggacatgccgggttatcgt
seq4691	+	50	0.005481	ttgcgaagcgcgtcactatttatttttat
seq4692	+	48	0.000403	atggctacggcggatggggctggtataat
seq4697	+	51	0.004618	tggcgaaagcgccctcatcctgacataat
seq4699	+	50	0.004384	atttatatagttagttttatagataaaat
seq4700	+	52	0.005161	tctgctaattcattatttatatttataat
seq4701	+	38	0.004658	tttctccatcttactggataacacaccat
seq4702	+	51	0.001281	tatatatgaccttaatttgcatctaatat
seq4703	+	51	0.002019	ttgatattagatgcaaattaaggtcatat
seq4704	+	50	0.004416	gtgcttttagttcttcctgcatatatgtt
seq4707	+	41	0.000487	ttaagcctttcgccagagcggtttattct
seq4709	+	50	0.005252	ttacttctccagttgcttcaggatacgat
seq4714	+	38	0.000253	tatacccgctttctcgtctgctgtaatat
seq4714	+	51	0.000785	tcgtctgctgtaatattccccactacact
seq4717	+	50	0.000459	tttgcattttgtcgttacgcctgcattat
seq4718	+	49	0.000958	atccatactgcgggctactgccctatact
seq4721	+	50	0.003895	cataaaataattttttcgatatctaaaat
seq4722	+	51	0.00094	tggtcacttgctacctcctttattatcgt
seq4726	+	50	0.002477	gatcccatacctgcgatacaggctacgat
seq4727	+	50	0.000238	tttcaccgtccgctaatcgcgtgtaccct
seq4729	+	50	5.3e-05	ttgagtgagttttttctcggtggtagttt
seq4730	+	53	0.003464	tggccccatcaaaccgactttgataccgt
seq4734	+	42	0.000778	ttggccattggttgtgcaaccttgattat
seq4737	+	54	0.001252	ttttccgataccagtatggacgccataat
seq4738	+	51	8e-05	tttgcccgccgcgtgattcgcgttacact
seq4739	+	51	0.002608	tcgtcgaatgcgaggctttttactatgct
seq4742	+	50	0.000699	atgcaacggaatacgcgccgatatatcat
seq4743	+	50	0.000992	tggaacaactgaacttattgaactatgtt
seq4744	+	51	0.004776	atcggatttgtgattaagcgtggtattat
seq4746	+	55	0.002064	tatcccgttacgcaaataaataatatgat
seq4747	+	51	0.002064	tatcccgttacgcaaataaataatatgat
seq4750	+	51	0.00145	ttaaccagtttatcccgtggtgatatcat
seq4751	+	50	0.003792	tgcccgctgttacgcaaaagcaatatcgt
seq4753	+	50	8.3e-05	ttgcgaccaccctggtgcgaaattataat
seq4754	+	50	0.002941	taaaaatcagaactgttttttattataat
seq4755	+	51	0.001616	tttttaatcaacgtaccgttaggtattat
seq4757	+	37	0.001234	ttgtgtctttctggtgacttacgcactat
seq4758	+	40	0.004483	tttacggcatcttgtcgctgttaaaaaat
seq4759	+	51	8.9e-05	ttgaaccggagctgctgaaggaacataat
seq4762	+	50	0.004151	gtagcatttactgatagcgtcattataat
seq4772	+	51	0.005311	tgtgcgtaaaccttgctggcatttaaaat
seq4775	+	52	0.000151	tttcatgcattacgtcctggtggtacgct
seq4777	+	50	0.003996	ctggcacattcggctgcctcaactaggct
seq4779	+	50	0.000139	ttgtcctggttattcccccgttgtaaaat
seq4780	+	51	0.003913	ctggcggatccgttgatcgctcatagaat
seq4782	+	53	0.002416	tgcaggtcgccagaaaccatctataaaat
seq4791	+	50	0.001719	ctgcacgagggtactcggattaataacat
seq4792	+	51	0.000396	ttgccatcctggctcactcttagtaactt
seq4794	+	50	0.004282	cttaaataaaacttatacagagttacact
seq4797	+	53	0.000484	ttggcaaggcgatatcattccattacgct
seq4799	+	51	0.000841	atcaccgccgcgttgcttatcgatattat
seq4807	+	51	0.001946	tggggaatgcgggcggcttttggtagcat
seq4812	+	38	0.000813	ttgtctcgatatacattttctgacatcct
seq4813	+	50	0.001551	tttgcgcatcttttgtctcgatatacatt
seq4820	+	55	0.001743	tagcttcgatctccggcacgatataatgt
seq4825	+	51	0.000964	taaactcatgccgccacttggtgtattat
seq4827	+	56	0.005201	tcgtggcaggatctgccgcagaataaact
seq4828	+	51	0.000823	tttgccctgggcgaagcccgcagtatatt
seq4830	+	52	0.001639	ctaacccggtacttaagccagggtatact
seq4831	+	52	0.003214	gtcattaacacggcacacaggcgtaatat
seq4833	+	49	0.001285	cggactcaaatattttccctgtgtatgat
seq4839	+	51	0.004997	atgaaataacgccgcgatggcgataaatt
seq4841	+	51	0.003009	tggacgcgaccatcgtccagcagcaggat
seq4844	+	51	0.003948	cggtacgtcaggggtactggggatattat
seq4847	+	51	0.00336	atcaaactcaggaatgtattcgctattat
seq4849	+	56	0.005226	attagtacgacgcgggttaaaattagacg
seq4853	+	49	0.002828	cttgcagtagtcatgaaatgttataatat
seq4856	+	42	0.001847	gtgctatgtgcggcactgttatttattct
seq4858	+	50	0.00167	tttgaacaatgtgcgctcttgtttattgt
seq4860	+	52	0.000844	tggatatctatccagcatttttttatcat
seq4863	+	51	0.002796	attcgtatttaaaaccggtgtggtaaagt
seq4865	+	50	0.004875	ttgcggttgtcagacagacattcaatcat
seq4866	+	50	0.002695	tcgtgtatttgagtcatatcagttattct
seq4868	+	51	0.004254	tgggcggtggttcagtacgtatccataat
seq4873	+	51	0.005451	gggacaaacggagctgtccacaatattct
seq4876	+	50	0.001369	ttgcccgaactcataaaaattaacaaaat
seq4882	+	51	0.001191	ttctcttttctgaatttgccacctatcat
seq4883	+	50	0.004959	gcgcttaccatacaaactccctttaaaat
seq4885	+	52	0.001824	ttttgcttgctggtcgtctgatgcattat
seq4886	+	51	0.003996	tcggctaacataccaatcatggaaataat
seq4899	+	40	0.004164	ttgcccgcaccagttaaagaaattagggc
seq4900	+	50	0.001298	atgcatgtcggtcacctgcgctctaccat
seq4903	+	51	0.000999	atggctgaaatgtcatggtcgtttactat
seq4905	+	50	0.001208	tggcgagttcgcgtattggtctgtatgat
seq4913	+	51	0.003195	ttgccgccctgatgttcggcagacagaat
seq4914	+	50	0.005291	gtggatatttttggcgagacttctactgt
seq4918	+	53	0.003864	ctgttcatccagcagttgtgggataatat
seq4921	+	51	7.5e-05	ttgtatgtgcgtgtagtgacgagtacagt
seq4922	+	55	0.003028	atgactccaacttattgatagtgttttat
seq4924	+	51	0.002266	ttgaaatacacccaaaacaaaagtatgac
seq4926	+	50	0.003375	taatcaatcactcccggtgatcatataat
seq4927	+	40	0.002199	gtgattgattaattatctttactaataat
seq4927	+	51	0.001641	attatctttactaataatcagactaatat
seq4928	+	45	0.003672	ttgggattgcgtcgtttctccattaggag
seq4929	+	37	0.004673	attaccgcaaatcaccaaatcgaaatgat
seq4931	+	50	0.001624	ttcattttcgagctgatgacgaatatcct
seq4933	+	50	0.002812	atggcgacccccgtcacactgtctatact
seq4934	+	51	0.000261	ttggctatggtgggaaaaaacgctaaatt
seq4937	+	55	0.005142	ttgcctgagtaaggagagtatgatgtctt
seq4939	+	50	0.000164	tttacgtctggcactgatgttgatattgt
seq4946	+	46	0.004126	attacctggcgttgagtttttgaaatggt
seq4947	+	51	0.004599	tatcaacaagatacaaaaagcactatcat
seq4948	+	51	0.000922	ttgatttcatcaatgaaatgtaaaaatat
seq4949	+	51	0.00025	ttttcttatacccgttcagacgttattct
seq4955	+	38	0.003026	tatattttaccttttgcaaataataaaat
seq4955	+	51	6.5e-05	ttgcaaataataaaataacaaattatagt
seq4957	+	51	8e-05	ttgcctgccaggcttaatttatcaataat
seq4959	+	54	0.00346	aagtcttcataagcggcaatcgctacgct
seq4960	+	50	0.002732	attcgtaagctacgctgggtgtttataat
seq4963	+	50	0.003762	gttgactcatcgcgccaggtaagtagaat
seq4965	+	51	0.000648	ttcaatggtttccagggaactggtatttt
seq4966	+	50	0.000542	gtgatcatgtgattcatcgcgaatatgct
seq4969	+	50	0.000138	ttgtctgaacgtgaattgcagattatgct
seq4970	+	51	0.002274	ttcaaagttgcaataaaaaccgctaatat
seq4971	+	53	0.002276	ggcagtgctataaaatacgttaatataat
seq4972	+	50	0.000615	ttgaccgtattctcagagattgacaaaat
seq4974	+	51	0.005111	cgcccctgagagtgagtatcatttataat
seq4975	+	49	0.001235	ttgcctgaataatataaattatatataaa
seq4976	+	50	0.001268	ttgcaaaagtaattcattgcctgaataat
seq4978	+	51	0.001189	ttcaataatgttctccagcaccgtacgat
seq4981	+	51	0.000904	tttatttacgcgttttcagcgtgcataat
seq4982	+	51	0.000398	ttgcctttcagatcatcggctgttttaat
seq4988	+	51	0.000455	tatccattacaccttcagcggtatagagt
seq4993	+	50	0.002507	ttccgtagaaagggtaattccagtaagtt
seq4995	+	50	0.005439	ttttctctgccccttattcccgctattaa
seq5000	+	39	0.00346	atgagtcgatggctcgcgaataatccgat
seq5005	+	45	0.004378	attaccccgaaaataaatttgcatggtgt
seq5009	+	51	0.000385	gtgattacgcgcatccagtggaatattat
seq5012	+	50	0.000685	tagattttacccgcccccactcctattct
seq5014	+	41	0.002336	ttgccacctcttccatcctggattgaggt
seq5014	+	51	0.00268	ttccatcctggattgaggtgctttatctt
seq5015	+	50	0.000909	tttcaagatttctcgatttataataagat
seq5016	+	51	0.000757	tttgctgtcttcactaattggtgtaaact
seq5023	+	38	0.002409	tcgcataaaggtaatattaaacgtaagat
seq5024	+	50	0.004966	ctgacggataatgtgactaatggtatttt
seq5025	+	51	0.003134	gagtgctgattttctcgacggtctatact
seq5027	+	50	0.000331	ttgtcagcgaaaaaaattgcggataaggt
seq5028	+	52	0.00398	tagcgttaatcattcatatggcgaatatt
seq5030	+	51	0.005013	taaaaagatcagtttgtcgacgttatact
seq5032	+	43	0.002953	tgcaatgaatgatagtcgcgtcttatcat
seq5035	+	51	0.003326	atgcaaaattcgccatcttcaactaaggt
seq5043	+	39	0.004496	ctgagcgcgtggccctaaatggctgtaat
seq5047	+	50	0.005249	atcgcccccttaacaacggaagctaaaat
[truncated: 2,612 more rows]
