# Supplementary material for: Deep Learning‐Assisted Design of Novel Promoters in Escherichia coli
Source: Adv Genet (Hoboken). 2023 Nov 15;4(4):2300184. doi: 10.1002/ggn2.202300184 (PMC10716054; doi:10.1002/ggn2.202300184)
Supplement: Supplementary file 4 — Supplementary Data S3 [file GGN2-4-2300184-s001.xlsx]

## Sheet: Generated promoter
PromoS score	PromoA score	Sequence
0.395843	5.73833	TACATCACTGTGATATTATGGCCGAAAGCACGCATGAATGAGGACGTACA
0.494877	8.14321	AGGCCACCCCATTCCTCCCGCAAACAAAATGACCCCACTAATGTGTGGAA
0.998314	10.2663	GGGGATGCACGGTTCTCGATATCGTGCTTCAAAGAATCATTTGCACCCAA
0.998485	7.69514	TATCCAAAACTGTATACTCACGTGCCGATCATCAGTGCCTTGTCAGAATG
0.643135	8.32111	AGAAGAGTATCTTTGACCAGACTCTATCGGTGTTATTTGAGAATTGTCCT
0.999625	7.52111	TTACCACCTAACCAACACCCGTTACAGTCTCCAGGTGCACGGGGACACCT
0.999228	6.80283	AGGCCAGGCCCAGTTGTGAAAACAAGGCAAACGGTTATAGTTGCACCAGC
0.0376115	8.19949	TACGGAAGACCTGGCTGGTGTCAGACGAAGCCCGCCACATACAAGATGTG
0.953829	7.14664	CATTCTTGCTGTGTCTCCCCACCCCAGATACGGGAATTAAACTCGCCGCA
0.837406	6.2979	TGCAGGGGAGTATGAAGTCCTAAAGAGCGCGCTTCCAGCAAGCTCTGAGT
0.996989	7.57165	ATGGCCTCAGTGTTTTAAACCTAGGCTGAATTAACGGCAATTTGTACGCT
0.00430867	8.22161	CCACAGGGGGTGGTGTAACCCCACATGTTTACATTGTTGACAAAATATCC
0.769813	5.12679	TTCTCCATTAACTTCGCGCCCGTTGGGCACAACAAATGAAGATTCAGCTG
0.00773339	5.67586	TTGTAACCACTGAAAGCACCATATGGGCCACACCTAAACCCAAAACCCAA
0.770055	6.26613	CGCCTGCGGATAAGATAAATACGATCACCAGTTGACCGTTGAATGAACTG
0.999823	9.52664	TGCCCATTTAAATATTTTCTCCTCTGGCGTTCTTGTTATTTCAGGGGGCC
0.998116	7.18987	CATACCACCCGGTCCACACCGCCGAATCACAATAGATGCATTTTGAAGCT
0.412757	7.44963	AAAATGCGGCTGGCATACTTAGAGCGACACCTGGCCATGCATCACCAATT
0.564699	5.78031	AGGCAACATGGGATCATGGACCCCGGTTGCCACCATAGGAAGCACCTGCA
0.0592984	8.17879	GTATATTTGGAGCCTTGTTAAAATTCCAGCTCAATACCGTACCCTCAATG
0.784161	6.56542	CGCGTACTTGCTGCGTTGAACGGCCTCAGTGAATCTGGAACATACCCCCG
0.970862	7.34141	TACGTAAAGAAACTGGCCGGCTTTGTACGCGTTTTATAAGATAGTACAGA
0.276398	6.76426	TTGAGACGTATGTTATTCTGCGTACCGGGAACAGCACGTAACTGCAAGGC
0.0334959	6.69793	CGAAGATCGCGTATTTGAGTTACCACGGGGAGTGGCCATATTATTTCACC
0.999391	6.24753	CGGATTCGATGCATAAAATTGCGTCCCCATTAACATTGTTTATTTAAAGC
0.999378	6.96374	CCGGATCTTACTCTAAATTGCATTTTGGCACCGGCGTAACTTTACCAGCA
0.891802	8.49221	TGGCGTCCACGTCCATTGGGAATTCTGCAGGAAGCACACCAACAGCAAAA
0.999854	8.63763	AACGTGAAAAAACGTGGGGTGGGGAAAGCCTGTGTCGTTGGATCTTCGCC
0.115458	7.3121	CGACTCCCGGTTCTTGAGAATGTACAGTTGCCTCTCAAAAGCTGTCATAC
0.907816	6.09783	TGCCGACCCATAGTGCAGTTTCCCTAAGTCGCGCGGATTTACCTAATCCC
0.9998	9.7329	ACAAAGTTTACGTGGATTATCCAAGCGTCAAAAACGCCGCTGCGAAAAGC
0.43871	9.04304	TTGTCAATCTGCTAAAATCCGCGTGAGAAGAACCCGGTGAGATTCCCGGT
0.265476	7.57948	ATACGCCCAGGGTCCCATGATAAGCTCGTGTCGTACTCCCATGTGGGGTT
0.766168	7.21794	TTCACAAAAACGAATTCAAAACAAAAGACGACACTTCCCAGCCAGACTGT
0.263343	7.1764	AGAAGGGATCTTGTCTAAACGGCTGCCGGTGCGGGCTGTTTGGTTGCATG
0.00151878	6.22949	AGAGCTTGTTGCCCCCTAACTGTCCCCCACTTCAACATTAACATATTCGC
0.106545	9.90062	AGTGTAGGTGCCGACACGTCGTAATAGCAATATCATTTCTCTGACTATTC
0.819181	8.23039	CTGACGGTCGTTGGAAGCACACTTCGGACTACCTGCTAAGCAGTAAGGGA
0.0661055	9.02453	TAGGAAATTGAACCAATTTTCCATGAGAGGGCAGGTAGCTTCGCAAGGTG
0.767984	7.58283	CATCCATCAGTTTGTCCACAACAATAAAAAATAAAACAAACATTGCTGAT
0.882939	7.17663	CGGTACATTCATCCAACAACTATCCCCCTGCAGACCTTGTCGGTTCATAC
0.993036	7.17227	GATATAAAAAAGCAGATCATCAAAACACCACACCGGGTAATAGTTACTGC
0.999854	10.3017	CTTACCAGTCCACGGGTCAAATTAAAGACATCCACGTGCTTTTACCTTAA
0.0762435	9.36158	AGCCCCCCCCCTACAGGGCTTCCAAACAGAAGTTGACCATGCCCTTAAGA
0.245629	7.77152	AGAAGCCACTAACCTGGGTCCGACAGACCACCCCGTGGATACCACACATT
0.917304	8.17437	GTGGAAACTGAACATCACAAAGATAAATAGACGATGGCATGATTTGCTTT
0.994846	7.43597	TCAATAAAAAAAGCTTTTTGTTTTTTACCCAACGTGAATTGCTGGGGAAC
0.010516	6.43371	ACCGCGAAGTTCTCCGGAAGACACTAGAGGTCGCCAACCGACACTAACCT
0.997997	7.29884	AAGACACTTATGGTGGTGAAGAGAATAACAAGGCCCACATTTTTCTCAAC
0.999813	6.13974	AACACCGCATAAGACGTGTTACGCAAGGAACTGACAAAACTAAGCAAAAC
0.999993	8.08657	TTGTTTGACCACGTTATGGTGGTGGGGGTTAAATGATGCAAGCCGCTGCT
0.632856	7.23962	CGCACCATATGCCACTGATATTGCCTGGTGTCAAGGCCGTGTTTTAGCCT
0.476471	10.2735	ACGCTGTTTCACGAATTGCGACCGAATCAAACACTGGCGGACGGGGACGT
0.292972	5.33399	AGCTTTATCCATCCCGACCGGCAAAAGACACCGAAAAACGTGAGGCGGAC
0.689077	7.47315	ACCAGGAACACGTTGCCACATGCGACGTATGGTAGGTTGCGTCCTATACC
0.106568	9.23276	TCACTGCACCAACTTATTGAGGGTGCGATGCTCGCTGATGATGTACCCCG
0.094925	8.9379	CACGTTAATGGTTATTACGGCAAGTATTCCTGTCATTGGTTGCAACAAAA
0.399224	6.8	GCGCAAAGAATTCGTTAACCTCAGTTATCATAAAAATTGAGAAAGTTGAT
0.984303	8.56134	CGGAATTGTGACGTACTATCGCCAGGAGTGGTTTCCGTGCGTCAATTCCC
0.633753	6.38206	CCCAGTACGGTGCCCGAACGCCGGGAACGACCGTGAACCATGTGGTTTTG
0.895979	7.54479	AGGAAATGATTCAAGTTACCCTTTAGACCCTCAAATAATAAAATGTAAAT
0.966315	7.3565	GTTCTTCCGGCTCCCAGCGCGTCGTTGGTACCGTGGTTAAAGTATGGAGA
0.922025	7.2097	ACAGCTGTACCAATATTGTTTTTCTGACGAATGACCATGAAGGTTTAGAA
0.479925	7.08857	TCTTCACCAGTGAGCAACCTGGAGTACTGAAACCCAAATGTTATAGCTTT
0.235173	8.22115	TGATCATTTTTTCGAAATTATCTGCCACCAGTTGTATAATGACAAACCAA
0.996302	8.61588	AACATCTTTGGTAGGGTTATTTTAACAAAACTACCTGCAATATGGTCTGT
0.982252	6.06216	ACGACAATAAATGTTGGATGGTATCCAGGACCAGTTCAACAAAACCAACA
0.00508447	6.54485	TGTGTCTGCACGTGGCACGCCACACCCACCACCCCTCCATTCCTTGGGTA
0.98397	5.90755	CAGGCCTTCCCCCTGCCAATAAACAATGTGGCGTCTTGTCTGGAAACCGA
0.626896	6.82711	CGACAACGGGCGTGGTATCCTGTGTGTTATTGGCCGCGCACCATTCATAC
0.00320738	6.35348	AGAATTCAAGCATGGGCCTTAAACCCGTAACCCCCAAGAATCGTTCAGAC
0.00271344	8.0062	ATGCCCGCGCATTTTTATGATTGCCGGATGTTACATTTCTGTTCCCCGTG
0.99983	6.5543	CAAGGTCAGGTACGTGGTAGGCAAAGGACGACAATGAACGGTGTGGCCGA
0.924253	6.85737	ATACACGTCACATGTGCAGGACATGATCGCTTTTATCAATCATTCAGCTT
0.290021	8.17286	CAATGAAGCCCTTTATCGTTGTTAAAGCGGACTTACCCCCCTATGCTTAA
0.993775	6.97789	ACGCATGCGCCAATTTTTGCCATCCAAGAGTACCCTGCTGTGGTGGTGAT
0.987622	8.09313	TTGCCCGGCAATGATATACTTTTTTGCCGCCAAAGTGTCTGCCGCTCTGT
0.48346	7.67755	AGGCCACATTGTTCACTACGGGGTGACAAGAAAACCATAAAAGAAGGATG
0.910287	7.50277	CCCAATAAAGACATATTCTGGACCGTATTGGGCCCCCAGAAGCTTATGTT
0.0698923	6.22511	TTGTATCCCCAAGTACGCTGAATGCTTTTTTAAAATTCAGCGGTTACCGG
0.519934	8.86068	ACACAATGGTGGGAAAAGAAAGAGCCGCAATGTGGAGCTGTAATGTTTCA
0.0838233	6.62555	TAACCAGTATCGTTCTTCATGCACGCGGCGGAAAACAGGATTATTGTCTT
0.999961	7.97777	CCACGACAGCATGACTCAGGTCCCACACGTTGCGGTGAACGTTGTACGCC
0.905729	6.47441	CCTGTCCACAACATACAGGGTGGAGAATGTTTTACGCCATTGCCAGGTGC
0.00778371	6.87362	TACAACCCCCGGCGATCATGGGCGACGTCTGTACTGAAGGAACATTTCCT
0.980301	6.92597	AATGTTAACCCCGTGATTTGGTGCCGACTATCATACGCAACAAACGCGGC
0.0137651	6.90834	GTGCGTGACTACGCAGGCGACCACCCGGCGCCGGGCCTCGTGAATTGAAG
0.0657763	8.50239	TGTACCCGTGACCATTATTCTGGTTGAAGTAAACAGATGGCCTCACAACC
0.740813	6.98216	TAGTTTACTCCCCTACAGCAAAGAGCTTTTTTTATAAATAAGTTGTTGAA
0.73693	7.42056	GGCGCTCGGCGAAAATTGTTGCATGGGTAACTGGTTGTTAACTTTTTGGC
0.987973	6.73453	GTAGACACCCCCTTTGAGGCAGGACCGTGGACCTGTACGACCGGCAAACA
0.273868	8.11902	ATCGCGCACCGAACGTGGCAATACTCTGGGGTGGGCGGGTGGGGGACTCA
0.0173655	8.59472	ACCCAGGCGTGTCCGAGACTGTAACCGGGGATAACACCGCAAACAGACCA
0.0806112	8.26531	TCTCACGGTATGTTAAATTCGCAGCGGAATAACATTCTGTACTTGAAGCT
0.99938	7.35991	AGTCATATCTGTGATACCCCCTAAACCACGACCACCCCTTAACGTACGGT
0.541026	8.04815	AGGCACGTCGCTGTACCATCAACTCATGAACCAAGCAGCTAAATGCCTGT
0.0120643	7.45161	AGAAACAGGATGTTAATAAAGCATTCGATATGTCCAGTTATGCTATATTA
0.0380905	7.67551	CTTTTTAAACAGTTACTTTCAACGTCTGGGGAGACCACGAAATGCGAGAT
0.0598519	9.30964	TGCATGTTTGCTCCCAACCCCGGAACTACACAACTTTCGTTCAACATTTT
0.278238	9.18858	CCCGCCGGGCAACCCCACCTTGTTACAATAGTACAGCCGGATTCCAATAA
0.825948	7.65659	AAAATAATTTTAGGACACACTTTGAGTAGCGCAGTTGTAAGTTGACGGAC
0.141671	8.77096	CAGGCGGAAGATACCACAGCTGGTTTGGGAACACGAATACTGCAGTCTCA
0.173245	5.51188	TCAAACATTACATTGAACAGTTCAAACCGCGGCGCAGATACGATTATGTG
0.00353202	8.44561	ACAACCTGTTGACTATCTTGATACCGAGGATTTCAGCGGCCTGCATATTA
0.0966862	6.69108	TAGTACTTTTTTCTGCTATAAAACTGGCAATAGAGCTAATTCATCAATGA
0.652149	8.38797	CTCAAGCTTACGCTATATTGAATTTCCGGACCTACGATTGTGAGAAAAGT
0.999982	8.32822	TTGTTCACCAGTCTATTATAGATATCGCCGTCAAGCGCCATTGACATCCA
0.740138	7.67699	AACTGCATTGAGAAACAACCACAAGCGTGTGCCTAAAAAACCAGCCAAAA
0.9927	6.60104	CAACCATACAGGCAGATTGCCGGCACAGAAGTGTGAAACAATAAATGTTG
0.0322309	6.0591	GTCAGGACTTTGAAATTTACTGCAGAGGACCCAAGTCCCATACACCAACG
0.999882	5.73668	CCTGATGTACAACTAAGTGCGCCCAGCGCATGAGCTATCATGCTGTCAAA
0.0300095	9.75317	GTCCACCCCTTGTAACATCCAACAATCCCTTGGAACCCTCCCGGGGTACG
0.790063	7.02476	GCGGGAAGAACCCAACATTAATGTGACTTCAGTTTAAAAATAATTGTACA
0.999991	5.5689	ACGTACACAAACCGTACGGTGATCCGCCGTTAAACCACGCAGACAACCCA
0.996326	5.76786	CACGCACAGGCAAGCTGGCTGCTTTGTCCACACCACAGTTAATGGAAGGT
0.166174	6.40529	GTTGACCGCCACCCGGTAGGAATCCTTTAGCAATCTGTAATGGTTTTCTC
0.753294	7.48462	CGCAGCGGATGGTATACGCTTACTAGCGCAACACAACCGCAGACTACCCA
0.956151	6.51068	GTTACATATCAATTGATCCTACATTGGTTATTGGTTTGTTCATCCTTCCT
0.535128	9.23517	TGAAACCCACATGTATTCTTTTTCAGCGAAAAACCTCGCCGTGTTCATAC
0.999867	4.89045	GCGTGCGCATCCCCCGCTCGCGCGAGTCCCATTACCCCTGGAGAAGCACA
0.0250667	7.54077	CAGGACAAGTATCCCCTTATATAGCAGGACCCATACTTGTGATCAACACA
0.98567	7.16545	TGCTGACTAAGCAATGATCTCTCGTTGACCTTAAGCCCATAAGCATGTTT
0.681443	8.22343	GATCGGTCTTGGTACCATGGTAATTCTACACCAGCCTGCCTGGCTGCTGA
0.196718	6.30983	ACAGCCCCCTTGTATCATTAAACCTAACGCATAACCGCTCTGTCCTGAAG
0.98748	7.22701	AAGCGCTGTGCTCGATAATGTAGTACCCGACGCGTTACAGACCCGTGTCA
0.99099	7.57933	GGAAACCACAGAGGTTGACGCCACTAGGCGGGCCACAGCGTTGCTGCCCT
0.996836	6.47435	GTAAGGCGATGACGCCCAGGGAAAAGGTCGCGGCGTTCATTTCTTCAATC
0.994886	7.62489	CCTAACCCACCCCCGCCCTCCGTTTTGGTTTGGCCGTGTTACTGCCGGGT
0.960146	7.36757	GCATCGCTGCAGCGGACAGGCGGTGTGGCGGCACCCGACTTGATAGCAGT
0.0179152	8.05914	CCCACGGACTTACGGAAAACAGAACACATGACAGAACCTTCCCTTGTTAC
0.565207	8.77981	CCTTACCATCATCTTCCCATCGTCCTAATGTAATGCCTGGCCACCGGTAA
0.999809	9.87896	AAGTTCATCGCCCGATAGCTGGACGACGCCATTTAGTACCTTACACGCCA
0.793153	8.04456	TGCCCAACATAAAATCAAGGTGTGTACGCCGTGATTTTTACAATGCCAGT
0.11001	5.6364	CGTGCACGCCCACATCAAAAAAACCATGTGGTCCTTAACAAACACGGACA
0.000961611	6.19905	TCAGCAGTATAGTTAAACTAAAAAGCTTTGCCAATGCTTCGCATTGCTTT
0.998453	8.97533	CACAGCAAGCTAAGGGCGGAATGAAGCCAATAAGGTGTAAAATCTTGAGC
0.118652	7.80438	TCCGTTATAGGCTTATTCAGATTCGCAACAACCGACTTCCGGCATTGACA
0.838209	7.34448	AGTTAATTTTGGTGCCCCTTCCAGCCGGCGACCGGACCATTGATAACCTC
0.361743	8.18677	GGGTGATGTGCTAAAACGACCGGCGCCACCTCCCGAACTAACATCACTGC
0.148711	10.0538	AGCGTCCACCACATGGAACAGACATCACGAAACTCAGCGGGTTTTACAAA
0.98008	7.37041	TCTTAATGGCCATTAATGAGGGGGGCTACACTGGACCTCACAAGGGCGGT
0.0561537	9.03216	AATCTTCTCAGCATGGGAAAAGGTTATTGCTCAGGTTGTAAAATACTGCG
0.536265	5.83297	CCCGGGCCAGGAAACCGACTGACCCCGGCAATTGCTAAATCTAACCGTGA
0.208261	9.91559	AGGCCCACCGTGTGCACGGACTTTAAGACCCCCCCTGCACTCACGCCACA
0.998557	6.81087	TTTCCAGGACCCAAAGGGCAAATCATGACAGCAATGGTCATCATGGAAAC
0.992843	4.83073	CCAACAACAACCGCCATACTCCAGAACTTTATGAGCCGTTTGCCTGAGCC
0.995604	6.38901	CGAGGCCATAGACAAAGCAGCGTCATAACATGCAGCGAATGTACAAATCG
0.444554	6.58773	CCGCAGCAGCACCCACTTAGCTCGTAGTCGTCACCATCTCGCTTAGTATT
0.01295	7.13497	TGTGCTTACCGCACGTCCTAAAACGGCCTACCCCGCTTTACAATGCAAAC
0.65173	6.53062	AGCGGAATAAGTAACGTGAAGACCAGTGGACACCCATTGTTGATCAGCCA
0.103398	8.12207	AGGTTGTGGTCACTAGAATGTAGGTAATGAGTTAATTAATCCATGTGCAA
0.220548	9.38176	GCGGACAGTGGTAAACCTGGGGGTGGGCCCCAGAACAACCAAGCAGAATC
0.900192	6.59321	AGCCGTGTTGTGCCCTCGGCGGTTACCCGACCATTAGTTCCCTAAGCGGA
0.999976	7.3141	TCCGGGATACCTCCTAAGGGGGGGGCTGTACCGGCCATATTGGGCAGCTT
0.992314	7.58859	TCCGCAATGCTGCGTTTGCGCTGCTGGTTCTCCAGATCTATTCAGAATAC
0.940357	7.26365	TAAACATGAATGCGATAATTATTGTTACGCACCATGCAGTGTTGCAACGG
0.99986	6.28748	AACACAATACCGGCAACCCGGGTGTAGCTGACCACAAAACATCAGCCGTC
0.944294	5.84156	CCAGATTCCAGCTTACCATACAGATAGCTTTGATACCACACATGGTGTAA
0.770791	7.88671	ACTACACCCAAGTGTTGAGTCGTGGAGTTTAGCGCTCCCCATGTGCCCAG
0.0372698	6.16887	TCAACGCGCCTGCGCTGACTTACGGGGAGTGCGTGGACGAATATTGGGTG
0.0369754	8.54344	TCGCGGGAGAGGATCCACTTGGTTGGACAACGTTGCTGATGCTATTTTCA
0.0957611	6.85218	CCCGGTCACCTAGTAAACACCCACAATCTTTGGCTCATTACCAACAACAA
0.402549	6.87946	ATGCCAACCTTTCCTGCGAATGTAGCCAAGTCGTTTCCGGCTATCTACAA
0.00208838	7.84617	CCTTATGGGGGAGGAAAGAGGAAACATGCCACATAAACGTTCACCATAAT
0.999658	6.83403	CTGCCCATCGCCCAGCCAACCCCCAACCCCTGGCCCCCAACAATATTATC
0.678765	6.75638	AGCCGCCTGCCACAACGCAGGGTGGCCACCACCAACCCATGGTATTGGTG
0.994135	9.30174	AACGGAGAGCGAATAATATTGGGTGAATAAAATCAATCCGTTGAGAACAA
0.340783	5.94658	AACACAAGGCATAATAAACAGCAAATGCATGTGTTCAAGACGAAACTTGA
0.414726	6.77469	AAATCGAACCAGGTGCCGGAACTTACGTCACCCGTCCGTATTGATCGACC
0.638682	7.66125	ACTTCCAACTCTGAGATCAATTACTCCGGGATATGGGGCGTAGTTCCTGG
0.293168	6.40345	GGTTGGCCAGAAATACAGACAAGACCGGCAACCAAACAGAAGTATTGATG
0.806732	8.25506	TTACTTTTTCCGCAACGGACCCGACAAGTGACCACGATAAGCTTGCTTCC
0.673893	7.96313	TGGTCACTTGCCTTAGTTACCCCCGCCGCGGCGTGGGTTATATCAGTTCA
0.549315	6.29782	ATAGATGTAATGCAAAACCCCACACGTAACCCCCGGGAGCCGCTGCCAAC
0.999399	7.72235	CGACTCTACCGGCACTACGACACCTCATTGTTTGGCCCAACTGCAAACAA
0.959488	6.72514	CCCCCGGGCCCGTCAATCCAGCAACACCACTTGGGGGTCCAGGATGGGAC
0.234297	7.35439	GCGTGGTTGCGTTGTTCACATGGGGACCATAGGCAAAACAACACACAACA
0.996429	8.42873	CCGCATCCCACATAGAAGTACGTGTTGCCGCTGCACAACCAGCCCTACAC
0.982184	6.90625	GGCGTCAGCTTGTTGTAATCACTATAGGCGACCAATCACCAGCCACGGGT
0.828613	9.91249	TGTATACTCAATCCATGCCTCATCTCCAGATTAATGATGTTGGCGCTGGA
0.232597	6.1356	CGCAGCGGACCACACACCGGATTGGTGGGTACACTACCATTACATGGCCG
0.0186996	6.06824	ATAATCCCAACAAAATTAGTCAGAACTGACGGGATCAGTAACATAATGTT
0.809051	6.67802	TTTTTCGATGGAGTTAAAGTTAAACCCACCTCCACCCACAGGTTATGCAA
0.000348064	8.92727	AAATGATCGTTGTATTCTTGAAGACGGCGTGAAAAAAGGCCAACAGCGTT
0.993516	6.51973	TAGTGGCCGTGTCCTTTACTGGCCGAGCAAACGTGACTAATATCCGACCC
0.116998	7.85023	CAGACCACTAATTGAACACTAATGACATTTCACTTATACCGGTTATCAAC
0.871725	7.91852	GCAATGCCTCAATTTGATACGCCTGCGCCAATGCCGCTTTTTCGGAGGGG
0.127972	7.2464	GACCACACAAAATACTTGTCCCTCACGAGCCACTGAAGATTCACCCACAC
0.0004606	6.48311	GGTGGCTTGAGTGACACTCCTTAATACACAGCCCTTCAGTCAAAAGGGCC
3.71e-05	6.21504	GGCCCCCTTTACTAAAATGAGACCCGCTCGGCTCAGTATAAACGTGGGTG
0.121878	6.0883	AGATGCTTCAAGGTGGAAAAGGACATTTTTTCCCGGGACAAGCAGGACAG
0.85308	5.9848	AAGGCCATTTGGTGCTGCGTGAAACCAGGCGCACGGGCACAGAAGGTGTT
0.986803	6.51924	CAGGAAATTTAATGTTGTGTAGGACAACCCCACCTGAGATAATTGGTCTT
0.650147	6.42612	GTGGCTGGTGAGGTATACCATGCGCACGAACGGTAGTTTTTAGTACACTT
0.0137629	6.62173	CGTGGTGGTACACAGGATTCCCATCAGCAGCAACGCTGTAAATGGAATTG
0.0681307	10.1914	CCTGAAAACAAATTCACCCCTTCGTACGGTACAGAAACCCAAATACCTTA
0.845999	9.22639	ATATTCTTAAACTACACTGTTCGCTCAACCAAGTCCACGGGCATGAACCC
0.00265394	7.94466	GGGCGATAACAGCCGTCGTTGAACTGGCCGGGCAGCACGGCCAGAATTTG
0.192655	7.75595	TCCCCCCGGGACAGAACGGACATAACCGTTACAGGCCTTCCAACAGGGAG
0.969518	6.81215	TATGGAGTTCCGGTAATATGTCGGGAACGCCTGGGATAAAATTCGCATGC
0.382642	6.546	GCTGTCGCCCGGATTTCTCTTTGTGTATGGGATTTGCAGATAATGACATC
0.989913	9.22816	TTGGACAGACTGGCCCAGTAACCCACTCAGATGTGTGTATGCTTGTCATT
0.987868	8.21693	ATGTTAGCTGTCCCATACAAGTTGTGGTGTCCAAGGACACACTTCAGTCA
0.29418	6.31762	AGACCACACCCATACCGTGCGAACTGATAAGGCGTTATGGACCGGGCCAC
0.448839	7.16736	GACCATGCGATGTCATTGCGACCGCCCAACCTGTTGCGTGCTCATCCTCT
0.36221	5.73669	TATTTATGAAACGCCTGCAGTCATGAAATCAGGCATGTTAAAGGTGGATA
0.0830492	8.46133	ATTACTAATTGTGGATACTCCAGCACGATTACTGCTCGATTGGGACTCAG
0.94541	8.16231	TTACCTTGGGAAAGAATGTTGACAATCCCCACAGATTTGGCTTAGTGTTT
0.217144	8.26616	CCTCACCGCCACCACCGATGAACAGAATTAAGTGAAAACGGGGGATGCCC
0.988889	5.22562	ATTTTTCGGGGAAAATCCGGTCACCAATGTTACAAGACAAGCTGGGCAAT
0.975253	7.16277	CGCATCAGCAGACTTTCTGTGTATCAATGACCCGGGCACCACAACGGGTT
0.0811019	6.56437	TTGCTCTCGCCTTAATCATTCTGTAAAACAACCTGAATATTCACCTTTAA
0.384583	7.21346	CCTCCATAAATTATGGGAAAGTGCCCCGCCAACCCAGGTACTATTGTCGG
0.0179315	9.83928	CACCTCACTTTCGACGTACGCCAGCCGCTACGTCCCCCCGCCCGGCCGTA
0.798441	9.94769	CGGCCATTTGCTTGGAGGTTTTAAAGCTCCGGGAAGCGTGGCCGGAATTG
0.998945	6.70825	CTCACCCTCAGCGGGGGGGTATTACCCGGCAGCCCCCTTCCCTATTAAGC
0.957466	6.60165	ATGGTGTCGCTACCTGGAGGGTTAATGAACCACTGCCGGGAGGGGCGACT
0.999279	10.0609	ACAAAATTAATCTGTGGTTGACGGACCGTGACCTCGTACTTACTTTCGGT
0.00160178	7.68102	GCGCAAAATAGGGCGTTGACCACTTCGGGGGGTGCATGGTCAGTCGAAAC
0.0175829	5.77803	CCCTTACAATCTTTGTGAACCAGGGTGAGTAGACACATGCAAAAGTGGAC
0.998289	8.28552	GCTAACAAAACGCTTTCTCAAAGTGTACCTCCGGCTACAACGGGGTTGGT
0.876046	7.59155	AGATTGTCGTCTGATTCGTGATTCTCTCCAATACGGATTCAAAGGTCGTG
0.120227	6.81988	CATGCATGGGCGACAGCGATTGCACAACCCCGTCGAGAATATAATGAGGA
0.0904423	9.02254	AAACTAAATTAAATACACATCTTTCATGGACCCTCAGGGTGGACTACACG
0.00164922	6.55091	GACCTGCCACAGCCTGTGCAGACTATGTTGAGCCAGTGCCGCAGACAAAA
0.98583	7.05677	TCGAATTACCGTTTGACTTCTTTCATAGTGCAAACTAAACTAGCGCTGAT
3.92e-05	7.82033	ACGCCGCCCCACCACCAGACCAGAACATAAGCATCCAGCGGCCCTTGCAA
0.97149	6.19787	CCACACCACCCCCCTCCCCCTACTATGAGAAGTCAAAACAGGGGGGGGGA
0.0949751	7.73798	ATGTGTGGATGGCGATTATTTTCGGAGTATCCCCACCACCCTTTGAAGGG
0.0614242	6.64479	CCACGGCTTCGCCTTATACTTAAAATGAAATAGAAATGTTTGAAGGCCAG
0.989811	8.77898	TCCCGGAGGGACATGCGAAACCACAAGCTGACAACAGCATACTATAAGCA
0.0982776	6.26501	GCGAACAAATTTTGCTCATTGGCAAAAATCACCACTGTATCGTTGGACAC
0.999939	9.13667	CCGGCAACGGGTTTACGGTGCCGCAGGCCACCTGGTACAGTTCCAAAGAA
0.789381	9.10708	CAACCTTATCCCTTAAGTTAGATGCTGATCAACCCCGTGATGTTAGGTTT
0.997981	10.3085	TGGGGACTTGAACCGGCCCCCGAAGGTACACAAATATACCTTTAAAAGAC
0.0265887	9.45528	TGATCACACCACAAAACTGATACTTAGGCCAATTGGCTGGCCCCGCCGGT
0.907617	5.6975	AACCTCAACTCAGTAATCCCCGCTAACGAAGCATACCTCTTGAGGAGGAC
0.585983	7.08172	AGGTGGCCCAGGGCCCCATGTGCTGTGGATATCTGGGTTAATTATTAGGC
0.935143	6.38531	CCCACCCCAATAGTAGAAGGAATAATGCAGTACGGCGTAAAGCTTGTGAA
0.998364	7.1845	CGCGAAAGGCGGGTCAGATTGCCAGTCAGGGGCATAGAAGTCTAAGTGCA
0.0680409	9.75103	TTTTTTATATCTACACCTTGAAAATACCGGGGACACAGTGGATCCCAAGA
0.611325	6.98624	GCCATTTCTGTGCTAATTTGGCAGGATACAGTCAAGTAAGAAGATCAGCA
0.0712993	8.18368	TGTAAGACCATAAGTGGGGTTGACAAGCGCCAGGATGCGGCAAGTTCCGT
0.989946	7.40895	GACACCTTCAGCAGTGTTAAAGTCGCCGGCCTTTGCCACTACCGTTCGCC
0.983809	5.21229	CAATGACAGTAATTGCAGGGAAGGGGCTGTGAATCCGGCACGCTTACGTG
0.170452	5.0845	ACACGACCGTAGTTATTATATCGTCTGAAGGTACTCCCGCCGTGGGAGGG
0.0304788	6.56553	GTACACGGCGTCCTTATTCATGAAAGGATACAGAACCACCACACTGAACC
0.942348	10.3168	GTGGTATGGGTTCTATACTAGACGAACGGTATAACCGCTTAACGCCCTCA
0.999085	7.51532	CGCCATCTGTAACAGTAACAATAATTACCAAGTCCCTGGCAGTATTGGCC
0.00095156	8.84174	CATATTGATTCGAACGTTGATCGCCGCCTGATTAAACCGCCTCTGGTTTG
0.542977	9.2011	TGATGGCTACTCATAACCTCAATGTTAAACGGCCAACTAAATCAAGGTCG
0.00392759	7.44161	TACAAATATGTAAACCGTGGGTAGTACTTTACGGCCGCTAAACTGGTAAT
0.99459	8.54775	CGGTGATTTTTCGTGTTGCAGTTTACCCGATTGTCACGCAAAATTATAAT
0.230488	9.11416	CTTCAAACTGCGTAAAAGCCTAACCCAACACAAAACTCCCCGGTTGTAGA
0.0204693	7.29459	GGCGGTACGTGCATATCTTGGTAAGGAACACCCTGAATCCAGAAGAATTC
0.155119	6.67443	GCGGCCTAATACCATTGACCGGCGGGCAGGCATTATATAATAATCTCACG
0.238077	9.84753	AGCGTTATCCATCACACAACACACACCGCAGGATTCACTAACATTAATTT
0.328766	5.71122	CCACTACCACGTGTCATGGGGGGGTGTTTGCTGTGCGCTATAATGCCATG
0.000215998	9.11058	TCCAGGTCACTTTTGACGTACGCCAAGGCCCCCGTCCCCCCCCACGGCCG
0.996117	9.31596	ACCCCTTCATTATCAAGTCGGAACGCCATCTATGCGAGTAGCATGAACTC
0.00481002	7.67225	GCTGGTGATGCATACATGCAGGGTCCTATTTGGCGACAGCCCCTTGTACA
0.999536	6.44876	GGTGCAATGGGTTGGGGGGTTCCGGGCGGGACTCCACAACGTAAAACATG
0.159384	6.70476	AACCAACCCGCAATATGATAGAGGTGAGTGGTTCCCATGCAACATAAAGA
0.754767	8.41316	TGCTGTTATCAAATACAAAAATTATTAGATACACCCCTCATTGTTTTGAG
0.987158	8.16451	CATAAGCAACCCCTGCCCTGAACGAACCCATGTGGCCTCAAGACCCCCAA
0.160365	7.85244	CCATCATTCCCTGCATATCGAGAATAATAGCGGGCATGACCACCTGTTAA
0.0112322	9.54513	GTGTACAGGTGTATAAAATCATCAAGTTGGTCCTGAAGGTTGAACGAATG
0.000235519	8.10596	TATCACAAAAAATGAAATGACGACCCTGCTGACGTCTACCAGCTATATAG
0.414835	8.70013	CCGGGGGCCCCCTTGGTAGCTGTCGACTGCAACCCATCGCCATTAGTACG
0.294475	6.5716	GACAACAATCCGTTACCCGGAGTGAAGACCCCCCCTCCATTCACCCGGAT
0.00129243	8.22953	CTTTACTTACATCTCTTCACGATAGTACCAGCTCCAGTCGTCATTGGTTG
0.973263	8.23711	CGGGGCCTGTTTTTCAGCCAACCAGAAGTGGAAAACTAAACGACGTGTGA
0.0108804	6.99592	TGACACCACAGTTACCGCACTGACTGATTTAGCTTCGGCAAACACAGTCG
0.947244	8.15019	AGCCCCTTGTGACCATTAACATGCGCACACCATTATTTTACCTGGGCCCC
0.130329	9.43295	TGTGATTCCTTATTAGGATATTTGAACCACGGCGCGTGAGCACATCACGA
0.995482	9.19783	TGATAATTATGCTATTATGGACGTTCACAATGATGCCACAGAACCATAGA
0.919079	8.96662	ATCAATTATGGGTATAGTACAGGTTGTAATTGCTCATCTAGTCAGTAGAC
0.997694	6.66789	ACGGCGGGGCACCGCTGCAGCCTGTTCAGCCCAAACCCTGGTAAACTATT
0.00336711	7.63583	TCATGCGCAAGTCACACCTTTAAAGCGCGTCCGGAACCAAGCACAGGGTC
0.994121	8.35855	TTCATCCTGCGTTGTGGGATAACATCCCTAATGCTCGTATAATGCCTTAC
0.901912	6.05685	GCCTTTATGTTGCCCGCGGGGTGACAAGAAAACCATCAAGTCAAGGTGGA
0.421789	10.2901	CATTTGGTTCGATGCCATAAGGGGACAATACCAGGAGTAAGATGCATGTT
0.0124254	10.0631	AAAATCGCGATCCTATCATTTGTTTAGGGATTGGCAAACGCGCACATTGC
0.00632903	5.61138	TTGGTTACTATCATAATTAAGACATTGAAAGGTCAGAACATGCTCCTCAA
0.322909	9.12516	GGAGCCTTCACCCCTAAACTGACCGAAGGGATGTGCGGTTGTTACATTGG
0.636703	5.38204	CACCATGTGTTGCAAAAGGGAATTCGGGAACCGTGACCAACGTTCCATTG
0.000768064	7.30058	GACCTCCGCGTGCCTTGGTGCGGCCCGATGCTAAGATGCCAAAAACTGAA
0.485951	6.89995	ACTGGACTTTTTTTGAACCCCAGGGCATGAAGTAAGGTTGTGTTTAAGAA
0.806521	7.14927	GCGGCACGATGTGGGCGGTTTCTTCGGTCAAGAATATCTCACGGAGTGAC
0.943409	9.2614	GCGACGCGCTGCCTACTTTGTGATCGCAAATCCTGTACCGTGCCGCTGGC
0.765392	6.5687	GATGAAGCATCGCTATTATGAAGAATAATTACCCTTATGGAACCAAAGTG
0.00019566	8.35778	CTTAACCAGGGCTTACAAGTTTAAAGTACGCAAGTCCGTGGCAAAGTCCA
0.27816	10.0481	CTGCATAATAGGCGGTTTAACTCCTCTTTGATTAACCAAGTATGCTGCGA
0.532893	7.09785	GAAGAATACTTACACTTGATCTACCACGAAACGGAACCAGTGGTCGCCCC
0.999999	7.44735	CAACCACCGACTGGTATTTCCACATTATTAATGTCCGCCACCGCCAACCT
0.503196	8.46268	TAACCAGGAGTTGCTGTAAGTTCCGCGTACATTCGTTGCCAATGGCTGAA
0.632198	8.27302	ATTGCAGGCAGGCCTTTCGCCTGGCATATCAGCGGAACTACTGTCCATCA
0.0090706	7.51633	TCTGTTCCGCCTTGCGATGATTAAGTTATTGATTATACGATAATGTTCTT
0.991178	8.8479	TTAATAATCGTCTCTTCTCATAATTCGGCGCAAAATTAACCTTATGGAAC
0.751147	9.81543	CCCTGACCCGCACTGCTGAGGATTTGCTAACTAAGCCTCAAACCCAACAT
0.801825	7.52694	AGTTTCAAAGCCGTTCGTCCACAATCATCAGCTACTTGTAAGATATTGAT
0.935923	8.66426	CCGACGGCATAATGCACGTTTGGACTCTAATGAAGTGCTGGAGCAAATTG
0.0170004	6.4598	CAAGCAAAAACAGCATAATAAACTGAATTTGCAGCTGTGACCTGCGTTTT
0.50351	7.05138	GGAACAACACAGCCACACAACAGGCCTGAACGGTAACGTATGCTGCAAAA
0.794436	6.71117	CTGCAGCAATCCGAAGAACATTTGACCTCAACTGGAAGTTGATGGTGCCT
0.895474	6.66697	TACTAAATGAAACAAACCCACACCAGCCGCCTGTATTGTACATGGACACC
0.899726	7.2179	GACCAAAAAATTGCAGAATTATTTACCAATTTTATTTCCCACTACCCGAC
0.822116	9.05462	CGCCCCTTAATAACCGAACCCCAGGAAATGGACTGGCGCAGAATGCAGCA
0.991913	6.80074	CCGTTACCGTGACCACTGGTCACACAACCAAGTTACAGCAACGAAAGAGT
0.307652	8.92023	CCGGGCGACCTTGATATATTATGATCGGATGATCGGTGGGGCCAAAACCC
0.970736	7.32582	CGATGTGATGAGCAGCCGGTGAACACGGGGACCGGACTGGTTGACTAGGG
0.995445	8.21249	GCCCACCCAACAAAAGCCAATGTCTCGGCCACGTGGCCAAGTTTCCACAC
0.83668	7.27864	GGTTCTCTTATTCGATATTTATGACGGGCAGTCATTGCACATGGGTGGCT
0.635446	8.61311	CTTGCGTCGGTCAGTCAATAAGGGCAACTAAGGACTTTTGAGATCAACAG
0.883631	6.53443	CCTAGAGTTGGTGAAAGAGGGGGGCACGGGACAAGCATTTTGATCCGATG
0.989068	7.7341	GCCATTAGGCAATCTATTGTTGCGAACCGTCTTCAAATATAATTACTAGC
0.00476347	5.62495	ACGAGACAAGGTCTGGCCAAGGGACGCCATGGATATTTTAGCAAATTTGG
0.435073	7.91866	CCAGGAGCGCGGTATTACCCCAACCAGGACACCACACACCGTATTCTGGC
0.998494	5.94476	GTGGGCGTTCAACGTACGGGGACAGTGTCAAAATGCAGGAGGTAAAAAGA
0.644693	7.0182	AGACAACCACCCGGGTCCCGGTGACACGGAACCCCAACTCAAAGACCCCA
0.890369	7.28581	AGGCGGACAAACATACCGTTTTTAACGGCCGCGCTGTCCACAAGGGTTGA
0.912597	6.01127	ACAGCTTCATCAGTATGATTGATACGCGAACCGACGTGGGTGATTATGCA
0.413165	7.93194	CCAAAGGCTTGTTCTGTATCGTTCCTATGCAGGCCAGGATGTCAGTACTT
0.0260425	9.84965	TAAACGCTTATGTTATATTGCAAACACTACCTTCTGGATGTGACGCATAA
0.667429	8.50542	TGTCGGCAGGGACAACTCATGGTCGAAAAAATCGAGGAGTTTCTTTCAGG
0.844822	8.41686	GCCCATGAACATAAGGCCGTGAAAGTAACTGTCGTACGACGATTTGGCGC
0.0708038	7.17641	GACCACCCTGTAGTAAAACGTGACCAGGCAGCCAGGGTTACTTCACAGTG
0.840358	6.20261	GAAACATATACAAAGGAATTTGCAATGAACTGCCTGGCACCATATATAAT
0.337634	9.19646	GCGGTCTATGCTTGGCAACAGGTATGTCACCAACACGTGGTGTGGTCTAT
0.0125509	8.439	TTTGGTTGACTTGCTTGATCATTCTTGCAAGTAACGATCTCAATACTCGT
0.000192016	10.086	CGCTACTGTCGGTGGTGTTAGAACTATTCCCTACCTTCCCCCACAGGTTC
0.000426495	6.3835	CACGGGAACCGTCAACGTGGCAACAGCCACCATGTTTATAAATTGCACGG
0.98719	8.97352	GTATTTTAAATGATATAGTTATTGCCGTCCTCACCCTGCTACCGGCATAG
0.000283595	9.73186	GGACGCCTGTTCCAAAGTGAACGCACTTGATGATCACCGGCAGCATGATA
0.821947	6.69893	ATACAGGCCGGCGCTTAACCGGGGGAGCATGATACGATATAATAATGGAA
0.958428	6.02209	ACTGCATATATTTGATGGTGAAGAATTGAACTGGCGCCAATAATTGCTCT
0.999978	6.31995	CGCCAGGCCCAGTGGTACACACGAAGGATTTACTGGAAAATTTAATGTCA
0.996158	6.73992	ACACATCAACTTCACCCCTACGCAGGGTACAGAAACGCAAGTACCTAACA
0.0399444	9.77288	TTGTGACCTGCGGCATAATGTTACCTAAAAAATAACGCGCCGGATGTCCA
0.997501	7.28257	GAGGGCTCTGCCCATTTTGCCGGAACCGCGCGATGTGCATTTAGTACTCA
0.994297	8.6518	CGATGTTCGCCTTCTACTAGTTTAGCCAGCCGGCACGCAATTGGGCTGCT
0.999111	6.3827	GTAGCCCGCAGGACAAACCCCCTTTACCAGTGTTTATCGAGTCCGCTGGC
0.934582	7.33892	CAGTTGGGGTTCACAAGATTCATGAACATGGCTGTGTGCAGACAGCCCAT
0.00639962	8.80066	TTGGTGAAACACAATTTATTAAAAACGGCTGGCAAAACCCCCGGTTACAA
0.00548049	5.51205	ATGTACAAACTCATATCATTAACAACACAACGGCTAAGTAAGCTCTCAGT
0.99997	9.41782	ACACCTTGAGACCCTTGTTCTATCCCAGTTGAAATAAGTGTTCCGGCCCA
0.992578	7.68799	TCGACAGTAGGGACTGGCCCCCCTACCTTGCCTGAAGGTATACTGAAACT
0.962896	5.97597	GAGCGACGATGTTTACCCCGATCGTCCGGGGTAAACAGAGATCAATATAA
0.191462	7.68445	GAACTATGCGGTGTAATCTGTCACTGAAAGATTTACAGCACTGGCGTTCT
0.999953	8.6703	TGCCGACTGCAACAAGGCCCTGTTGGATCCATCAGCGCACTGGAAATTCA
0.97987	9.27796	TCAAGACGAACTCAAAGGTTCCCGTTTATTTTTTCGCTACGATTTATGTT
0.0518946	6.25316	GCCACCAGGCACGAAGTCCTACTGCTGATTAAACTTTGTTGCACCAGCTG
0.259348	8.20613	TGGCTGCCAGGTTAATACGGAAGGGATTTAATCAGACCCCACTTTTCATT
0.337974	8.41071	CGGTAGTGGATCTGCAGATCAATAAAGACCTGTGAGTTTACTGTTGAAAT
0.511835	7.22197	GGATACAGTATTCCTTTTACTGACCACTCCCCGGCGCCATAATGTACGGT
0.0711114	5.89737	CCACCTGTCCATGGGATTATCAAATATATCGTCATTGCCAACAAGGTCTG
7.84e-06	10.1882	GGCATGCTATGCCGTGATTGTGGTTGGAATCCTACCAGCGCAAACACCTT
0.370699	6.27455	ACCGTGGCCAATTCAGCATGGCGACGGAAGACTCCTGAGCATATTCGACA
0.354789	10.2581	GGCCACTGTCACCACGTGACCCCTTAGGCAAGAAGCCCTGAAGGACCCAC
0.99988	9.18173	CAGCAAAGGAATTCATGGTTATTGTCGCGACTATGGTATTTTGTTCAAAC
0.223504	7.35573	AAACTTTTGTCCATTTATTACAGGTCCGCCGTGGTATCTCCGGTGGCAAA
0.999677	5.29596	TTCAACATGGCGACGCCCGCCCTACTTAACCCGGGGTTCAACTCTATCGT
0.984644	6.8579	TGCGGACCCACACACGTCACCAATGACTCTGAATGAAGTTGACACAACGT
0.977273	7.88263	GGAACGGCCTCCCTGAATGCAACCTTGTCGACACCAATCTTAGCAGAATT
0.999955	6.85657	GCGTTAACCTGCACTGGACGCATCAGAAGCAACTCTTTACAATATGTGCC
0.999889	8.35777	CAGCGGCAACACAGAATCCTAATACAGTCTTCCCAGAAACGGGGGTACAT
0.996859	6.76403	CTCCGGCGTTTGTACACTTCATTTTACGCCGATGTCGAGAATGCAAGAAC
0.00677586	5.01076	CGTGACCAAAGTTTAATGGCTGCCCCTGCCGGATGGCGGAAGGAACCACT
0.0695004	6.30615	GGGTGGCACTATGGCATAGGGGAATAACCAGTACTTGATATTTAGCCGGA
0.930818	7.34408	GAGAAAATCAGGTGTATAACGGTGGCAACAAACAACGTAAATCTTATTCT
0.993555	8.48076	ATGTGTCCTTCACTTGCCCCCCTACCCCCCACAATGTCGAAAGACAGTGC
0.920799	7.95413	CAAAAAGTCGCTTAAAGGTTCTAAACTGTTAACTCTGGACACTTTTTTAT
0.94554	7.31374	GCCCACTGGCTCTTATACTGTAAATGCGGAGAGGCCGCTTTGGTGTTTAA
0.995078	8.52147	CTAGACTGGAATGGAGGTGTCGCAATTCCGACATAACGCCTGCAAATTGC
0.99684	6.53113	CTTCCATCCGACCACTATATGATCTGCCGCTTTGCTGCCTTAAAACGAAC
0.56313	7.34611	CTGTGTTAGACGAGTTTACTAAATTATGGGTTTCCTTTTACGGTGGAATT
0.888889	9.4691	AGCCACCAGTATTGGCAATAACTCACGGCGTCACATTGCGTACCCCCACA
0.0410803	6.08935	CCGACCCCATTCACAGCCATCTGAAATGTCGATCAGGTGGACAAGCAAAG
0.000695164	7.6034	GGTACCAGCACGCGCATGCTGAAGTCAAGCCAAAGCACGGACAACTCTGG
0.994916	8.59291	GGCGACAATCTGCCAAAGGTTATGACTGCACCATTGCCAGTTTTCAGTGA
0.324	9.53656	ATTATAGCCGCTGGATTGAAATGAATCTGTGTCCAACATTTCAGGGTCCA
0.0755609	9.2854	ACCGGGTTGAGTCGAAATTAAAAAGTTTAACCAATGCAGAAGAATAACCT
0.999551	11.7084	TTAAATTTTTGCCATATTGCACATAGACAAAAAGATGCTCTTACAGAAAC
0.999949	7.38827	CCAACGTGACCCAGTTCCATTGGGCAGTCCATGTAGACAAGCTAAAACCT
0.961679	5.10069	GTGATAAGGCACGCTTTTGAGGCGGGGACCGTGCTCCCCCACTGTGACTT
0.936388	6.80576	ATTTGTATCCCCAAGTTCGCACGATCGCTGCCAAAATTTCACCCGTTGCA
0.774131	6.97766	TCATACCACCGGTTGTTGCAAAACAGCGCGATCGGCTCAGACGTTAGCTT
0.831498	8.6123	TGTCACCACACCAATTAACTGTGATTGATCCGCGCCAACACGCCGGAACA
0.952603	7.89365	TTCCAGCCATCCGGACAAATGACATTCGTTTTGCGGTTATCGTCCGATGA
0.999963	9.9052	TTATCGTTGATAGTATTCTTTTGCTACCCGTGTGGTCAAGTGTACATGTT
0.835543	8.75328	ATGAAAGAAGGCCAATTCATAGCCCGCTCAGCGGCGCATACAATTGTGCG
0.997974	8.27188	TTGCGCTTATTTGCTGTATCCATCGGCCATTTCTGGGTAGAAGGTCCAGC
0.999809	7.67439	CCAGACAATCGGTGTTAACCATCGCTCCCAGGCATCTTCATTCTCGCGGC
0.818452	6.97683	TGAAATTCAGTAGATACATGTCCACCGCAAATCCGGATTACGTTGCAGTG
0.664119	7.51779	ATGCCACATCCCCTAATATATTCCTAGTTTTCGTCATACGACGGAACAAA
0.761232	6.55144	AAACCATGGACATACCATTAGCGATGAGGAACGGGCGCTGTTGGTTTAAA
0.936594	7.62986	AGGGGACTATCACCGTGCGGATTCGCGCAGAGTCTTTACATCCCCCCCTC
0.975489	6.9778	CGCTCTGTATAACCACGACACCAGAAGCCCCAGGCCTTACAAATATTTCC
0.999831	8.97574	CCGACACAACTCATATTATGGTCGCTGCCGCTTAGATAACATCTGTGTGA
0.0957492	7.199	CCGGACCTCCACCAAAACACTTCCGTAACCCCTCCGGGTCAACAGGATGA
0.992705	6.66481	TACCACGAATCATACAGGTTTCGTTTTAGAATCTCCCCACACAATACGTC
0.785343	7.00065	ACTTTACTGTAACCCTGCGGTGTATAGAGTTACCGCAGTGATCAGACGCA
0.951035	8.013	GCAGCGAACGTCTCAAGGATTCTTTACTGGCCGTCGGGTTTCCGGGTGGC
0.906791	9.50516	TGCCGGGGGGTGTGCTGGATATTGGGTAACCAATACTTTGTAGGAAGGTT
0.964571	7.46685	CCGCGAGTTTCTCCACCCCCTGTGATGAACACATGGAGACTTGCTTTCTG
0.999852	5.57599	ATAATCAAGGGAAATTTTTGGATTAAGGTTCTGATTACACCATCATGGGC
0.994912	7.27287	ACCGTGTTAAATATATCATGGTTACAGCACTGTTTTCAATTGCATACAGA
0.00154615	5.89703	TGTGTCTGCTACCAACCTGGTAGGGAGATTGCGGCTACAAGCCAACAGGT
0.0109666	6.90065	CGTTTGCGGTGGCCCACTGGTGACTGGGAGCTGCATGCGTTGATGGCTTT
0.634447	4.56004	GTGTTTCCCCAGCGCTGCCCATTATTTACCGCTTCTGCTAACCAGGGGCA
0.903238	8.24605	TTTCCTGACTGGAGCTGGCCTTTAACGAAAGTTGCGACTAAAATCACGCG
0.997904	7.37159	CACCAAAACATAAAAACAAAGCGTGAGTCAAGGCGGGTATGATTAATTCT
0.986716	5.32559	AGTCGATTCAGCTTATTATATTCACCGATACCCACCAACACATGTAAGTA
0.990799	7.70371	ACGCATCCCACAGAATTAATCATATGCGGAGGGCGATCCACCCCCTGAGT
0.476344	6.13321	CAGCCCCTGCGCCATTGCACGGGTAACTCTTTCGCATCACAATGCGTTTC
0.999363	9.22881	ACAAGACATACGGGGAGTCCGCACCTGCTGAAATACTTGCAATAAAATGT
0.99905	5.77255	AAACAGTCCCTGGTTCGTTGCCCACACCCCACGGCCTTCATAGGAACAGC
0.953489	7.36042	GCTACCTTTCCCTACAAAGGTTTTTACCCGGCTTAAGGGCTTGGTTGAAC
0.148571	9.03547	AGAGAGACTCGAGCAGTGTGCAAACCCATGCAACGCGCTATACTCTCTTA
0.983665	7.86358	CGGTTCAGCGGTGAGAAAGTGAATGAGGCGTCAAATACAATTACACGGAC
0.883671	8.97577	GACGACACGCCACGACGCCCCTTAAAACGCCGGTGCTACGGGACGCCCCC
0.170259	7.21234	CCAAGGCGAAATTTATAGTGATAACCCGTTGGAAGACCTATGTTACGGCC
0.800914	6.92379	CCGCAACCAAACGACAGGTTCACAAAGCAGCCGTTGAATGTTTTCATACT
0.992138	8.48172	TGCATACCACATCCCAGATCACGGACATCAATGCTATAACGTTCGCCCCC
0.819933	7.22488	CCCACAGACACCCCATGATGGGCTCATGATAATCACGGGGTGGAAACCGG
0.7538	7.27901	TTCCCTAAATCAATTTAACAACCCCTGGGACAAATTGTTAACATTGGACC
0.00922823	7.92211	CTTGGGAAGTGCTAACCTAATTGGTCACCACCAGGGCAGCGGCAAGTCAA
0.393007	6.56564	TGCCTGACCTTAGCACGAAGGCAAACCATGGCACCACTGGCGATAATGCT
0.0661483	8.58577	AGCCGACCAACCAGCAGTTCATCGTGAGCGCTTTTTGGGCCAGCAAGAAC
0.995181	9.69512	CATGACCGAAGAGGCGACCGTATAACCACCAGGTTGCATCCTTTGACAGA
0.00459834	7.4529	TCCCGTTCAAGAGGAAACAGGGATAACGAGACAAAATTTGACGTTTTAGT
0.0200077	6.09797	GAAGCACATTATAGGCAATTCTTGACATCGTCGCCAGCCCATACTTTAAC
0.999099	8.34801	TCCTGGTCATTAGTACAATGTTCATTCTGTAATACTGGCCTTCTTCCCAT
0.00101668	6.02897	GCCCGCCGCCTTCACTTTAAAAAGGGATCTGCACGTAGCAGCCTCCATCC
0.713046	5.86865	TCTGGAAGTGTGACGTCATACCCCTGGGTCCCCACGCCATGTTCGGGCTG
0.969757	8.63525	ATGAGATGGCGATAACAAAGTTAATGCCCACCGAGGTTAGTATCGCGTAT
0.633766	9.39519	GCCCCAACCTAATATTAACTTTGTGTAAGCCGGGGTTGCCGACTACCAAC
0.0515137	9.76632	ACCGGGGGGATTTACCATGAACATGAACATAATGTCCTATTATTGGTCTT
0.996923	7.13689	CAACCTTCTCGTTCGAATAAAGAGCACCACAGGGCGTAAACGATGATTAT
0.651293	7.39518	AAAATTGTAGCATGTTGGACCACCACAATGCCACATCCTAAATTTAATTA
0.341636	6.81904	TGGATCATTCAGGAAAATCCCTAGCAGGGCGGCAGAATATTGTGAGCGCA
0.988854	7.11051	GGGCACCACCGGCTGTCAGAATGTTGGCGCCCAAGTTAAACCCCCCCACA
0.0915644	6.46705	CTGTGACGTTATCTGCTGGCCCCTGGGCCAGGAGATTATACAATCAGATA
0.995175	7.29137	ATCGACAGGCCCCGGGGGAGTGCATTGCGCGCCGATGGAACATATAATTC
0.66777	8.8361	AGCGGGAGAGTGCGTTGCAATGATGGTCCTGGTGTGGCTACAATGTGAGC
0.122418	8.5095	AAAGCCCTCAGTTCTGTAAAATAAACACAAACGGTGGTCTATCGATGCAC
0.034295	5.99209	AGGTCCTCACCCCCCCTGCATGCCCCCCATGCGTGCACTCCATACGGTCC
0.00518711	6.26864	CCTTCACCCCGTGCGTCATATGCCTCCACGCTTCTGGGAACACCAGTGAT
0.999805	6.4621	CCGCGACCACCAACAAGGGCCAATTCAAGTTGCCCAACCATACCCAACCA
0.00893545	7.2499	AATGGCGGCCCTTTTCCATTACCATCGCCCAGCTGCCTTAAAATTTTCCT
0.983258	7.40572	GCAGATCAGAAACTTCCCCCGCTCAAGAAACCCTTCAAGTTGTTCATCAA
0.0357744	6.77837	ATGTAGTTGGCGAAAGTAGCTGGGAGCACCTCGCACAGCTGTACGTTGAT
0.018968	6.12628	GCCAGTTGGTCCTTATGTGCCCCATCAAGCTTGCAGATTATAATATGCAG
0.798005	8.46205	ATGCTACCAAGATTATTGTCTCTTTTACTGCCTGCAGTTCTGTTCTTCCT
0.999799	6.65405	AGAAAGTGATTTGGATCGCGTTGCCTGCCCCAAACCGCAGGTTCCCCCCG
0.0301064	9.06049	TGAATTGAAGGTGTACAATTAAAATGATTATAAGTCGCGGCTGTTAACCA
0.000239699	5.93641	AGGGGCCGGGAATCACTGAACAAGGACCACCATGAGACATCACTGCCTAA
3.13e-05	8.17421	GCAAAAACTTTTTAAATACAGGAACAGACCCCACTATGGTTCATGCCTCC
0.999749	7.8	CGGCAACGAAATTCTGGCGCCATTAACGCACGGTCGTGCTGACGCAACGT
0.0833319	7.23186	AGCTTCAATAAGGTAAGTTACAGGCCTACCCAGGGTGTGATGATCTTGGC
0.00668337	6.16404	GTGCTTCCAGGACCCGGACATGGTAACAGGTCGTCTTGAATCATGGTGAC
0.00123266	5.68167	CGCGCCCTCGTTTTATATTTATGGTCGCGGTGACTGCTGTGTACTTTAAC
0.947981	6.98197	GTGCCTAACGCCGGACAGGTACGCCCCGGTTGCGAAGTTTATTCAGAATT
1.59e-05	6.00789	CGGTGTTTCGTGTTATACTGAAATCTGTACCGGGAGGTGTCCATGTCCCA
0.881165	6.45917	TGTTTTCAGGAAGGCAGCCGGCCGTCCTACACCCACTGTAATATTGGTGA
0.929227	7.62253	TCAGGGATTGTATCATGCCACTGCCCACCCTGTTGCATGAACGGTATGGC
0.951123	9.741	AAGTTACACCAAAGACAGGTGAACTATAAGAAACTGGCGCTGGCATACCA
0.983979	7.96031	GTATAATTTCTCGACGTAAATCTAACCCCACAGTTCCGCATATTGGAATT
0.101821	7.80622	AAGGAAGTGCGGAACATTGATTTTTCGAATCGATGCTGATGTCAACCCCT
0.999962	6.22927	GGGTAAAAGCCCCATCGGAAACCGGGACAGCAAAGCTGCATTGCAACCGA
0.00179619	8.60416	TCGGCAATTGGTCGCCTTTTCATAATTCAGCCCAATTGCAAAGGACCAAA
0.00517188	8.34396	ACCCCACTGGACCTCCTATCAGCCCGTAGCGAAAAGGTGGGAAAAATCAC
0.095165	9.42354	ACGCTGATTTGTGGTAGACTGCCATCCAACAACAGTCACCCCACCCACAA
0.998955	7.73358	CTTTTTCCGTGGGCATGAACACACAATTCAGGGTCCCCACTATTTTGCTC
0.000717416	6.79107	GCCCTCGGCCGACCTAAACATGAAACACGAATGGTTGCGATGATGTCGAA
0.0318707	6.2782	CGCCACCCGTGTGATCTCTTCTACCCACCAACCCCAGCACTGGTGCCCCA
0.898938	7.47282	CGGCGTCTTTATTTAATAACATTGAGCGATAGGTGCAGTTTCACCAAGCC
0.719601	8.221	GGATGGGGCAGCGGGCTCATAACGAACGGCCGTGTCCGCAACCACGCCAC
0.000108851	7.19066	AGCAGCAGCACATTGATGCTACATTCGTTTGCGGGGTGCGGCAACCCCAA
0.626182	8.34797	GCTGACCCACATCGCCGATGAACGCGGCCACGCGATCCCGTGTCGCCAAC
0.176652	9.7626	ACAACAAAGTTATGAAGGGACGTTTTGGTGATTGTTGGTTAGTTTTGCGC
0.975823	7.693	AAGCTGGTGATCCTTAAGAAAACCGAGGTGCCCCACACAAAAACCCAGCG
0.563099	7.24967	ACACACCAACATTGGAAAAATCCGACAGCGCATGTACCGACCGGAAAACA
0.0962903	7.53753	TAATCCGTGCAGTACACACCCCCCCGAAAACACCTGGGTACGATGCAGGC
0.756355	6.75133	ACCGCAGTAACCGCATAATGAGCACGTTGTCACGCGCGCAAAACGTGAGT
0.979136	8.60059	CTTGGCTGGAAAAAGTTCCAAGACAAAGCCGGCGACGTACGTTGCAGCTA
0.998971	7.24825	TTCAGGAGCAAAGTATGCCCCATTTTCTCCGGATCGATGTGGCGGTAGTT
0.242379	8.16772	CCGCACCACTTACGCGTCGCGGCTGGTGCCTAATGAAGAACCAAAGTTCA
0.964629	8.64735	GCCCATGCGCTCGCCTGCAATGGGTCGTAAAAGTACGGCCACCTGTAACG
0.998355	7.86141	GACATTATTTCGCTTCGCAAACGCGATGTAGCAGGGGAACACAAGCACCG
0.999832	8.14197	AGACAACAGGCTGCCGTTGTCTTGCGGCCATCCACCAAATGATTGCCCAT
0.996517	7.60739	ATGAACAAAGGTCCTGTTTATCGACCAACCTTATTGTTACGTTTATGGCC
0.218164	7.58862	CTTACCCCTTGCTAGCTGACTAAAATGGCCACACCCACGATTCAAATCTT
0.88538	7.6791	CCTGATCACAAACGTTAAAAGGTTTAAATGGGGTCGTAGAATATTAGCGC
0.0607276	6.83468	TTGTCGAATAGATAAATCACATTAAAGCGACCCAAAAGCACAGCTGTGGA
0.0021016	9.34433	ACACCACGTTTACGATTATCTACCCTCTGCCTGGCATTGCCCGCTGTTCA
0.998719	7.87931	GCTTTTGGGGGTTGGGCGTACACCAACAGCCACACAGCCATTGCCACGGT
0.98933	5.43988	GTTAATGGCGGGGTACGGGGTGCATTGGTGGCGGGTCCACACGACCACCG
0.0245752	6.57155	CGTTGGCCATTTCTCATTTATTGGCTTATCGCACCAGCATGTGATCCCTG
0.94438	4.8947	CGGGTACGCCATGTATTATCAGCCCCCTGTTCGGGCACAGTGTGACCGTT
0.934102	9.91386	TTCCTGGGTGTCCATGGTAACAGGCATCACGAGGGTGTGTATTCAGCCCC
0.990811	8.02782	CCAGCAGACAAGTATAATTATTCCGCCGCTTGCATCCCAAGGATGCAGAA
0.137289	7.45057	TATTAAACTACAAACCGTTGTTCACATTTGCCTGATCGGTTCGAACAACC
0.868571	7.44427	TAATAAACACAATTACAATGGCCACTATGTGTTATCTAGGGGGTGAGGCC
0.202871	6.84725	TTGCCGAGGCGTTACTCTAAGATTAACGCAACAGACCTTAGCCATACCCC
0.999348	4.02149	GCCCTTAGCCCCTGAACGGTCCATGTAGTCAACGGTAAAAACAGCCGATT
0.960891	7.66193	TGCGTTAGATGGTGTTGTCGCCTGGGATACACCATCAACCCGGTTAACAA
0.899639	6.17785	GTTGTTTCACACAGCCGTTTTGCGGCCGCTTAAATTGGTTTGATGACATG
0.681054	6.33793	GTTATCGGCGCCTTAACTAACCCAACAACCACTCCAATAGTAATCAGCAT
0.573239	7.19299	CGGTATTTCAGCAAATATCTTCATCCAGCTGGCAGATCTACTCTTCGTCC
0.99937	9.9559	CCGCGCATCTGGGTATCATGTTGCTCTTTCAAATTTTTGCTGGAGATGAA
0.00331199	8.57066	AATGTCAATTTAATATTGTCTTCAGCTGAAAGGGGCTGTGGCACATTCCC
0.955815	9.98572	GTATCAATAATCTTATTGTATCACGTTCAGCCCTGCACAAGGAAACTCCA
0.0906275	8.10036	GGGTGACAACAATTTCTTCTCGCAAGTGGAAAACAGAGTCGCATTACTCA
0.926707	7.31883	AAACCAGGTGCGGGCATGCAGACGTCGGGAATACTTGTAAAATTAAAACC
0.139452	8.75289	ACCCGTGATGGCCTTTGCAGTTTGATCTATCCATCAAGTATCCTTTATCT
0.956489	5.00934	ATCAAAGGGCCATTGCACTCACCCTCGGCGTCCAAAAAAAGTTGTCCAAA
0.17055	5.09758	ATGGGTCGGCAGCTCACCACATTCACCAGCAACACCGCGATAATTTTTAT
0.00195605	7.56858	GAGCGCTTCACTAGAATATTTCAGTGCACATGCATCCACCCAAGTCCACA
0.0502946	7.61535	TCGGCATTGCAGCAAAATAAGGCGGCGACGGGTAGCTGTGCTCTTTATTA
0.779209	8.3398	GAGGCGACCAAATGTAGGTAAGAACGGCTTTTTTCAATGATGGTTTCAAA
0.996876	10.175	TCGGAACTTGTTCCAAGGCTAACCAACGCCTTGTTCAAGCCTCAATTTGC
0.544767	6.51647	GCCTGGCGGAGATACCACGGGGTTACTTGCCACTGGGGCACGCTGCGGGT
0.833677	5.83646	TGCAATTTGGGTCGTGTATTGCGCGTCACCCACAACAACAAAATTTTGGT
0.729246	7.29569	CGGGGTAAACCTAAAAGGGTGAACCAAGGAAAGTATTGTAGGACGGATGG
0.0164532	6.89964	ATTCGACATGGTATGCACCGCTCATGCCCTTGCGCGTTTATTGTTTGCTT
0.555109	8.88881	CGTTATTTAATCGAGCCAACATTTCTTAAGTGCTCGAGTAAAATCAAATT
0.733667	4.81633	ACGCCCACCGGGATTAATGCATCTCGACTGTTCCCATGGCAAAACCAAAA
0.956468	9.39042	TACGTTACAGCACCGATATTCTCGAGGTCCTATGGCTAGTAATAACGCAG
0.684974	10.1399	CATCAACTAACACAATGTCTGGGCGTGATAAATTTGTGTACAATTTTTTT
0.124177	7.99047	GCTTTAGTTGAATAACCCACAATAACAGGGGCCGACTTTGTCGATTTAAG
0.517371	7.65658	TAGCGGGTGATGTTATTCTTGATAGAACCCCCATGCACTACAATGAACCA
0.0124413	6.77487	CCCCAACTGGGTCCATTTATATGGGCTGGGAAAAAGCTGAAATCAACACA
0.0448974	7.20171	CAGTTTTGCATCTGGTTTACAGCCCCATCATTGCCTGTTACACTAGTTGT
0.401841	7.52539	AGGAGTCCCGCCACTTTCTTGAAATGCGCGCCTGGCTTGGGGATTACCAA
0.912357	8.25399	TTCCATGGCCAATCATAAAAGGTGATGACAGTTAGCATTGTTTGCGCGGC
0.0558014	10.0692	AATGATGAAAAAGTATTCTGAAACCTCAGATGGAATGCTAACTGCGCCGC
0.345042	6.73806	CGGCGCCTCCGCCTAGTACCAATCACATTGCCAAAGGTTCCAAGTAATCA
0.234575	8.80584	CGGACGCCGATGATCACACACAAACCATGCGGTTGAAGATAATGGTGTAT
0.852413	7.07439	GGCCGTGAAGCCACCTGGCATGCCTACCGGGATAACCACACGACCTAAGG
0.0352929	8.92653	CTAGCAGTCCTTTAACAAGAACCAGTTGCCCTTACAACTACACTTTTGGC
0.99377	8.13335	CATTACCGACATCATTAGCGTCCAAAAAGTGTACACCCTCAATTTAATTC
0.807819	8.95118	CAGGGAAAGGCCTATACGGTTTGCCTTTCCTCCATCCCTCATTCCTGTCA
0.084527	8.85671	CTCGAACGCATGCCTTGCCACATATCGGGGGCGCGAAAGACAATATGCTC
0.916915	7.21585	CGGTATTATATTAGTTTAAACTGGCCTTGACTACAAGCATTCGCATTTGT
0.550765	7.15992	TGTACAAAGTGTGTATAATCTAAGTTGAATTTCACGTTGATGTCAATATG
0.987176	8.59602	CGCCACCTTCAGTTATTCTGTAGCCCGCGCACATTTACCGTGGCGTGCCG
0.0159083	7.73997	ACACCCTGTCACGTAGAAACTGGCGACAGACCAGACTGGGTTGTCCAAAA
0.577316	9.39861	GTGGACGTCCGACGTCGTTGCCATGCGGATTGCTGTTTTTTTTACTCAGC
0.00372762	7.31147	AGGCCCCCCTTTGGCAGGGTATCAAATTCGCGCGCCTTCTATGTCCACCA
0.791441	6.21499	TAAAAATAGCGTCTTTCAATATTACACGGCCCGCATTCCAATTACCGCTA
0.0634477	7.56605	GCCGGTTCAATAACGACACTGGGCAAACCACCACAGACTCAACCATCGGG
0.999825	7.31914	AAGCTTCAGTGCCGGGCGGGTCTAACCGTGAAGATGAACGTACCTTAGTT
0.999874	6.82801	CCTCCCCGATTAACTCCGGTTCGACTCTGATGTACCGCCAAGCCACACTA
0.981817	7.86231	CGGCCGGAGCATCGACAAAGATCTGTTGGCATGAACAATTTTGCAAAACG
0.0227485	6.6837	CGGTCATGCGTCGGACTGGCAGGACTGAGAACGGCGGCAGCAGATCACCA
0.0185176	5.61108	ACCAGCAAAGCACCCTGGAAAAATTTAAGTGGGATCTGTTACGATTTCGG
0.62229	6.84946	CCAAAGCAGGTGCTGTGTGGCTCGGAGTCGAGGGAAACGCCCTGACGCGT
0.525951	6.14169	TTGACGTGTGGTTATCAATATGTGCCCCCGCCCATATCCACAACAAGGAT
0.0042589	6.42067	CGGGGACGAAACGGAAACTTGTCAAATGAAGGAACATGTCAATTAATACG
0.636303	9.20085	AACTTGCATTATCAATACTGATGGTTATAAAGTAGTATGTCTTAGTTCCC
0.996826	6.99576	TCCCAGGAGTTGTGTTTACTGTTTCCAGCGCACTCCCTAATGCTGAATTT
0.00166554	5.89675	TCCCTACTTCCATTACTATGGAGTAGGAAGTATTGCGCCCCAAGGTGAAA
0.0621474	7.88081	ACGCAACACTACGGGGGGTAAGGACCTGACACACGTTAAGGGCATGGCCC
0.995574	6.28169	AGAATGTAGGGAATATTATTATTTATCCTGGAGCGCGGCACCAATAATTG
0.520445	7.25417	TTGGATTTGGGCCGATGCTGCTATAGCCCCTGTAATGGGTAAATATGGAC
0.959524	5.19097	AAGGATGGAGGGCCGTAAAAGTGGTCGGGGACACGGCCAGTGTTACCCAT
0.994433	8.27116	AAGGAGAGCATGAGGGGACGACTGCCGGCTCAAAGGTTATATGTATCCTC
0.268588	5.10175	CGACCACAACATCCCAAGGACGGGGGACAGGGCAACAACACCAATAATCC
0.702407	7.82169	CGTCGCTGGTAACTGAAGGCCTGCCCATGATGACAGGGGGGGGCCCAACA
0.995953	9.9716	AGTGGTGTACAAAGACAGGCAGGTTAACAATCCGGTGGCCTGGTGAGTAA
0.999275	6.91619	AGGCCGGTACAACTTCTCTGGCCGGCGTTCTGTCCTTCCAAGACGCGAAA
0.0297033	6.70041	AATCCCTACAGTTGGACCCACTAAATGTAAACTGATTGCACAGCCCGACA
0.826261	7.77003	CGAGGGGGCCCTCAACACGGGGCTCTAATGAAAGTTCGCTGGCCACCATC
0.936882	6.61035	CCTCCTGGGCAACGCTTGAAGCATCAGTGGACAAGTAGTGGGGTGGATGC
0.807	8.56553	TGCTGGTCGGCGTCCAAAAGCAACCTTGTAATGGGCCCTATTATACACGC
0.520561	8.86985	TGTGCGTGATAGGTGTAAAGAATTGCGGAAACACCACACTGAAGAATGGA
0.0027883	6.45922	TGACGGTTGGCTGGTATGACTTCCACACCAGGCCAAGTCTGCATGGCGTT
0.276475	9.14317	GATAATTTTGGTGTTGTGTCCCTTTGGTGCCAAAACTGGGGCTAAACTAA
0.883436	8.66312	CCGGCGGCGTAAGAACTATTACCATACCCATGACCTCCCCCCGCCTCGCG
0.994585	7.53968	CAAGAGTCGACGCACGAAACAGCCCCCCCGACCCAGTCGTATCTTTGGGC
0.999642	6.39948	CGCGGATAACATTCTACAATGCCCCCGGGTAACGACTAAGTGATGGCCAT
0.632958	8.58008	TGCGAGAACGCCTGTTGGCTGATCGGAGTGGTACTGTCGCCCAACAGGCC
0.282482	8.79216	AGCCCAGGTAGTAGGTTGTCAGGCGCTGCCGGCCCCTAAAAAGTGGTGTA
0.994439	8.02241	CGTAGGGGGACGGCGGTCGCGGTGGACGCCTATTCCTTAAACATATCTTT
0.996106	3.79171	GCCCGCTGTACACTATACTGTTATTGACCCACGGCTGGATGTTGACCGGC
0.516777	8.08466	CCGCCATCCTTGTAAAAATATCAGCACGTAACATAGTTGATTTGACTAAG
0.613632	6.9685	CGGCCCCCTACCCGGCTGGCCCAATGCTACCAATGCCAGTACATAAGTCA
0.0280209	4.78238	TAACCACCAACGCCCACCAGTCGACTTGACTGGCTCCTTATTATCACACT
0.164721	8.55331	GGATACGTTAGCGAACAGACATAAACTACAGCCAACAGGTTTCTTAATCT
0.999051	4.80447	TACCAATGAGACTTGAACAGTTTGTAGCCGATGTTAACAACAGATCAAAC
0.999819	8.23801	AGTACATGGGTAAATCTAACCGTCACAGTTTAATAAATATAATATCGATC
0.999478	7.45411	ACCCCAGGACCCCTATTCTGGGTGCCATGCCCTACCGACACATGCATCAA
0.291954	9.11999	CCACTCCCATTGCCGAACGCAACATGTGTTTCTTTTTGACGCCCAGGCGC
0.601061	6.7808	GTGCTGGTTACGCTCCCCCACCCTACGGCGGCCTTGTGCGGGGTACTCAA
0.262864	9.97142	AAGTGGTCGATTAACATATTTATGATGGGAGCTAAGGATTCATGCCTTGT
0.00234119	5.90953	CGGCCACGGCAACTACAAATGTAGACAGCCACACCATTTAAAGAACCCTC
0.656362	8.50746	AAATGTAGTCCCCCAGTGCCACTGGAGTTACCGGGTGCCAAAACCAGGTG
0.347338	7.21799	AGTCTCCTTCACTGTCATTCTGTTCCGTTATTGGTAAAGTAGTTGTTGTA
0.999865	7.31008	AGTGTCTACCTACAGAAAAGAGTGTTCCCACAGAGCCAACACCCACATCA
0.997625	7.55681	AAGACAACCCCCCTTCATCTACTCCTCCGGCCAGCCTGCAGCCGTGTTGC
0.000766656	6.07106	CCTCCCCGGAAACGGACTTACGACGCAACCCCGGCCTGGGCGGTGCTGCA
3.08e-05	7.47543	GAGTGCCACCGATACCTCGACACCCGCCTTCCGCTGGCTATAATTTACCC
0.937635	8.74019	CATTCTTTTTTGCTAAGATATTTGCGGGGGTGTGAACCGTTTTGCCAACA
0.29775	7.74291	CCCCACCAACACCTAAAATTTGATTCATAACCCTGGCACAAACGGGGGGT
0.998046	8.78507	CAGGTTGATTCCATAAAACGAATCTCCCCAAAATGATGTGGTTTCAAAAA
0.985345	5.30687	CGCGTGTAAGGTATTAAGACCCATGCATCGCCTTTGGCCACGACTTTCCC
0.976828	8.05061	CAGATGTTATGCCCTTGCTGGAAAGACCCTACCATGACCATAATTTTCCC
0.131487	7.29809	TGTCCGAGTTGAATCATGAGAAACTGCATCCGGTGTAGTATCATGGTACC
0.0748998	6.33016	GACGTGCCCAAGGCGATTAAATATCGTCCGGCGCAGCGCACAGTACTGGA
0.323652	6.80977	AGTTTGCCCGCATAGTCGAATGATGATTGACAGTCAACCAGAAACACCGA
0.156262	7.38954	ACAACACCGTACACAAGCTGAAATGGTGATAATTCGGTAAAAGAAACCAA
0.995071	7.89323	TTCACTAAACCGCTATTTGTGCTCTTCGCGATTATCGCTATAATGGCATC
0.72655	6.95118	GGGGACCTTGTGGGGTTTTAACTAACGGGACACCCCTGTCACATTAAACC
0.844604	8.29515	CCCGGCACCGAAATTGCATGGCCACCGCATTCATAAAGGCTGGCTGGATT
0.987872	6.10842	GTCCCGCGGCAAAGACCAGCTGTTCCATACAAGGACGAATTAATGATTCG
0.114835	9.46238	CGCCCCCTTGCATGACGTTTTACGCGAGGCGCGCATGGAAAACCGGCCAG
0.0613266	6.92056	TTTGTTACTTTTACATAAAGAGGCACACCGACAACGTGTATTTTTTTGAA
0.81397	9.09888	CCAAGGTAATAAACTTGATTTTAAAAATGGCGGTTGTTGCGGAACAACAA
0.146765	7.98958	CCAATTTTAAAGGACATCGGTAAGTAGGGGCCATAACCGAGGTTAACATC
0.603752	9.29633	GCGCTTGCCGCCTTAAAATGGCGAACCCCTGTAAAGCACTGTCGGGTTCC
0.958521	6.33446	ATACCACAAATATATAATAAGTGTTATACTTACAGGTGAGGTGGTGAATA
0.00034021	7.57315	ACACGGTCCACGAGCTTACAAAACGACAGTCCAAAAAGCGCACTTCTGGT
0.906682	5.07662	ACCATCATGCCAATTTATGATCCCCTAAAGTTCTTTGCTGAGATTTCGCG
0.107802	8.59204	GAAAAAAACTCGGTAGCATGAACGAAAACTGTGGGTATGGTTATGGTAAC
0.000210795	4.96033	TAACGACATGCTTACCATCACTGAACGTACCACTGCCTGGCAAAAAGAGG
0.985445	7.93594	ACTAAGCGAGTTAAGCTGGTCCCCAGGCAATCATAACCGTGGGCCTGGGG
0.0533353	5.43062	GGTTGGGGAACCCACACTCTGGATCTGGTCACATGACTTTCAGACCGTCG
0.994117	6.0069	AGTCGACGGTGTGCAGACCACAATACCGGACGCTCCCCAGTTATCCGGAT
0.326656	8.3926	CTGTTCCGGAGGAATAAATGTGGTTACACAACACTGTCCTTTTGTACATT
0.999458	8.00179	CCGGCACCACACGTGAGTCCGAATTACGTGTATACATTATAACTTTCTTT
0.981178	8.26121	CGTCCGGTTCTCAAGAAAAATGAGTAGTGTGCGACTTTGGTGTTGAGAAC
0.731834	6.47917	GACAGTTGCAGCGGGCCCCTAAGCTCCGATTTACAGTCTAAGATTAAGCT
0.239465	7.48361	AGTGGACAGAAATCAGCAAAAGGCCAACAATGGGCAACAACAATTGTGAA
0.00289226	7.25452	CGGCTTTCCTGCCATGCTGATCCTCCTGCCCTTCTGTTGCCCACACCGTA
0.150515	8.05564	TACCCCCCCCCATCAAGGACTGCACATCCACCCTCCAAAGAATTCACAAA
0.25829	7.37973	CAACGCCACCCGTATGTCTAACCCCCCGGGCCAAAAAGCCAAACAGTACC
0.977911	7.79788	TTAGACAGATAAGCTTGCACAACCAAATCGCCCAGCGGTACGTGCAGGTT
0.99748	8.70508	ACGCCACTAGGGGTTGGCAAGAATCCACACAGCGGGATAGAATCAACCGT
0.570599	5.83348	GACCCATACCCGCTGCCAAGTTGGCCGCCCCTAAATAGTGATACCGGGAC
0.77847	10.0035	CATTGATTAATGTATACTGAAATACCTGTGGGGAAAGCTGTTGCACCGAC
0.998355	8.15126	ATGCATTCATTTAACGAACACGGAGGCGGTGATGGCGGCACTCTCCGGGT
0.997042	9.178	TGGGGACAAAATTAATGGGGCCGTCTGTCCTCCAAGGTATTTGCGTGTAA
0.833166	6.83559	GTTATAAATACGTAACACAGACCAACAGGTATGAATTTATATTTCGAACG
0.996566	6.05613	ATCTCCGTATAAAATTCTCCGATCCCAGTCAACGCCGAGGATGATTTATG
0.995608	8.25517	GAGGCCCCACCATTGGGCCCTCATTTAAAGCTTCTGCCGGTTACCTTTCT
0.77121	6.07215	GATCTGAACGGTGAAGCCACGCCCACACCGGTGATAACTATTTTGCCGCT
0.00511795	6.05069	CACCAACTTGCCAAAAAATACTATTCTCAGGCATGGCGTAACTTTTTCTG
0.00811249	5.25817	TCCTTTTGAACAGTGCACCTGTGAATGGGGGCGACAATGATCTATTTAAC
0.0206595	8.24617	GGGGGCACGGCTGAAAAACTCCCGTCAACAATTGAACAAGACATCACCAT
0.969579	7.88426	GGAACAGGTTCACTCGCACCCGTAGCTGGACAACACTTCCCTACAGGTAA
1.16e-05	9.38301	GAGCCGTAAGTCCAAAATTTGGTGTGCAATGTTAACCCACCCATTTGCCG
0.998284	8.02871	AGGACAGACAAACCACAGCACCTCGACCCCCACTCAACTTGTTAATGTCA
0.141625	7.61091	CCTGTGATGGTGACCTGTGTTTATGCATCACAAGTGTGTCGGCATGGAAA
0.324947	4.6968	ACAGACCATTACCGCTGTTCCGCTTCACTGGCCCTTACGCCCTATTAGTG
0.00049789	7.84614	ACCCCCGTACACCTACAAAAGAGCTGATTGTTGTTGAGTATTATTTTCGT
0.241492	8.32962	TTTTATCACCGCTTACACTATTATCCCATGAAGGCCTCCCCTCAGACAGT
0.951425	6.92354	TAGCGCTTTTAAATGGCCGTTATCAGAACGTCTGTGTATGGAAAAAGGTT
0.812514	4.53009	ACGATTGGCGCGGTTCTGTGAGTCGCCTGCACAACATTGGACTGGCCAAG
0.993814	9.51451	GTAGCATGCTGGGCAAAATCTTCATCCCGTAGCGATAATTTTCAGGTTAT
0.307145	6.29425	CATGCGTCTCAGATCGCGATGGCGCAAGATGGAGGTACTATAATGAGGTC
0.583308	5.21621	CCATATCGGGGGTTGGCTTAAGGTCACGTTACTATCAGTGGATTTCCCAT
0.303891	6.75614	GAATAACCACATCATATGGCGGTCCTAATCCGGCTGTGTAAACTTCTTAC
0.96895	10.1059	GTTAACAAAAAATCTCAGCCGAGCGAGTCCCCAGGACCCATTGGGGTAGT
0.997754	6.12612	TGTCACCAGGGCGCATGGGGGGTTGATCGCCCGTCCTCATGTTCCTTTGA
0.220055	6.82834	CCCAGGGCCTACCTAAACTGTACTCCTGCGAGTTGGTTTAAGCCAGTCAA
0.751372	6.37527	CGGCGACACCGTAACGCCGGTTTACTGGTGGTGCGGGAAGGAATACATAA
0.999307	7.3121	ACACAGACAACCTTATGCTCTGAATTTCGAAAGTCAAATCGTCGACGGCC
0.107781	6.38191	CCCCAAGCTCCCTTTGTTACACACAGTTTTTTGGATAATATTATTCTCCT
0.531441	8.14532	AAGGGGACGCACGATTAAATCCGGCCTGGACCGGTGAACCCCCTAAGCCC
0.0920056	7.40863	TGGGTTAGCTCAGGATCGCCCAGAACGCAATTCCAAACAAGACATGTCAT
0.999771	7.15032	ACTCGTACCACCACCAGTCAGCCCATAGCAAGGTCGCATTCCAGCTGGCA
0.431463	7.70018	CCCGGTGATGCACGGGACGACACGGTACCTTGGTTAACAGACGCTGGCAC
0.003045	7.24767	GCCAATTAACGCAGACATATTGATTGTAACCACCCGTCTAAACCATATAA
0.840553	5.08681	TTAATTCGGGATATATAATTCAGATGGCCCCGGTATGCCTATTTAATACC
0.421955	7.2873	CACGACCCACCATTATCATGCTCATCTTTGTTACAATCGTTGGAGGTACA
0.999947	7.83487	CCACCACCGTCCCAATTCGGACTTCTCGCGCTACCTGTAAGGGCCATGCA
0.289368	8.91239	CGGTAAACAGCGCCCTATCATGAATGACAACCATTGTGTTAACGGGGGCA
0.997296	7.38461	CTGCCACATCACCGATAGATCTGATCACCCGGACGGTTGCAACCAACCCA
0.723011	8.52945	CACTCCAATCCTAAGTGAGGGTCCGACGTTGGTTCAACCGCCCCCCCAAT
0.192856	7.34418	GCGCATCGCATAGGGCCAGTGTGGTCGTCACCGGTTTTGCCACTTAGCAC
0.0060617	9.9881	GCTGATCCAGCAGTAATCTGATCTGATTAACCGGAACGGGTTATGTGAAA
0.0587969	7.44535	GTTTTTCGCCTGGCACACTTATAAATTGCCTGTTGTATTTCCCTTATGAG
0.0205882	9.18555	CCAGTTCGCGTGTTAAACTGACTGTAATGGAATCAAGTTTTTCACGCGAA
0.279637	9.45822	AGGGGCCTTGTTTGAAGGCGCAAATCAAAATTTGCAACGATGGCAGGTGT
0.998002	5.8095	TCTGATGTATTCAATATTATCGAGATTCCAACGTTTGCACTGAAAGCTTG
0.93839	9.77115	CGCCCATCATCTACCCCCGACGAATAGGGGATCCATTGAGTGCGGTTATT
0.0161159	6.8308	TGCCGCTGGTAGGCCCGCGTAATGATAAACAGCAAATGGAGACATACCAA
0.049805	8.97002	CGATCCGCCGTGACAATATTGCCACGTAACCTTTTATACCGGCACGCAGC
0.580368	8.12223	ACTTCGGCGCAGTATAGCATTGGCATTTCAATGGATGTGTCCTTGTCCAA
0.440987	7.38431	GGAGAATAAGGGTAAAATAAGCTACGGCCAGCCACAGAAATGACCCCAGC
9.32e-05	7.56184	CAAACACGGACGTAAATTAATCAGCCGGATTAAGCCGTGGTCAACCCCAA
0.996838	7.96542	CGGTAAACAAGCTGCTGTAACGCCTTGCAGTCCGGTCCCAAAACTGGTCT
0.467785	7.79033	GTCCACAAGGTAAAAAAATCACCATTGGTGCAACAAAATACTTGCATTCA
0.177369	6.50093	AACCACTGATCCCGAACCGGTTTGGCCTGGTGATCCAGTGGCCTTCATGG
0.954282	7.79952	CTGTGCTGGCATTTGCAGTCAGAATTATCCATCAAGTATCTGTTATCTAA
0.588443	7.35644	CTGGTCAGACATTATTTTCGCTGACCCCTTTCCAAAAGATGCCGTCCGGA
0.967141	6.94866	ATCAAAAGATTCCCCATTAGGCGTTCCCTTGGTTGCTGGTTACACCCACC
0.998267	8.38281	TATAGTTGATGTCGTACCCACCTTTCGGGCACATCATGATTGGCGTTAAA
0.995456	8.34156	GTAAGCGAGAACCTCTCACGCAATTCCAATGACCCGGCCAACCCAGTAAC
0.00489638	7.18109	ACAAGTTAATCCGGCGCTATTTGGTCGGGCCTGCGTTGGCCAAGAAAACC
0.469111	6.0559	GATGGATGCGCACTACTCTGCGGCTTGCGGTGTACCGGGGGGGTACCCCT
0.999875	8.78698	CCTCGCGATGGGTGTTAACGAAGGCCCCCAACAATGTATATTTTATCAAA
0.993077	7.02569	CTACTTGGGATACATCGTACTGACCTAACCTGTCAGAAAACTAAAGTCAT
0.836712	6.90305	ACACTCTTGACCAATAACCACGAACCGTGACACAGGTCACCAGAAAATGA
0.930451	6.79347	CTTAACCGTTGCCGTAGCCTTCCAGACTACGAACACATGTTGTTTCCAGT
0.00199462	7.40828	ATGAAACTCGTGGCCCACCACGACCGTAAGCGAAATTGACGGATTAATTT
0.46245	8.30457	GGCACCATCTTTCAACTTTACCTCTTGACCCAATGTTGCCACCCTAAATT
0.888638	8.40045	GACCGTGGTGCTTCTGACCACCTCCACCTCAAATTGGGGAACGCATTTCT
0.922112	9.3057	TACTCGACATAGAGGTGGCAGTAACCCCGTCAATGACAACCCCACCACCA
0.0468938	8.76611	TGCCACCCCTGAGGGTTTTATGGTGACCTTAGTTTTCAGTTTAGTTTAAG
0.00505972	7.35024	ATAGGCGAACGGTACATGAAACCCCAAAGCTTTCAGGTTATATTACGCCT
0.00302109	6.67753	GAGGTTCTCATGCATAATATCGATGCACCTGTAGTTACGTGAAAACCTTG
0.98369	8.51408	TGCACGATGCTTTCTCGGAACTTGACCATTCCTGATGTAAAATCAGTATT
0.565531	7.39612	GCCCGTGATCTGTTTCCCGGGTCCCCAGTGCTTGATGGGATTGGAGAAAA
0.965254	6.63767	ATTTTTTTTCATTGTCGCTTTCGTTCCCACCAGACACTTAATCTTCCACG
0.0510308	8.14105	GCGGGCAACTCTCAATAATTGTAATCCCCTGTGGGTAACCCCGGTGAGTT
0.989096	7.5879	CCCTGCATTACAAAAAAACCCTTTCAGGGCCTAGTCATCTTGTAGCGGCA
0.990714	8.04698	AGGCCCGGGCACCACCCGGGGTTGCGACAATGTTCTCCCCGGGCCGCACC
0.98089	7.89902	TTGCAATTTGACAAGTGGTTGTCAATGTCGCCAGCACCTCACTTTGACCC
0.986665	7.70881	TTGCTTGAATACAATACAAAAGGGTGGCCATAACACCTGAATATTATATT
0.985755	7.88659	ACCTGGCCTGCCGACAACATAAAACCAGCATGTTTGGTTGGATTGGCTGA
0.0953371	7.94094	GTGCGACACAATTTAAAAAAAAGGTTAAAACGTTTGTCCTGGCGACTGTT
0.194199	7.34854	ACGGCCCAACATCCGTCTCGACAATGCGTGGTAATGCCTGGCAGTACGGC
0.991615	6.15976	CCACCAACCACAGCATGCTGGTCGCCATGATCTACACGTGCATAAGGGGT
0.20535	7.13288	GCGTCTTGACGTGTTATTATTGGAACACACCAACATGGGCTAATCTTGGC
7.82e-05	8.00198	GGGGCGGTCGCTTTAAGTTTTCACGTTGCAGGCATCAGGTACCACGGACA
0.0724263	8.27357	CAGGAGCATCGTCCAACAACACCACACGGACGGCCGGGGTGCGGGGTGCG
0.000269923	5.14166	GCAATTTAGTGCACATAATGCGACCTAAACCAACGGATTATCGGCGCTTT
0.216784	7.55549	AGTCCGCCGGGTCCCCCTTCATACCAGTCATTGGACCACACAATAGTGCA
0.999308	6.2684	TTATAGCAGTACATGGCGGAAACCGTCCGAATTCCTGATAAGCTGACGCC
0.993795	5.40675	AGCCACGTCCACCTCTTAACAACACAAAATTGTCAACAAATGACAAGCCC
0.929492	4.96987	TTCAAAAGCCAGCCCGGGGGCCCAACATACACGTGCGGTATTGTCAGAAA
0.0218169	8.25451	GTCACATGGGGTGTATGATTATCACATTCTGTTCTGTGACCCACAGTGAT
0.0566044	8.70907	TATGGGTATCACCGCCATGTTCACACCGCTGCAATCAGAACCCCAGCCAT
0.0122862	5.94272	TACAATGTGGATATTATGATTTGGCTGTAGCTTTTTGCCAAACAACCAAG
0.622779	5.23007	CGTACCCGTACACTAATCTGCGTTCAATGTTCTTACATCATGACGCCACA
0.683785	8.57462	CTATAGATTTCGCCTTTAACTCTTCTTTAAAATATCTGCATAATTTTAAG
1.1e-06	8.80533	CGGTGCGCCGGTTGAAAATTAAGACCCGCAGGCGGAAGGCCCAAAATGTC
0.797848	6.79719	GGGGCGGCGGACCGCATGTGTTAAGCCGCACACATCGTGCATGTGCCTGT
5.17e-05	9.30791	GGCAAAGGATAATGACCTTACCACCATCCCCATGCCCAGTTCGCCCCCGG
0.809595	8.40471	GTACCCTCCAGTCTAACCCTCCATTCCGCCGGGACGTGACAAGGGCGTGG
0.946882	6.62914	TACTGAGGAACCAACATAGCCCCGTAAGATCCAGTATAAATATTGGGATT
0.973508	6.86322	AAAACATTAAAAATCAGGGGGCACAACGACACCAGACCTGGCGTTCACCC
0.884753	5.00389	CCGTCAGGAGGAATAAAGCCCAGGACAGGGCAGTCCATCCATGTGGAAAT
0.0486718	5.20852	AGTCGACGAAACTTACTGCCGGGTAATAAGTCGATCACCTTTATGGTACC
0.594142	4.12356	GTGTCGCCATCGCACGGTAGGCACAGCCACCTCCTGATGATGTTAAAAGA
0.00637386	5.11214	TTGTAGCGTTGGGTGTGCATGGCATCTGGGACAGCCAGTTTCAATACCAT
0.991393	6.21248	TTGCCTTAAGGGTCTGAACCATAGTAACATAAATATTAATTCTGAAGGAC
0.0308492	10.1481	CTGCTGCCGCACGACACACAGAAAGGGTGTTGTTTAACGCGAATAGCTGA
0.477607	5.8949	CACGTACAGCAAGATCCTGCTTGACCTCAAGAACCTGTAATGGTGGCGGC
0.988076	9.04197	CCTCGGCAGCCTGTCAGTAAATGCGTACGATAAGAGGGTTTTGAGCAATC
0.452397	4.64173	CAACCAGACGCCGCTCACAATGGAAGATTAATTTCAAGCCCTAACTCCAA
0.923693	4.45376	TGCACATCGAGTGTGCCATCGTCCTTATTACGCCATAATCTGTCCAGACC
0.997497	7.09728	TGCCGGTAACAAATCCTGGCCTTCCTACTACTGTCGTCACACAAGGGATT
0.344265	7.43978	ACCGAAAGCCGGTCCCTGGCCTGATGGGCAGGATTATATATATAAATCTC
0.365298	7.1109	AACCCATTGACATTATCATCTTTTGCCCGGCTGGGCCTCTGCAGCTGCCG
0.576655	7.48167	CTCATCAACCATTTGTTGTATGCCACAGCTGTCGCATTATCCTGGTGATC
0.883554	7.87101	CGCCCCAAATGCCGCGTTCACGCATGCTGTATGTCTGCTTGTTCCAGGTT
0.89818	6.36996	CTTGGTGGGACCCATAACATGCTTTTTTATAAACAGGCTTGAGGTGCCCC
0.989226	7.9423	GGCGGTAACGTCACTTCTCATTATTGTTTGTCATCAACATATTTAAGAGC
0.870735	7.84841	GTCGCTGGTGCGTGGGATGGGAGCCAGGCGCCCTGGCCATCCGAAACGAA
0.989065	7.90477	AGACTGCCGACGCGTAGCCTTTGATAATGAACCCAAAACTTAGAGAACGC
0.0532014	6.76818	GAGTTCATTAAGGTAACATGACAATAGCACCCACTAAGAATATGTACTGT
0.98957	7.32752	TGATGTTTACCTATCGACACCCCCAATACCAGTTGTTATAAACTTGCGCC
0.141133	8.05879	TTTTGGCCCGTAGTAATATGATCTTTTGCGGGTGGAATGCCGGAGGTTGA
0.978775	9.32108	GACGTCGATCCTGACTAGGATCACGGACCCTGTTGTGATAGTATTCTATC
0.982267	5.72318	CAGAAGACGGCACTATAATCGACAGCTTTTACGCCTGAACGACTGACAAA
0.497052	7.75686	GTTTATACCATGTTGACGGCCGTTTCGGAACAGCACTCATGCCTCGGGGT
0.00315944	8.66932	AAAAGACCCCTTCGGTGACCCTGTAGGTCATAAAAACTCCCCAAAAGCAA
0.999643	7.36654	TTTTGCGCCCAGGCTTTCCTTAATGTCCTGGATCATGACAACATAAAGAT
0.464946	6.56679	AACCTGAACACAAGCAACCCCCGCCGCCGACCGCAACCCGTGGTGGTGGA
0.584146	6.82485	CCGGGACCCTTCGGTACATGCTAGGCAATTAAAATGAAAAGACCTGACTC
0.999938	6.1162	AGTTTTCATGTGCAATGGCTGATAACCGCCAAGCATCCCACGCCTGCGAA
0.999486	6.30067	GTTCCCCTGCCAACACCCTGTTCAACCATCCAGGTGTGTCTGAAATGAAG
0.995049	3.95874	CACAGTCCAGTCAGTACCAACCCATATACAAGCATAAAAAAATATTTTGT
0.718278	7.66085	CATCATTTCTGAGTCCATCCACCCAACACCGGAAAGTATAGACTGCCTGG
0.999473	5.60139	CGGCCAATTTAACCGAGGGGGACATGACCTACAATCAAATTATTGGTAAT
0.991333	8.41917	TTCGTGATTGTGATTTGAGGGTAACAAAAGTTTGACGCAAAATGATGCTT
3.97e-06	7.84382	AAAGCCAGCGATACGTTTGAACCACATTGACCCAAACGGATAATAACGTG
0.973786	5.66844	CCAGAAGGGAAACCCAGTAAGATCACGCTTTAGCCGACGATAATGACGGT
0.999215	6.60146	GTACCGTCCCCACTCATGCTGATATGGTAATGTAATGAAGGGTTAAACCA
0.236899	5.77512	CGAACGCATACCTCACCACATATCGTGGGCGCGAAAGGCAATATGCTCCC
0.914707	5.86669	CGCGTCCATCATGAATGCAACGAAAATCTTAAAATATAAACTGTATATTC
0.0575428	8.10258	CTACCCCTGTTGCCCTTTTGATTGAACGGAAACTCCGCTAAAATTGTTCA
0.989541	5.72854	ACTTATTAAGCCGTATTGCCGCCTGCAGCCATTTTATTCACACTGATTGC
0.994765	6.94663	GGGACCAATAACCCCACCAACCTCATACCTCAAATCCCCATGTAATAACG
0.844807	7.03942	TTTACCACGTGCCTATTTTACTTATCAGGCGCATTAAAACCTTTTACCTT
0.999726	8.27773	CGTGGGTGGGCTGGTAAGACCGGACCATCCGGGACAGGAGTTGACTTCCA
0.0895933	9.2482	GCTGCAAAAAAAAGGTAAAATTGTGCGACGCGTCGGTGGCAGGTACCGTA
4.08e-06	9.09029	GACACCAAAGTAGTAACAACTTCCATTTGAACCCCCTGGGGCACCTGAAC
0.999624	7.73704	ACCCTTTCTGACCCCGGACAAGACAAGGCCATCCAAACAGTGGCAAACGC
0.994053	6.58974	AACCCTAGGCCGTTGTTCAACACCAGTTGAAATAAGTGTACCGTTATATT
0.858283	7.39083	CGCCAACATTTCCCTAAATGTACACGGGCATGAATATAGAAGGGCCCAGT
0.999732	6.61694	CCTCCATTGCCACGATAGGGTTTCTGGTAAAAGTCCTTTATAATGGATTG
0.913891	7.03559	CGGGAACCCCCCGCGTGGTCCGCATTACAGCCGACAATCCACTACAGGCA
0.192354	9.57998	CCACATCTCACCTTACAGTTTTCTGGCACCTGTAACACGGTACACCATTT
0.000114192	7.02945	ACCCGGCCGTACAAACACCCTACACCACCGCCGGCACTTTACATTTGATT
0.0236706	5.95005	GTATTCAATATCTTGCACCAGGAACGTCGACCAGCAAGGGTGAGCTTACC
0.300473	7.51429	CGTTGGTGGTGCAAACGTGCGCAACGTGCTGTCAATGTGCCATCGTCGTG
0.0100173	9.66453	CTGGCGACACATCAGTATATTGAGCATTAACCAGCAATCCGCGACAGCCA
0.44066	7.66378	GCCAACAATAGGTGAAACTCTGCCTTGTCTTTTTATGGCACTGATGAAAT
0.476779	8.23481	GGCATCCAGGGTTGGTTGAACAGGTTTACAGGACTACCCCATGAGACCAT
0.00785456	6.81697	TTCTGGCGTACCCCCGCATTTGGCAGTCACCGTGTCACTTCCTCCTTTTC
0.38179	7.87061	TGTGGCCCGCATGTTCGCCCGACGCTACCAATACCCCGGGTTAGACCATG
0.00626788	7.84403	TGCCCCCAGGTGGTTGCCGCCGGGTTAAATATATGAATTACATTCCCCAC
0.997429	6.93327	ACAGCTTGAGGGCTAATCTCATGATGGATATCTTTTGCTGGGCCCTTTGT
0.987185	8.07828	GCCATGCGTCTCTGATCGTCATGGCGCAAGATGGAGGTACAATAAAGAGC
0.311736	7.72176	GGCGTGATTTTCGAAGCTAGCGTACTTTTCAGAATGCCCCTTTTGCCTTT
0.0296566	7.38993	AAATAAAATAAATGCAGTTTTCGCGGGTGTGGTGAGCATACCCTTTGAAT
0.882046	5.20425	AACGGCATATCTGCGGTAACAAGATCGTGAACGTTTAGCAGGACCTGCTG
0.704887	7.65424	ACGACAGCCACCAGGGGGGGCCCCATACAGGGAAGCACCGGGAGGGTGAT
0.238503	8.3937	CGAAATTTTCAGCTAAAATGTACCCAATGGTGGTGAACCGAACCGGCACT
0.977565	6.07955	ATACACCAGGGGAAAAGCCAAAACACTACACCCCCGAAATGAACAGCGAT
0.0666019	6.60734	TTCTGCAGAGATGCTCATCGAAAGCGCCCATTTGGCTGGAAAATATCGCC
0.533991	7.57351	CAAGCGATATCCGGACACATTACACCCAAAAAAGTCATTACACTGGCGCT
0.180015	7.98988	ACTTCACAGGCCCCCTGAAACGCATTTCGGCGGGCCCTATCATCGTAACC
0.0113672	7.92314	ACGTGCCCGCACGGCACAAAGGCTTTTCGCAGCGCAGGCGTCGCACAGGC
0.986866	10.1314	TTACGTTGGTTTGCTTAAGATCTTTAGACCACAGGAGGTGGGGCGCCCCA
0.000308325	8.23308	GGGGACTGTGATCTCTGGTACTGGCTAAATCGAGTCGTGGCAAAGGACCT
0.949402	9.40454	TATGACGTTAAAGGGGCGGGTGTCAGTACAATTTAGTCTACCCTTATGGA
0.923597	6.00621	ATGAAAAATACCCGCGCGGGATCAGAGAGACGGCAAAGGTTGCACCAACT
0.891654	6.23679	TCCTCGTTGGCCTAACGCTTGCCGCACCACATCATGCCAGCCATGAGTGC
0.883177	7.42479	GTGAAGAAAACCCGGGTGTACCCTCTCACCGGCATGGGTAACCTTGCTGT
0.489277	5.00389	CGTGGCGGCGTTGGCGAATCTCCTCCCGGCTGCACCTTTTTTGTTCAGGC
0.0601518	9.25405	GCGGTCCTAACACCCCTGAAAACCCTGTTTTTGCAGACGGGTAGGACCCA
0.985893	6.35136	AGGAGACGAAGCCTAACCGCCCAACAAAGCAGTTTGGATGTGGGCTGGCT
0.142781	9.70889	TGAACACAGGACGCGCTGCACTTCTGCGCGACCTTAATGCCCTACCTTGT
0.00786249	6.87102	CGGGGTATGACACTATATTTCTGGTGAATCTAGAAGGTAAACAAAGACCT
0.65942	6.66836	GTATTCACCAAATAATCGCCATGGTGAAAGAAACCCGTGCATAATGAACT
0.667455	7.56059	AACCCGGACAGTACGGCTCGGTGCCCCGCACCCCCAACACATATTTCACA
0.383422	6.80061	AGAAACCCTGGGGCCGGTTAGTAACCCTTTCCAAGGTAGAGGTACACGTA
0.982123	8.68796	TCCATATTTCATTCGTTTCCAATTTCGGGGGCCCCGTTTCTGTCGCACCA
0.0474908	6.26423	TGCGTCTGCACGGTCTGATTCACTTAGATTACTCACCTATCATATCCGTC
0.999562	6.37562	AACCACTACCCCCCCACAACCCTTTGCGGTTTTCCCGTAACATATTGGTT
0.00481345	8.08755	TAAAAAAACACACAATTACCCTCAAAGGCCGTGCAGTCTTACACACCGCA
0.483272	9.46307	AAAAAGAACCTGTTCAGGTAATGTTAACATTGGGGCCATAAGGTCTCCAT
0.989291	6.38636	CGCCCCCGGCCACGCTGGTTATATTTACAGATAGGTAACGTTTCTATTCA
0.0421417	6.32473	TTAAACAGAAAGTGATGTGATTGCAACACCATGGGACATATCATAAATTT
0.975444	5.87478	TGCGAGGCCCTGCCGTTGGACGCCCGAGCCATCATATCATGATGTTAGGC
0.965429	6.92766	TTGTTAAAGCCTAAACAGGGGGTAAGTTGGGACCCCGGTAATATTACCAC
0.99882	8.34518	AACATGCCCCGTCATTAACGCCCACGTATCAAATCCGTAATAAGGGCAAT
0.000168032	6.95488	TCAAAAAAAGGCCACAGACTTGAATTTACATGTGCAGAGTACAATGAATT
0.00695519	5.65021	TGGCCCGACCAACAAGCTGCGCATCAATATGCTTTACGTTCACCCTTACC
0.608345	6.45057	GTGCCGCCAAAGTAAAACTTAACACCAGCGACGTTGCACATATTCAAGGT
0.99549	8.30582	TACGGCCATAACATTCTGTACCCAGCCAGTAGCCATTACCTGCCGTCAAA
0.0124521	9.7359	TTCGTATTTTCGCCAGACTGAAAGCAGATGATCCATACCCATGCGGTTAA
0.0407164	8.56378	CCCGTCCCATGTCCGAAGTCTGCTGTGGCCCCGAAACCAGACCATGCGCC
0.823087	7.60081	GGCTGAATCCAGAACGACTCACCACCGAACTGACCTTCTACGTTTGAAAC
0.288089	9.48882	GCCGTAATGGGCGTATCGCCAAAAGCTGGGCACGCCCGGGACCAGTATGA
0.0918718	6.13199	AGGTGATGTTGAGACAAAACCGGATCATGTAAGCGCCATGCTACTGGCTG
0.922966	8.8872	GGCATATTCACACAAAACACAACACAGACGGCATACCCCTGGTTATTTTG
0.653751	7.0447	GAACTGGCCCACCTGTTCTCACTTTACTGATCGCCATCGTCCGTAACATG
0.0151341	5.0464	TCCGCGCAGCTAGCCACTTTGGCAAGGGGGTCAGCATTGAACAAGAGACA
0.0319816	6.92331	ACAAGTCAGTAGATCGTAAAACCAGATAATTGGTGATCGTAAACGGAGGT
0.684396	8.69111	GGCCAACGGCGACCATTTCAGGTCCGCTTAATAGCGTCATGATCGTTGAC
0.220987	7.06215	TTCGCCAAGATGTATTGCTATGCGATTGCCTGGAAATCCCAATACCACAT
0.873462	5.33613	GGTTTTAGATGCGGCTCAATGTTAATGACCGCTTCGGGAATACGCGAGAG
0.958722	8.97413	CGTGGTACATATCTGTGGATACTCTGAAGGCATTATGATTATGTACAAAT
0.166189	10.1031	CAGTCCCCGACACCTTGAGGACGACTGTTGAAATTTTCGCAAGCCCCCAA
0.0038512	7.94706	TCCCTGCAGGCCCAGTAACAGGCCACCAACCGCTCATTTACAATACTTAT
0.0242946	8.16429	GCGGCCCGGCGTTCCGGAATGTCATCCGGATGGTTCTCCCAACTCCCCAA
0.00117182	6.17686	GCAACCACAATTGGCCCGTACGTAGTGCCCCCCAACTAGGAAACATTAAT
0.979603	5.79457	CCCAGGTCGTTGTATTATCCACCTCTGATCGCACCCTCGCTAACCCATAA
0.991224	7.19656	TCCAGACGTGCAAGTGAGGTAAAAGAATTTGTTCACCAGCTTATCGGAAA
0.999692	8.19182	TGTCCCCAAGGACTTTTTATGGAAATCAGGATGCGGAAACATAAAAACAA
0.995041	6.37215	GGCGGATAAACGCTCAGCTGCATTAAAAAACGACGGACAAACTGGCTGGC
0.974929	8.03744	CTTTCGAAAAGCGTTGGAGCACGGTGTAAGCCCACAACCTGGGCATTTAT
0.996478	5.73074	CGACCCGGGTTTCCCACGTCGGCATATCAGTTGGCCAGAATTGAATGCCC
0.0114519	6.43216	GGAGGTTAATTTTCTTTGATTCATTCTGGCGGTTGGTTTTGCCGTCGGCA
0.999473	7.64091	AGCGTGTAGCCTAGACCGAACCGTGTCCCATCGTCCTGAATAATCTTGAT
0.463732	9.43253	GTCATCTGGACACCCTTTATACCGCTGTTGACAGTGTCCCTACGAAAGAT
0.00329017	6.39039	GGCCCTGGGCTATCACATGACAGACTCTCCGCACTGCACAGAATACTGGA
0.0107866	7.92917	GGCGGCGTAACGCTAAAGATAGCTGTTTTTCGTAAATCTGCTGTAGATGT
0.532973	6.32321	CGGAGAAGCCTTGGAGAAATGGGAACCCCAGCAAGCGGTAATGTAACGGA
0.999895	9.58198	AGTTTAACGCACCCACACGGTGTTGACGGGCAATCATTCCTGGCTAAGTT
0.00185617	7.57734	ATCAACCGCGTTCCTCTACAAAAGGTTTCCATTTCTCGGGCAGTATACTT
0.993668	9.33725	CAAAGTCTTAAGCGTCATAATCCATAAGGTATTCTGTTAGGGGAAGGTCA
0.341438	7.67208	TGCCCCTGTTGAATGATAACTACGCTGACCATCCGTAAGAATGTGTGACA
0.969828	9.97957	ACTGTTTGTTCAGTTACCACCAACAACCACTAATACTGCAGACCATGCAA
0.109384	8.32652	ACCATACACCTTTTGGGTTTACAGGGAATGGGTGATGATATGATAAACCA
0.398224	7.13347	ACACGGCATGTGGCATAACCTACATGCGTGTTTGCCGTGATGCAGGTGGT
0.550762	7.92353	GGACATCGTGCCGGGTTCTACCACAGCTAGATCGCCTCACCGCCGGCTTA
0.97832	9.78091	CCCAACCTAATGGTACCCTGTAAAGTCTTATCCCCTGTTCAAGACACCCC
0.93659	9.66862	TGTGGTGGTTCCCCCAGAAATATTTGTACCAGTATGACCTTTTACAACTG
0.557546	8.36838	CCGCAGTGTTTAATTGCGATACTGTTTGTATTTCCTCAGATATTTTCGCA
0.695215	7.67219	CCCCCACTCTGGATATTATGGATTGCTCCGTCGGAATGAACGAATCAGTA
0.848174	6.48613	ACGACCTTTCCATAAATACTTCTACAGGCAGAACTTTTGCACAGGGCGAC
0.996411	4.92257	TCGAGAATTATCTAACCACTATTGCACCCGACTACGTGAACGGGTCAACC
0.775013	6.77813	CGTGACCACCACCATTCTCACCGTCCGCCGTTGAGAATTTTGCAGGTTGT
0.0821512	8.77443	TACAGTCTAAACCCTTGCTTTAAGCGGGGCTGTCAATTGCCCATGGTCAA
0.00130347	8.54581	GAAAACAGTTTTGTCTGGGGTATTTAGTGGAGTACAGCGCGTCATGTAAC
0.999877	6.63089	TTGCTCTTCCACTGTGGTATGAAAAAACTTTCGAATGTATAATCGCTGGC
0.142719	5.56567	GACCTCAAGAGGTGCCACCCAGGGTATGTGGGACATGGCCACTCTGGAGC
0.981851	9.38124	ACCTGTTGAAGCATTTTTGGTGCCTCCGGGTCACAGAATGCGGCCTTAAA
0.974076	9.99616	TCCACTTTTGGTGGATTGCAACACACACAACGGCCCACATGACCGGCCCC
0.0280684	7.13788	CGCCCGTACATTTGAGATTGTACAAGCGCCAGAACAGGGATTATCTCGTC
0.00444678	9.09428	ACAAAAGGCGTGCCACTGACGTTAAGATTACCCCCGACTGAGGGGGATGA
0.545172	6.58625	TACGTCGGGTGGGGGGCGGCACCGTATACGTGGGAGGCAGGATGCCCGTA
0.150763	6.96449	CACGAATTCATCCTACAATCGTTCGGTCATGAGAAGTTGTCGCGCCGGAA
0.868968	6.05125	ACACCACAAGGTCCTTGAGCACCGATGTGGTCCACCATTGGGCAATTACC
0.00250296	7.38609	CAACCCCCCTACCACTATTGATCCCGGTACTGCACCCGTTCCAAACCCAA
0.88973	5.42453	CCGCAGCAGCGGTGATAATTGCTGGGATCAACGATATCAATAACGCACAA
0.0270772	9.18714	AAGCCGAAAGCTGTGCATTGCCTGGAAATCAGTCAGCCTATTCTATGTTC
0.000200585	9.08351	GCCTTAGCTCGCCGAAACTAACGCCAACTAACAACGTGGCAAAAAGTTAA
0.510744	5.4356	GGACTGGTTCCACACCCACCATGCAAGCGGAAATAAGCCAAAAACCGGCG
0.376657	5.93331	CCGGCCAGAACAGGGGTTATTGCAGGTGCCCCGACATGAAACCACCAATA
0.934682	10.1398	CATCCACCGCCGGACAGTGGAACCATGCAAGTACATGTACAATAAGACAT
0.965686	6.45456	GTCAATATCTGGCTCCAGAAAATACCCCGCAATTTCCCATCAAAACCGCA
0.954445	7.4597	AAGGGAGCAGCAAGATGATAAGATGTTGCGACCACTTAAATCCGCATCAC
0.0202385	6.40922	CGCTCAGGCCTCAAAAATCTCATTGCAATTGTGAGCTGTAACAATCATCG
0.0188053	8.61597	CACGACGAATTTGGACCAACCCCGTGTTCTCAGTAACTGTGCCATATGCG
0.551541	8.09119	CGCACAGCTGGCATTCCGAAGCCATGGATGCCGACCGTCCGACGCCCACG
0.594871	6.81546	CTGGACCCACCACTCACGCACAACAGGCCAACAAACCGTGGAAAAGCCAG
0.0386854	6.77666	ACCACCCATGCACAATGGGGTAATACCTAGCCCGCGTGCCCAACCTCAAA
0.796121	9.5653	ACGTGACCTAAACAATTTCCAATAGGGGAACATATGTAGGGACAGGCGAA
0.988957	9.62715	AGCTGGGGTATTCCTTGCGGACAACAATCGTGATCAGGTACTGATGCAGC
0.966309	5.90328	ACGTGGCATAAACTATCACGGAATGCGTGCGTCAGCTATGATGAAATAAA
0.522977	6.97831	TTAATCATGAGGGTTCCCGTCTTTGGATGTTGTATTATTTATTTCCGGAT
0.983662	5.01968	GGGACATATTGTAAGCCCCTTGGTACGTGTTAACCTGTAATATCTCTGCT
0.998187	7.55105	AAATGCGTTCTTCGACCCCGGAACCCCGGGACGACCCGGTTGCGCTTATT
0.731856	10.2284	CCAAAATTTTGTACACGTTGGCTGTCACAACGCCCATAATTTGCGATGAT
7.55e-07	9.434	AATTTTCGCGCCGGCTGAAATGGTTTGTGCACCTGCATTGCACATGACGG
0.998543	8.42317	GTACAACTCTGGATGGCGCCACCAAAGCCGTACAAGAAGTTTTCAGATGA
0.395764	7.50342	CGGGCCAAACTCGTTGCACCCCTACTGGGCGGGGGGAATTACCAGACTAC
0.136908	6.20375	AACCAGAAAAGTCCCTGACGAAAAATGTGGCACCAGGCGATATTTTCTTC
0.00542852	9.33876	ACATCAGGGCTTTAAACCCTTGAAAGGCACTCAGCTTCGGCCGCATGGCC
0.00783429	6.85255	GTTCTGCCGGTTCAAAAATAGTAAAACACGACAACCTCTTATGCTGTCCT
0.326373	7.95983	GGCAGCCGCAATTACGTAGCAAAACACTTTACCGTGCATTGCCCCGGGTT
0.999772	8.12137	AGGGAATCCAAGTGTGGTAACGACACCCCCGGGCTGCTATACTGTACATC
0.999812	5.26611	CTGATGCCTTCCACTAACCGTTACCCAAAGTCGCGGTTAATTTTGCAAGC
0.97486	7.60902	CTGAACAAATCACACTGGGGGGTTACAGAAAATCTTTATACTTTAAACAA
0.138441	6.98732	GGGCTGATTTTGCCCTGCGGTTAAAGCCGCTCAGCTGCTTTCATTGAAAA
0.00867701	6.94765	AACCTTTACCGAACCACAGGGAACAGTATTTTAACGTATATCATACTCAC
0.00241457	6.68505	TGATCTGCGGACAGCACCTTCGCTTAAACCTCGGCCCGGGGAAACCCTTA
0.00018537	5.5603	GGCCGACACCACCTACTATTATTTCGAATTTCGCTGCGTGACAACGACCG
0.234641	7.94051	CCAGTTGCAGAAAATGATCACTGGTGGCCAACCAGTATTCCCAACACCCC
0.00684756	8.4033	AGTGGGCAATCCACGGCACCACGCCAGTGGATGCCTGGCTATGGAGTGAA
0.859047	5.91815	AGTTCAATATCCCATTAGTTGCCCCGCACCCCCGTAGTTAACGTCCTATC
0.145254	5.07947	TTGGCGGGTCTCCACTGAAATAGCGTGGCTACTGTACATTGGAATCAAAC
0.966979	6.16015	TGCCCATGGGTAGATATGATGTGTCTAGAATTTCGAACAACAGAACCGGA
0.460187	9.21483	TACATACGGTCCCAAAAAACATTTCACGGCACGCAAAAGTCGGAACGGCA
0.721805	9.16267	CCAGCAGCAGCACATTGACGCTACATTCATTTTCGCAGTACGCTATCCTC
0.547534	5.83694	GCCGACCGGGCCCCCGTTCTTGCTGCTCCGGGGCTTGTTTTGGTGCACAA
0.0196949	7.14879	ACCTCCCCCCCTGTTCCATGCCACCCGCGTTGTTTGCTAAAATGTGAAAC
0.962762	7.88183	GGGAGAATCAGAATACGCTGGGGCCCTCCAATCCGCATCATAAACTTATC
0.863526	8.39083	CGTCTTCCCCCACAAGAAACCAACACGGCAACACAGGTCCGGGGTTACAA
0.99894	8.88417	TCCACGCTTCGTGGCCCCTTTGAGTGGGGTTAGTGTGAAGTAGACTGGAT
0.98361	7.94122	AAAGCAATATCCGTAAAATGAATTCATATGTAAGCCGTACTCTGCACCTC
0.00471094	6.84215	AGGGGGCATAACAACACCAACCCAAGTCAAGCAGACCATGTCAGAGCCAG
0.964905	9.97863	TGATGCTCGGGTACGGGGTGCTGTGCTGGCGGGTGCACCGTACCACCGCA
0.952093	5.96169	AACCATAATCGTGGCTGAGGTGGAGAGCCCACTTCACAGTTGATATAAAT
0.828207	8.96834	AGATTTATTATCCCGCAGTAGAGTGCGGTCTGGGGCCACCACGGGAATGT
0.0649157	6.10598	GACATGACTCTTTATAATGAGACTCAAATAAAGAACGTTGAGCCCCCATT
0.957133	6.09748	GCTGTCTACGTTGAGACAACCGTAGGGCCAGAACCCAGGAGGGGAAAACA
0.941315	7.57864	GCGACGAACTGACGGTAATCTTAAACCCAAGTCCGGCTGGATTATTGACT
0.999941	8.0073	GTAGCCTCGCGGTATTCTCGCTCAGCCGGTACAGACAACTTAGGAAATAC
0.0491137	9.90659	CCACTTCCAACCGCAAAATACCCCGTTTTTTCCTCTCCGCCGATATCTAT
0.947655	10.9125	AGTAAAGACCTGTTTGATCTCCTGCCGCAAAATTTGAGGTGTTTACACCC
0.302283	8.4864	CGCGCGGTTTCACCATGAACCCAACGTCGGTGGTGGACTCCCGCTTTCTC
0.885384	10.1243	TGCGCCGTAAAGCCCATAGGTTATTCTATTTAGGCACGAACCCCCACACA
0.984136	8.19797	GAATAGGTACGATACTTGGCATCGTCGGGGCAATGGTTTCGGAAGACAGT
0.637139	6.1955	GGTGCTGGAAACCAGAAACACGCCTCCACCGAGTCTGCGAGAATGGCTTT
0.998934	6.98222	TGCACAGGATAAGATTGCTGACTTTCCGGTAACTGCGTGTATAAATCGTT
0.0171776	7.59657	TCATCTGAGATGTACCGCTCAATACAAGAAATGGGTGAGATCCTTGATTT
0.0877728	8.47055	AAGAAGCACCAGGATTGTACTGTAGCGGTCCCCAGGTCACCCACTTGGAA
0.0894942	6.94663	CTCAATCTGATTTATCATGGATAACGTGGTCCATGAATCGAGCGACGTCT
0.00928455	8.29723	GCGTCCGTCACATCACTGCTGGGCGCAAAAAGAAAATTATGCTTAATTGC
0.563985	8.32968	TGGCGTCAACACCACCCTAACGACACCCCGAAGCCAGCCCAATGCCGACA
0.0060673	8.50255	TGTGCACCCTAAGAACAGGTGACACGTAGACCATTGTTTATGCTCAGTTT
0.93374	5.27698	TTTATTGTGCCTGCATACTCATGATCGTAGACTCATTTCAACAACCAACA
0.99135	4.55791	AGATTCCACCACCTTAGCGCTGCCCAATCGAACCAGTACAGGTGGAGAAG
0.569777	7.76544	CGAGTTGTGACGCACACAAATTCAACCTTGCCGTGCACATTTCGACCCTG
0.891654	7.86478	ACGCTCGCAGTCCAATGAGAGTTAACCGGTCGGGCACTGTTTATTCACTG
0.00137098	6.59185	ATTGTGGCGTTGGCCACTAACAACGCGTGTTGTTTGATTATTATCATGCA
0.981303	6.63921	ACACCCATCCAGCTACCGACAAAGATACCGTCATATGTTAAGCTGGTGTG
0.93433	6.40114	CGGGTAGTTTTTAAGCTGTGTTTACGGGACCCAGGGACAACATAAATCCA
0.411967	10.1769	ATTTTACTAACACCATAATGAATAAGCCGTTAAATCAGCGTAAACCATGC
0.99979	8.56482	CAAAAAATGGTGGTAGCTACAAAGGCGCGTGAAAATTTATGGTGATAGCC
0.0870154	6.65842	CGACGACCCAATTGGAAAATATATTACAAAGCACTCTTTTAGTCCAATGC
0.480291	7.196	CCCTCCGCAGCTTATTGAATTTTAGCATATCGCAATGTCAGAGATTGTAT
0.954528	6.40995	GGTGGACAACACCGAAGCCACCTTGCGGCAAAAATTTCATTCTATTTTTT
0.427465	9.36418	CGCTGTTAACCTTACGCTTGTTATTCCACTGGGGTATCAACCAGTTTACA
0.999135	8.1398	CCGTTCTGGTGGCCAGCATAGACGGGGGTGATATAATAAGGGGACACCCT
0.00359427	9.53229	ACCAGAGGGAGGTCAAATCACGGAAGATTCTCAGCACGCCCGGCCCAAAT
0.993317	5.82836	GGGCAGCTGGTGATACACAACAACTACGGGCTGACTACAACTTTGCTGAT
0.079984	9.50391	GGGGTACGTCATTTCTGCATCGCAGACTGAATTTGCAAAGAAGTGGTTGA
0.0466908	7.72438	CGACGACATGGACCCACAGAAAACAATGATTAAATTCATACCTGAATTCT
0.93871	7.76413	CGTCCTGACCGGTATGATAATTAACCTCGCTGGCGATTCCTAGACCGCTT
0.0499713	6.99347	ACATGCTTTTTCTCATACTTAGTGTCCAACTCAAGGGGACCAAGGGTTGG
0.927016	6.57677	AAGTACATTTCATAGAATGGCGCGCGAAATGAATGTTTATTTCTCTGACG
0.992274	5.28836	CACCATGACCCAGACAACCCCCGACTCCGATTCCCTTTTGCTGTGAATCA
0.999969	5.40895	CTGCATACGTATCCCACAGTGCCCCCCCCAACGGGTGCCACTGCCTTCAC
0.995899	9.48825	ATGTGGGGTTATGAAATGGCCGTCCATATCAAAGACAACGTTGAAATCGA
0.535278	5.76879	TCCAAAAAGGGGATTAATGGCAGCGACACAGCAAACTCAGGTACAACTCT
0.504297	8.7351	TCGTGAAGATTGTATATTTGTACGTCGGGCCGAATGATAATATTTTTGAG
0.926555	6.53813	GTACAACAGATGGCGGCCCGTAAATTTGCTGTGCATTCTCATTACCTAAT
0.00606632	6.67946	TTCGGTCGCAGAAGATAATATTACCGAAACATACCACCTAACCCAGAAAG
0.186578	6.11859	CGGTCCCGTCGTGCTAGAAAATTACCTGCGTGGAATAGACCATGACCTTA
0.0113765	8.27786	CGACTGGGGCATGTCACGACGAGGACCCATTGAACCTAAGCCGTACACCA
5.89e-05	7.84911	CCAATACTGAAAGTCATTTTGGTGGGGGATTGCTCGGTATATTGTCCTCC
0.0104371	9.68405	GTGGCGAATGAATAACCCCGGTACACCTAGACACCAAGCCGACATCATAC
0.332595	6.23894	AGAATGTTGAACTGATATGCTGATTGCGACGATGTCGTATGGAGGCCTGA
0.0297019	9.88132	CACCAGCGCCGAGGCCACCAGTGTGGTCATAAGTTCGTCGTTCTTTACAC
0.996753	6.85819	CGAAAGTTGGACGTATAATAATGATGGCCATTCCGGGGAAGCCGCAATAA
0.962334	6.94437	CTGGTGTACCGGTGGCGGCCATCAGCATCCATGACATATATAATCAAGCA
0.976177	8.18932	CGGCACTTTGAACAGTTGTTTGCCAAGAACCGTACGACACTAAACAAACC
0.0127064	7.33392	GCTGCCAATTAGGCAACGGGATTCAACAACGACATGATTAAACTATGGGT
0.999791	9.07732	CGACAACAAGGGCCACCCCCCCCACAAATTGGTGTACTAGTATTGGGGCC
0.99895	7.79726	ATAGAAAAAAAGCCTTACAGGCAACGCCCCTTCAAACATTGAGTGGGTAC
0.0154855	6.64473	ACGAGCGCCAAATAAGCTTCTAACCCACCATCACACATACCAACACCACA
0.691202	7.19318	ACCACCCTCCAGCAACAGGGGTTCCTAGCTCTGGCTCTATATTACAAGAC
0.982176	7.49734	TTTACTGACTGTCTGAAAGCAACGAGGCCTCCTTGCTAAATAATAAACCA
0.795676	9.78319	TAGCACTAAGTTATATTGTAATATTTAAACGTCTACGAATGACAGTGGCG
0.727015	9.39832	GAAATTGTGATCGAGAATGGAGGCTATGTTTAATATGTTATACTGCCACG
0.331906	8.34662	CCGACCCCAGCCCAGGGGGGACGGGCCGCACGGTTGCGCGCTGACGATCT
0.000624156	7.17867	AGAGGCCCACCAGGGTTTAACGGGGTACATGGGCAATGCCAACACTTTAC
0.155349	8.22398	GTGTGGCCAAATTCACACATCCTCTGGACGGACTTGCATGCAATTGTGAT
0.999459	9.06806	CGGGGGGTTTTAGGGTGACTCTTTTATCGCCATGGCCCCCTACCAACGTC
0.99623	8.4048	CCCCGCCACCTACGACGGTTGCCTGATGTGAATTAAGCCGTTGAATATGA
0.0217252	5.53792	TTCTCCCTCCAACTAATATATTGAGTTCGCGCGAGGACTATATTGTTAAC
3.46e-05	6.4998	TAAAGCGGAAGTAAAACAGAAACAAAAAGCGGGGGTTAGACACTCGCATT
0.999512	9.2496	CCAAACCTTAATCTTTCATTACGGAGCTCGACGGTCTCAAGTGCAGGTCA
0.999504	8.85561	TAGGCATCGCGAGGTTTTTTCCTTCAGCCGGCCCCACAAGGGCAGCAGTC
0.999582	5.73175	ATGGTTCATCAACATAATGGACTCCTCATTAATCCTGTTCTGTACTTTGA
0.89452	8.60938	TGTGGTTGAAACCCCATGATCACACGACCGTCTGTACACACACGGTAACT
0.94304	7.06663	AGGTTGATCTGGAATTTATGAATTCACCAACGGGATGACCCCTTCAGCAA
0.753746	7.63334	CCAGTAATAACAGAGCCCCACCCAAAGAAGTGTATGACCATTTCGTGACC
0.998467	5.68175	CGTGGCCACGGCCCCGCAAGAGTTTCGGTCGTTCCAGCAACTTATCCGGT
0.97746	8.44633	CCCGGGCACAGGGGTACACAACGTATGCAATGCAGACTTGATCTTCAGGG
0.00377552	7.02962	CCTGCTACCAAAGGCCCAATCGGAACAAAAGAAAAACATATAATTGTCTC
0.998428	9.95915	CCTTTTGTCCAATTTTTACTGGTTCGCCGTGGTATGCCCGTTGCCTAACA
0.87158	6.73405	CGAGACTATGGATCCAGCACCGTGTCAAGGTGACGTCATATAATATTGTC
0.0175353	7.42333	TGCGATAAATTGTTTATGATCCGTCAAGGCAGGGAGGGATGCCATACAAA
0.0458183	9.59214	CGACCCAGGCTATTTACCCTTACATAACATCCCAAACCTATTGCCCCACC
0.00380583	8.28374	AAAAGACCGACGGCACACGGTTGCCCAAATGCGTGTGGTAAAAGTAAATT
0.972284	6.36867	CGGCGCCCCTTGGAATATCGAAGTCCCCTTTTTTCTTTGTTGAACTCATT
0.862495	8.52216	TTCTTGTTATACCGACTTCCGATGGACGGAACGCCGTAATCCAGGCAGGT
0.132735	10.0369	GCATCATCTTGACCACAATGTGAGTACACATTGGTCGCCCCGGCCGGCGA
0.0122566	8.22393	AAAAGACAATATGCTGGTCGCCGTGATTGCTGTACTTGTAAACTTTCCTC
0.769034	7.65685	AGAACAGACTAAGTGTCGATTGCACCCGCGGCATACGCCCTGATTTTTGG
0.999961	9.66428	CAACCATGTACTTTGGGACGATACAGACGGCATACCACCTTTGGCATCAT
0.0627235	6.60827	GTACCACACCCCTACAAAGCGCGCCTAATGGCATTGCCCTCGGTTGTCCA
0.0320006	9.13072	TCCACTTAGCCGTTATAATCAGAATACAAAGCATGTGGTCCACAACACCC
0.782999	7.56542	CATTGGGCTAAATGCTATTAAAATTTGTCCAACAATCCGGACTGCAGGGG
0.96861	6.47128	CCCATCTTTTCAAAGTCGCAGAATCAGTCCCTCAGGCAAGCGACGCCAAA
0.987853	8.67057	AATACCGGCGACAATTGGAAAAGGTCGCCTCCAACCTCGTGTTTGTCTGC
0.401804	7.47806	CTCAAATCGGTTGCTGGCCAAACCAGCTCCCCGTTGGGTAAAATAAGCGA
0.997434	7.90789	CGCTGAGGAAATGGGTTTGTCAATATGTCAACACCTCCACTTTGGAATCA
0.271763	10.0262	CGGCAAGCCGACAGACTTTAATGGAGGTGGCCACCAACATCGCGCATCAT
0.0275534	6.10932	GTTACGACCGCCATATAACGTCTGTTTGGAGCTTACAGGGAAACACCTTG
0.999974	7.0613	AAGCGGAATGTGATTTCGGTATCGCCCTACAACAGGGCACTGTGACTGAA
0.63806	7.5973	CATCGAGGTTCATTGAGAAAGTTCGGTTAACTACACACTTGACGTCTGGG
0.873982	8.41487	ATATTTCATGATTTATTACAGTTATATAAAGTAGGTTACAATTGGTGCGA
0.123169	8.11511	TTGGTCGCACCTCGATTATGCTTTTCTGCAGTTTAACTGATCAAAATGCA
0.981425	7.36232	GACGTTTCTGCATGGTGTGCCACAGTGTGTCATTATGTTATTTTACAAAC
0.695533	7.0898	CGCCGGGTGCATGTTTGCAACCTGGGGCAAATACGGGACTGGGTGCGCGC
0.00153525	6.63059	CTGGTTAGTGTTGTACTGAACGGACAGTGCCCAGGAAGCACAAGTGATAA
0.150692	7.34196	GGCCAGCCTGCACCTTGGATCAAGTGGACCCCACGGGGGAACACGGGTAA
0.970161	6.44091	CCCAACTGGGGTTTGAAGTGTATGTGAACCACCCGGTTTGTGGGGTGGGC
0.762661	6.81724	AGCACATGGGCCCTTAACCAGGATTAATGAGCTATCAAGGGGCCTATACC
0.224621	7.38025	ATAAGGTGAGTACCCCCACGACCTTGGACCCCCGTGTTGAACGCGTATTC
0.0424477	9.29103	GATTCGCGTTAATGACGGCCCTCCCAAGTGCAAAATGTTATAATCACTAA
0.917876	8.33741	AACTGATGGCGATACAACGTTGTCAGACGACAGGTCTTGCTGCCGTTTTG
0.0012351	8.42223	CATTCCAATAATTGATATTATTAGCGCGTATCGGCAGAGTTCCCTCCTGG
0.28095	7.70585	AACCCCGTCCTTTGATTATTTAAAGACGTGCCTGAACGTAGTACTACAAT
0.0556058	8.44365	CAGCATTGGGTAAGCCTTAAGCGCACTTCTATTGAGGTAAGATTAGTGGT
0.977682	6.65267	ACCATTACCTTACCCAATGGGCTGTCAGCTGTTAAAAAATAATAAATATT
0.00109608	9.9871	AACGGCCCGACGTGATATTCCGTGTAAGGTTGTTCACCCCCCACACCCGA
0.0171906	6.05645	ACCCGTCTTAATAGCAACATAGGTTACTGCACATTGGTTAAAAAAAGACC
0.926267	9.11815	CGTGACTGAGTTTCTTGCGCCATTGAGGGACGGGTTAAAGCACAAACCTT
0.19792	9.81603	AACGTGTAAATTTGCTTGACGTTTTCGGACCCTCACCGAACCACACAAAT
0.603481	8.45631	GTACAATGACCCGTGAGGTCCGGGGTAGAATCAATGCACGGGAACCCAGG
0.861155	5.22413	CCAGGCCCCCACCGCACAAACCTCAACCATGAGGTCTCACGAGGAACAGG
0.580732	7.79124	GCTTCTGCAGAGATGCTCATCAAAAGCGCCCATTTGGCTGGAAAATATCC
0.999941	6.595	AAGCGAAATATGTATAAACGTCTATAGCCTGGACACGACAATGCAACATG
0.962217	7.57453	GCCCAGGCCCTACTTATCTGTGGCCAACCGTTAGGGTTAGACATAACGAG
0.514998	6.76597	TCGACGTTCGTGACAGAATATTGTCGGCGGGGGTCAAAGTCGACGCTCCG
0.999748	7.77651	CAGCACTTGAACCCTGTAATATGATTCAGTTTGGCAGCAAACTGGTCATG
0.999277	7.62074	CAGAACGGAATCCAATAAGACAGGTCAATTTACCCGGACGTTTCAACATC
0.406514	9.83018	GGTGCCGCCCTTTTGTGGTGTGGAATTAATTTTGAGGGCTGGTAACGGCA
0.0159261	8.5354	ACCAGTCTGTAACCACTGGCTTCGAGCAGCGGGAAACATTTGCCGCCGGT
0.000390005	7.46406	GAGCGCATGATTCATCGTCATCGTGAAACCCAACGATGCGATGACCATTG
0.00992853	9.12507	CACCCCCTGCGCATAAAATGTTCCGGTTGATGCTTAACATCACCACCTCT
0.00278132	8.01738	CGAACCCGCTACGTTGAGCAAAAACGAAAAAACGCCATTAAAACCGTATA
0.0293634	7.60852	CCGTTCGCGGCGTCATGTTCATGGTCAGTGGCCCACAGGTGCCGTAGTGC
0.999309	7.06287	CATCCATCATGCCAATGAATGGCCCCCTAAAGTTCTTTTCTGATATTTCG
0.877931	7.96753	TTACTTTGTTTTCAATAATTGCGCCGCAAACGTTTGCTCCACTATTGATT
0.755807	6.9864	TTCTCCGCGTTTTACTGAATTCGGTAACAACTTTCAGTATTCTGGTAATC
0.00594434	7.28674	ACATGGGCATGTTCAATGGACCGGTCGCTACCAATGACTATAATGTGATA
0.493115	6.88679	AAGGAAAAAAAGTTAGATTCGGTAACAACCAGCATACTAAGAATGACCCA
0.522527	8.39925	CGTTGCGTTGTAGTGACCCGCATTTGCAACACCACCTGCCGCTGAATGGT
0.949155	7.41515	GCTTAGTATGCCGATCGGAAATCGTCGAATGATGGCAGTAATATTCAATC
0.980063	5.52088	GAAACAGACGCCCTTTGTACACCCACCTTGACACCCCCTAAGCGACATGA
0.00764408	6.87923	ACCATGCTGAGCGTAGAATGTCATTGCCGCTCGGTTGATGGCAATGCAGT
1.84e-05	7.20945	ATAGCAGGTTGTGATGAAGATGACCTAATGACAATTGGTAAAAATGAATC
0.98682	7.65739	TGCGCGATATTGCATATGTATAAAACAACCTCATTGAATTAATGTTAAAT
0.999946	8.19921	CGTGTTTTCACATCTTTCCCCACCCCGAGAAGTTGATCCACCTCACATGT
0.0374202	6.50022	GTCCCTTTTTGTTTCAGAAACAAGGTTGGAATACGTGGCAACATTGGCGT
0.373286	7.58152	CGAGTCCGCCGTTGTTGTATTGATGTTTCAGTGCGAGCTATAGGTAGGTA
0.760747	4.9656	ACGGTGCATTGTAGCAGCAAATGTATGAAGCCCGGCGCCAACACCCCCTT
0.912093	6.865	ATGGCGGTGTAAGCGCCTATGTTGCACCGTTGAGCTGGTAAATTGCAGGG
0.749032	8.70136	TGCTACTAATGACCCGCATTAACACACCGTCAGGTGTGTATACTCATCAG
0.998038	9.38632	CCCGTGCAACCACCAAATACTGTCTTGCGTTCTTCCACGGACCCCAACCA
0.744512	7.77216	ACTCCCCCAAGTTATTGAGGTTGCTATGCTCGATGATGATGTACCCCGAA
0.999513	5.40971	GATACCTCCGCACCCAGCCGTACCAACGCGTCTCCCCTGTTATCCTTTAG
0.476135	6.20317	TTTATTGTGGTTGTTGGACCCATAAGGAACGGTGGCCTACTCATAGAGAA
0.969145	8.22228	GGCCGTCATCAGCAACGGCCAACCCGCCGAATTTGTGTAAAGAGTTCATA
0.707146	8.4033	AGGCGATATGTGGAACAAAAACAAAAAGTTGCATTACCATCGCCCTTCTC
0.990859	7.8391	GAGACGTAAGTTCTTTGGCGTACGGAGAACAGCACCTCACAACAACGCCA
0.887821	10.2808	CCTTAACCCAGCCAATACGTCCAACGGCCCTTGCGTGTGGCTGGTCTTCA
0.938096	8.61473	CACCCACATATTTAACTATTACAGAAGATTTTCTCGTCAGGGCCAAGTGG
0.999181	5.50588	CCAGCTTAAATACACCCCCTCCTAAAGACGACGCGATGACGTTGAAGGTC
0.0571835	8.27194	CACGGCGTTAAACAATTTCATTAAAGCCTCCTCTAATGATTCAGGAACAC
0.976892	7.18089	TGCCAGACGGGATGGACGAGTGACCATGGCATTCCATTATTATTGCTGAC
0.96414	8.70001	GTGTTAACATGTATCGAGATAACTTCGACCTACTTGGCCAGGGAGTTTGG
0.945216	7.03021	CTGGTTACGTAACTTCGCAGGAGTTCGCCAATTGCCATATCGTTACACGG
0.716103	7.79552	CCTGCCAATGTTAAATAGGAAACCATAAAGCGAGCGTTGACGACAAAAAA
0.10677	7.02524	GCCTGGATTCCATACGATCATCGTCAAACCGCGTTGGCCGCGTGAACATA
0.995414	8.03848	AGACCATCTCCCCAACCGGCCCCCACAACGACAATCAAGTTGCCACAATC
0.224505	8.25991	GCTGGTGGACGGGGCGTCCATAACAACATTTATGGAGCTAAAATCATTAT
0.0115251	6.55889	ACCATATCGCGCCCGCGCTCGGAGCAGTTCCTGACCAGGACCCAGCACCA
0.993693	5.88973	CCGGTACAGGGCCATCATCGTAGCTTTCTGTGCTCGGCCATGCAATCAAC
0.25893	8.32555	ATTTTTAAGGCAATTGAGATGATGTCTTGAATGTAATGGGAGGATAACGG
0.0223377	8.8761	TTATACTAAATTTTAAACTCATGCCATGGCCCATGCGATATGATGTTTAC
0.987183	7.72982	ACTCAGGCGATTTTAGATACCGACTTCACCGTCGGGTCAAATCCAGTGAT
0.660119	9.7301	AGGCAGCCCCCCTGAAAAAACAAAATCGGATACACCCCTTATACGCACGT
0.597807	8.86667	CTTACCTGCCGTAACTACAACGACTGCCCTGAAGGGGGCACAACAAATCA
0.756447	7.57522	ACTGGCCGACGTGTCCATTGTGCCCTGGGGAAGAGAACAAAACCAAGAAT
0.972386	6.40785	CGGCATGTCTGGACTGGACATCAGATTACAAACATTGAATAACTGATTCT
0.423369	7.36172	ACCCTTTTTTGGGGGGCCACGTAAAAGAGTACATGGAGTATATTAACATC
0.997938	7.89536	GCATCAACGAACAGTAATTGTGTTATAGTTTAACAATGTCCGTGAGGTTC
0.982834	9.85913	ACGGGCTGCCGCCATTTAATAGGCATCATGTTTGGTTGGGTGGGAAAAGT
0.694025	8.40007	GCGGGAGAGGGCCCACTTTGTTGATCAGTGTTAACGATGCTATTTTCAGA
0.506461	8.39773	ATCGTAGCAAAGCAATGGGACATAACGCCACCAAAAAACGTCGCGTCGCA
0.367294	7.67592	AATGCCTTCAGGAGAATGGCACATTCGACGCCAATAAGGTTTGCCAAAAC
0.999876	6.69567	CCCCGGTGACCGATAATCTGGTCGCTAATGCATGACGCCAATGAACGGTG
0.983151	7.34984	TCCGTCTGTCGCGCACTACTTTTTACCCGGTGGACACTCACCCCGGCATC
0.0173331	8.5837	TGGGGGCCGTGTTGGCTGGCAACCTTTAATTATGAAAGACGCCCAAGTTG
0.31486	5.14031	ACCTCATGCGGTAGGCAAATCGCTGACGGAACATGGCCTTGGACGTGCGC
0.00568428	8.59694	ATTGTAAATTCCGTATTCTGTTATTAACCTGCAGGAGCCCCCGTCTAACG
0.0138452	7.43166	GCTAACGAAAAGCACCCAATGGAACCGACCAGGGAAAGCTAAAGTACAGG
0.998994	5.96445	GCGTTCAATTTGTTATGCTTATTATGGTTTTACCGGGTCACCAGCACAAC
0.595528	7.26839	TTTAAAATCCCTTTATAGTATTTCAATGCCACACGTCATTCACCCCATAA
6.43e-06	7.60062	ACCACACTATGGAAACTGGCTGATCCGGACTGCAGCACTGACAGCGTGGG
0.0298547	5.55912	AAACGGTGCGCCTTTGAACCGTCAACGCCCCCGCCATTTTCAGTTAAGAC
0.998101	8.71683	TAATAAAATAAGTTACAACCCCTCAAGACCGGTGGACAATGGTAACTGCC
0.998664	8.05412	AAAGGGGTACCGGTCAGAATGCAGGACATTATTGTTTTAGTACTGGGTTT
0.000115226	8.29057	CCCCAAAAAAATTAACCTAAATCGCCACCTCGTCAAACTACACTGCACTT
0.000449928	6.73678	ATGAGACCCACCCAGGTTGACCGCAAAACCAGCAAAAATTAAAATTCAGC
0.164809	7.34353	TGATTCAGAGATTATAATTCTGGCGCGTATAAAAGTATAATTGTTTATCT
0.466046	8.73143	GAACTGGCGAAGATATTCTTTATTTGAAATGGTGGTGTGTCATTTAAGGT
0.312976	7.47081	TTTTTCTTTCAGCATCGATTTACGCTTGACTCCAAATCCACCCGACAAAG
0.592858	6.34944	TACAGTTAAGGTAACGGAACCGGAATAATCGGCGTTATGTTGATAGCCGC
0.998973	7.17171	GATAAAAGGTCGCACCGGAAACATTACCCTGGACGGCAATACTATGCGTT
0.0460818	5.77266	GTTACCAGGCTCGTATTTTTTATCTTGCTTCAGCAGGTGATCGAGCGTAT
0.989645	6.41668	AGCGGCCGTCATGGTGCGGCGAGTCCTGCCCCTTCCAAAAACAAGGGGCC
0.94945	8.07127	TGCTCAGCGACGAAATAGATTCGCTGTAGGGTTCTTCCCGGGGCGGGGTT
0.844052	8.62123	AAAAGAAGTATTGCAATACACGTTATACTGCACTGGCCCAACAATATATC
0.509567	9.60072	AAAACGCCCCAACTAAAATGGTCATGGTGTACACCCGAGGACCCGGGTAC
0.955848	8.42191	GATATCTTTGAGCTAGACGGATGTTCCACCTGCAACTCAAATACTGAACG
0.819517	5.89333	TTGGTTAGCACCGTAGAATGTAAGCCAACCCAGACATGATGTTGGGCACC
0.997198	6.92591	AGACCACCGGCCTTTCAAAGGATTGCAACCAGAGTCCAAAACAAAAACAC
0.285833	7.76107	GCCGTCGTTAGTCCTACACCCGACAAAATCGATAGCGCTCGGCTTTCTCT
0.968949	5.94903	GGGGTACCCGAACAGTGGTTTTGTTTCTTTTCCACTGAAATTAAGGCAGC
0.144146	9.91285	AAGACCTGGCGTTCTGTTGAAGAACACGGGATGGGGTTTCAAGGGCAGTA
0.971501	6.37077	TTCGCGGGTCATCCAATGCAGAAGGAACCAGAGAGTCAACAGGTTACAAA
0.920917	8.0604	ACATGCTTTTTCCAATTGAATATGTCCGGGTATAGCTCTTTACTATCTGT
0.995915	7.02366	CAACAACCGCAGGCATGTACCTTGCTCAATCTGTGACGACAGGGGAGGGG
0.416302	9.99673	CCGTTAAGCATTATAAAATTTTATCGAGGTCGCATACAGCTGGCGTTGCG
0.9808	5.95836	CACCGCGCCAAAGGCGACAGATCGTCTGGCGCAACGTTCCAGTGTTTCAA
0.973017	7.60562	TACCCACAGTGGTTTAAGACAAAAACGACAACATCGCCCACTGTAATCGT
0.0437812	5.72428	GTCTGCTCACTTTCCGTTATGCGGTAAAAAAGTGTTGGTTACACAAAGAA
0.0305972	7.10864	ACTATTATTACCATACACTTGAAACGCAGAAAAGCAGTCATAACTTATGG
0.563344	6.34921	CCAGAAAATGGGTCGCCGTTTTTCATTGTGCTGCTTAAGAAAATCACATT
0.99773	6.67056	CGATATTCTGGCCCGTGACGACTGATCAAACCGTGGGCCATGGGCTCAGC
0.778688	7.71911	ATTCCACGGAACACATCAGCGAAATGATGTATCGGTCATATATTCTCGCC
0.342835	9.47067	TGAAGGTACCTTGAAACATTAGGTAAGGGAACCTCCCTGGGTTTTCGGCC
0.000487807	6.57929	CGCCGGCGCAACACACGTGATTCCCAATGTTGGCCCAAGGAAAAACGACA
0.999953	7.74146	ATCCCCCCGTTGGGTACGTCACCCAACCGGTGTACGCCAACCCTGAACCA
0.905462	7.33447	ATGAATACCGTGTGCCCCCAGCCGGCTCGGAGCGGCGGTAAAATTAAGGC
0.994842	6.91465	GGCAAATACGGGCTAATAAAATGAACGTGCAGCTGTTTATTGCGTATTAT
0.339831	6.0943	GGTTCTGATGTCATATTATTGGCTTGAGCAACCAATTTACACGGTTAAGG
0.999995	6.01643	CGGTTCAGATGGGAGGCCCCCCCCGTGGGGACACCCCCCATTTAATCAGC
0.784001	6.99752	AACCATTCATGACACAAGTATCCCCGTGCACACCTTCCCGATTCGTACAG
0.999967	9.08296	AACCATTAATTCGATTCAGGCCATGGGGGACCAACCCCCAACCCCACTCA
0.999579	7.1535	TGATGATTATCAACGGACATCACCGAACCCTACCCTCCAAGATATTTATT
0.992285	6.88716	CCAACGTGTAAATTTGTGACACATTACCGGGCCCTCACTAAACTGAATGT
0.907127	5.63048	GGACCAAAGGGCCAATGCTCTCACCCTCGGCGTCCAACAAGACTTGGCCG
0.330808	5.11347	AGACGAATTTCTATGATGAATGGATTTGCTATATCTATTATAGCAAACCG
0.762981	7.27024	CTGACGCCTGCGTGCGTTACGTTGGCGAGTTTTTACGGCCATTATGCCGC
0.19742	9.42096	AGCAGGCCGAAGGCACCTGGGTAAGAGTGCACGATGGGAACCACAAGGAT
0.998058	7.68743	AAGCAGGTGCCATCAAGAAGGAGTGCGCCGGGCTAATTTGTTGACTTAAT
0.814142	5.78909	GGTTTGAACGGCTATATTGAGTGGAGCTGCAAATCTCTATCTGTATTCCG
0.381693	7.28774	TCCCATGGTAGGTTTAAAGTCCCCTAAACGTCTGCCCCTCGCGCTATTCT
0.996931	7.63858	TGCCGATTAAGTCTAAGATTCTTTCTTGGTGCACGAACCAGGCCAAACAA
0.0816114	7.68959	AGAACCTGAACCCTTACAAAGCCAAGGGAGACCAGCCCCCCATAGTTCCC
0.536942	7.24486	TTCAGAACGGCCAAGTGTTGCAACGTGGCTGCCGAAACTAGTGTTAATAC
0.268387	9.53679	CCAGGGGCCCCATGGACTTCACAGGACGGCCTTGGCCTGATAATTGGGAC
0.99982	6.62827	TTACTGTTCCGGTTAGGGTTAGGGCATAAATAGTGGAAAATGTCATGGTG
0.557276	7.62785	TCACCAGCATGTTATTACCATTGTTTGGGAATGCGGTGTTCCAACACCAC
0.978191	7.55858	GCCCACTGTTAGATATAATGAAGGTTGTTAATCGCCACAGTTAAATTTTG
0.997363	6.98355	GGCACGTTTGCAAATGGGCCACCATTTACCCGGAGGTATATGATATCAAT
0.99999	7.74006	GAACGGGTTAAGGCGGAGCGGTGTTCGTGCGCAGGGCAAAACCCATCCAC
0.514549	8.74546	AACGGGATTGACAATTGAGACCTAATTCAACGTTGATGGATGATAAGGGT
0.0923923	7.31609	CGGGTCCAGCCCACCCCACGGCAGGACCCTTTTCCATACGGCTGCCATCA
0.0218814	8.04382	TGCCGCCACTTTTTGCAGCAGAAGCAGGCGTGGCCCACCTGCGTACTGAA
0.937979	6.49786	ACACACCCTAGTCTCCATATGCACCCAGCCAAGGGACACTGAGGTTTGCG
0.0013943	7.67636	CAGACCGCGCCACTGGCGACAGATCGGCTGGCGCAAGCTTCCAGTGTTTT
0.709971	5.83913	GTAGTCATTGAGGGCATAGTCGAACCGCCCAGTAAGCAATGGAAAAGTAC
0.310129	6.70739	GTGGCCTTCCCTCACACGGGGACCGAGCCAATTCCACTGAACACCTACTT
0.98925	5.44189	CATGTTGGGCGACGTTTTCTAATCGTGCCACGGTTCAACATGCTCTACAA
0.673871	5.02635	GCTGGGATGCCATTTACACCGAACACTGTGACTGGAACTATTTGATAAAT
0.708036	6.31156	ATACCAACAGAACTCAGCTGGCGCCCCAGTGAATAATGGTAAAATGCATT
0.949989	7.39336	CGTCCGGGTTGTTTGCCCGCTCTCCACGAGGGCTGGACCTGGAGAATTGG
0.054606	5.64074	GGTGACAAGGACGCATGGGGGTACCCGGCGGCGACCTGTATGATTCGCAG
0.980826	9.96819	TAACCGGATGAACCAGAAGACCTGACATCCAAATGGAGAGCAGGAATGAT
0.566882	5.7755	GGCGATTGCTGATGTGCACTACGTAAGAAAACCCTGCCGAAATATAAGGA
0.994102	9.02445	GCGGCGCGTTGGCCGATCGTCAGATCTTTAAATGTGCTCATCCCGATCGC
0.991734	8.63462	CGGCAGGAACAACCCTGGGTTACTTCCATTACATGGCGTGGAAGCAACCT
0.0142893	7.83367	AGTTTCGATTCTGACCAAGCATGGCACACACCAAAGTTTAATGCGTGATA
0.740127	6.54496	GGCTCGGTGATTATTTGTTTAGCGCAAGACGTTTAAGCATTTCTTTCCTG
0.86759	7.87505	CAGCTGTATGTGACCTTGATTTTTGGAAGTATCGCGCACAGAGTTATTGC
0.992433	9.59039	ACCAATCCCTACACATGACGCACTTTGTCCCCCGGGTGAAAACCATACAA
0.951973	6.39774	CAGCTTCCAGGGACGCGGCACATCCCGCCGACACTGGGTACCCGCAGAAC
0.987305	7.78854	GACGCAACTGATGTATGATGGTGACCGCTATCTTTGCGACTCTGAGCTCA
0.998801	6.2256	GTATACAGGCCTTGGACCCTAAAGCCGTGCCTTTCACAAATGGATTCTCA
0.289185	6.59646	AACGTGGTCCAAAGACGTACCAATCACAGTTTTCCAGGGACGGAGCGAGA
0.274693	8.30261	CAGTCACTCCTGACAAGACCCGGGCCATGTTTCCTGAATTCATTGGCAGT
0.891818	5.90292	TATTCATTTGCCGTAAAATCAACATCTCGCTTATCCCCGATGCTTCAAGT
0.00357379	9.66253	CAATTTTGTTATCAAATTGGAAAATCCATACGATTCACCGCCCGACAGCC
0.630551	6.01631	CGATGCGCGGCAACTAAGGGGGGGTATGTACGGGCGTCGAAAAACCATTT
0.995493	8.94896	CGGTTACTGAAAGGGACAATTTCAAGCGCTTAATCTTGCCTGGAAAAAGC
0.992617	7.24655	CCATGACCGGGCAATTCCCGGTAGTTACCCGTGCGAGCGTTTGACGGCCG
0.0998134	8.33782	TTCCATAACGGCTTAATCTGGTTATACAAAGATCGTATTCCCCCGCATAA
0.623193	8.85253	CCTCGCCCCGTTGTCCCTTGGTCCAGTTGACCCCCAAACCATCAGAATTG
0.694947	6.49073	ACGTAAACCCATGACACGCGGTTCCGCCGCCACTATAGTACTGACCCTAA
0.1982	6.64565	TTGCCAGGGCCGCATAACACCGACACCTAACCCAGTTTTTATGTTATTTC
0.556349	8.01216	GTTCCGTCCGTTACGTGTTTCAAATCCACAACCCGGTTCAGGTACACTTA
0.990606	8.25913	ACAACGGCAATACTAATATTGCCGTCGGGTTAATGTTACGTCAGCAACGA
0.207415	7.00364	ACCAAAAGTGCTGCATTTTTCTCCATTTTACACAAGTTAAAAAATACTCC
0.00100852	8.27252	ACTGAATGAGAAGTGTTGGCTTGTTAAAGGGGTAATCCATTCCGTTGATA
0.939037	9.65648	ACGGCAAAGGCTAAAGTCCTTACCACAAAGGCCATGCCGAGTTCGCCCAC
0.973961	9.2288	GGGCCCGTTTGGTGTTATCTGTTTCAATAACTGTTGATAGGGGGACGTAT
0.727875	5.2378	ACACCTACCTTCCCCACCGCACGCACCTGAAACGAGAGTATCCTTAACTC
0.0180055	8.19911	GCGCACTTCAATATGCATCCGCTGGCCCGGACAATTAGATGCGGATGCAA
0.0457913	8.59444	ATTGGCGGACAAGTGAAATTTGATTTCATGTGTGGTGACAGCAGAATTAA
0.290292	8.40634	TACCAGCGATTTACCAGCTTAGGCGAGAATGGAAATGCTAGACTGTCGAT
0.828186	6.01956	ACGTGACGGGCACAGAATGATTCAGGTCAAGCCTCCGCAAAGATCAGGTA
0.746453	7.35059	TAAATTTACATCACATAATATTCAGGGCTAACCAACACACAACAGGAACT
0.198599	9.25568	AAAACACCCAACCACGGGTAAAAAAACTGTTCAACACGTACACCGGTGGT
0.00389174	7.81876	ATTGCAGTCGCTTGATGACCGAGGGACACGGTTTTGAGATATTCTTTTCG
0.996789	9.32771	ACTTCTGTTGACCATTAATAGCGATAACAAGGGACGACTAGGGCCCACCC
0.999998	9.21322	CGGGCAATGTTGAGGAGCCCCACAAAACCATTGCCGTATGGTGCGAATTA
0.0988302	6.4835	AGTAACCAGGAATGACCCCTTGTTGCGACAAAGACAGCGGACCCTGGTAC
0.133829	7.43863	TGCCAAGTACGCAAAACAGCCCATCACCAGCCCTGATGTCGCGGCAATTG
0.979935	8.21275	AATAAAAAATCTCCCCCCCCCTCACTAACCTGTCCCTTGAATCTCGTAGT
0.0241827	7.44887	CCCAAAGTGTTACATAAGGGTGGTCCAAAACAAAAATGTACAATACGCAG
0.996712	5.44497	TCCCCTGCCATGTCCTCTTCGCCGCCGCGGACCCTGGGATTGACTGGCCC
0.00302531	7.53902	ACCTTCAGGTTTGCAACCGTTAATGAGGGCTTTGTAGGGAAGAAAGTCGT
0.208105	8.61179	TGTTACTTTTGTCTATTATTATCGCGTATGTTACCCCTTGGCCCAGTCAG
0.986789	6.52649	CCATAGATGCCGGCAGGTAGCCAGAAGGAAACCCCCTCCTTATGTTCCAT
0.972353	7.58214	AAAGGGGAACGGAAATCACATAAGGGGCGGTGTGCTGCCACAAGCAAAAG
0.999812	4.97655	ATTAGTTGGCGGCTCGGCGTATTGCAGCCTCTGACAAGCAGTTCTTGGTT
0.00172703	9.47081	GATCTTCGCACGTGCTGGCGACAACCGACTACATAACCGCCAGTCTTAAA
0.772002	9.22138	AACTATAGATTTCGCCTTTAACTCTTCCCCAGAACGCTTGGACACATCCA
0.0435543	7.16602	AGCCTTTTAGTTACGCCGCCAGAACAATCTGATAAGTTTAAACTGTGGAT
0.765017	6.68559	TTGCCACCTCAACTTGCAGCATTCTTCGATTAGCGGGTTATAAAAAATTC
0.000334774	8.06011	AGGGGACGTGTTAACTGAGTCGGGCCGGGGATTTATTGTTACAGAGGCTG
0.982787	7.92889	GTACTGGTGAAGTGTGCCTGATTTACGGCGGGAGAACGATTATGAAAGTA
0.942611	6.12903	GACTGAATTTGCCGCAAGGGTGCGCGCGTATAAATACTAAAGATCGCTGT
0.999813	6.5737	ACAGCACTACAACATGCGACTCAACAGTGACAGTCGCGCAAGTTCAAATC
0.637883	7.77859	AGTAGACCACCTGCACAACATGTTGACCCAAGTGGTCTAAGAACAGGCCT
0.731569	8.94845	GCGTGCCCTTTTGCAAAGCAACACTCCATCAGGCATAGCTAAGGCATCGG
0.736586	7.03049	TCCAACATGCATGGCGTGACCGCCCAGACCATATTAACCAACCGACGCCA
0.934852	7.05722	AAATCATGTTTCTTCGGAGGACCCTAAATATGGTCCCCTAAACTCTAACC
0.048238	6.14531	GACGATAACCATAGTCAACTGTGATACCATTACTTAAAGATATTAAGCTG
0.889742	5.7685	CTGGCACCGGCACTTGCACAAAAAAATACTTTACTGTTCATTATCGTAGC
0.090611	8.06722	ACTGTGAACACACACAATGTCAAACTAGTGGCCAGCAGGCACCGATAAAC
0.581568	7.41643	CTGGCGGTGATGCTATTGTATAGCCGACCCCCACCAAGCCCTTATCAAAG
0.213878	5.03897	TAACCCGGGACACGACCCGACGTGTGATACGTCACTACAATCAGTTCGGC
0.951168	6.54414	TTAAAACTGAGAAGGAAGTGACCACGGTAAAGCCCCATAACCTCCTCAAG
0.997524	6.30401	CGCGTAACTATGGACCCCACAAAAAAAACAAAGGTTTTCAGTATGTAGCC
0.000711619	6.58284	TGAGTCCTCCCCCCCACAACGGAACCGTACCCGCTTACACGAAACTGCCG
0.99951	8.11416	CCCGATACCATATGAAGCTCTGGCGGTGCCAAAAGAGAAAATATGAAACA
0.000646213	3.85368	GGTCGAGATACCTGGCTGCCTGTCAACTCGACTAACCCTTTCAGACCAAC
0.0344333	10.1594	ATGAAAAACATCCCCGTCATTGCCAATTCAGGATGTGATCAAGTACCCGG
0.561764	7.42546	GATAAGGGCGGCTATTCGTACAGTTTGAGGTAAGCGGCTATTATTCAGAG
0.0550482	6.61277	AAGCGTGGTATCTATCTTTCCGCGCTGGCAAATCTCCTTATCATCGTAAA
0.0106669	6.82646	ATCGGCGGACTCTATCGTTATCCGGTGGGGCCCCCAGCCGGCTGGCAAGG
0.997453	5.63095	GCTTATCTCGTGCCACACGCGGCGCAGGTTGCCGTCGAAAGTGTTTTCCC
0.999431	6.39007	GTACCAAGGTAGCTCACCCGTCCATCCATCAAGCCAAGTATGCTAAGGAT
0.999959	8.07599	ACGACATGGAGGTATGATTGTTGATTGTCCCAGGGTCTATTTTATTATTT
0.135517	7.17032	TCTGTACAGTAAACCGGACGATAAGCCGCCTTATTAACTTCGATTGCCGT
0.996988	5.50367	AACACCCTGCCAAGCCCCCACAGCACAGACCGTTGGTTACGATGAGACGC
0.59705	8.96417	CGTAAACACAAAGCACAGTGGCATTAAACGGCGTTGCCGGGAGCATGGTA
0.279853	6.39249	TCCCAACATCCAATCACTGGACCTTAGGAACCACCTGGAACACCGTTGGC
0.632918	8.58696	AGCGGTAAATTCTGCATAATTACGCCCCTTCACCTTGTATGATTTTGACC
0.0044092	9.09574	CACGCCGCTTGCCAAAATGAAGAACACGGTTTTGCATGGTGTGGCCACTA
0.743933	7.09962	AGGACTCCTAACATCCTTACCAAGATTGCCCTATTAGCAATACAAAACAC
0.0218447	5.57492	CCATATTTCGCTGGTTATAAAACACTTAACAAACCTGTTTTCAACTGATA
0.165412	8.52031	AACCAAATACGGCATAAAGGGGTCCAACGCGCCGGACGTTACACTGGTTC
0.916759	9.06822	AGTTCCCTTCACTTTGCGCCATGTAGTTCGCGTCCCTACCTTATTGAGTT
0.0121993	7.76025	AACCCGCCCCGAGACCAACGCAACAGGTCGGCTGAAAAACCAACCGAAAC
0.0480742	6.29501	CGCCTCCACCCAACCTCTGACAAATCCGGGATGCTGGCTCACAATACAGC
0.981283	7.32216	CGACATGCGCAAATTCCACCGCTTACTCGCTACTTCTTCATAAGGAAATT
0.986609	7.41586	TAGGCAGCGGTGACTAGCTCTTTATCCGCTTCAGAAGATAGGATTGTTGC
0.0899065	8.57559	AAATTGATGTCAGTTGAGACGATGGAGTACCCGGGGCTTTACCGTAATTT
0.968323	7.24795	AATTCATTAAGCTCTCACACCCCACACAAATGTTGAATAACATTGTGCGC
0.987243	8.31178	CCCGATGTTTGACTCTTGCTGCCTTAGACTCCATTTCGCCAGTCATCCAT
0.0503247	8.12071	CGTTGCAGGTACGGGTGAAAGACGGATATGCACCCGACTATTATCAACAT
0.870363	9.52677	CCGGGCCAGTTCATCGCGCTAATACGGTGATAAATTCCCCCGGCCGGTTT
0.062485	7.37135	GCAGGAGGCAACATACACTTTTGCTGGAAATCCAGTGGGTTGCTACACCT
0.597568	5.41339	GTAACCCGGAATCACCCAGGTTGCGTCTTCGAATCTCCCAACACATGTGG
0.74655	6.06321	TTCAACCGAACAGGACCGGAGCGTGTTCCCCTGGCAAGATACTTCTCCTT
0.895891	7.75687	GCAGTCCATACAATTAATCATAAGCGGGGCCCGGTCCGCCTGGTCAGTTA
0.740407	7.06154	CTCACCCTTCTTACGACCAAGGGCACAGGAGTTGTGACATGGCAACAATT
0.924979	5.88991	AATATCAGACGCTAGTCTAATAATGTTTCTTTACGAGCACCATTGTTTAA
0.709151	7.66003	CACCACCCCAGACGGTAGCATGAACGAATCTCCTGTGTATGGCTATGGTT
3.03e-05	7.12524	CGGGTATTAACTGAAATTTTCACATATTTTACAGTGAATGTCCGTTTAAG
0.0178027	8.41185	AAGACGGAATGGAAAACTGCACGGGGTTAAGTACAGGGTAAAGGATACAT
0.0195731	3.41382	TACTTCCATTCAATATAATCAAAACTGTGGTGGGGCATTACCCCTGGTGC
0.306434	8.04081	AACAAGCAACAACTAAAATTGTTATTGGTGAATTTGTTCAGACATGAAAA
0.997857	7.25517	GGGGCAGCGACCAAAGTTAGAGAGGACCCGGTAACGGTAAGCCCCAAGAC
0.0632631	7.17726	GGGTCCAAATGGAAACGTGTGTAGCCACCCATTCAAACTTGGGCTGGTTT
0.00246813	8.16551	AGCCACGGTAGCCAACATTACAACTAGAATCCAGGTCAACCAGGCCACCC
0.943777	6.35095	GGATCAGTGCGCCTTTGTATATGAATAAACCTAACCGATAGAATTTTTCG
0.00230059	9.17641	CAGAAACACTGTACAACAACAAGGCAGTGCCGACGGGTTTCTATTTAAGT
0.259614	8.15492	TGAAGACCGATAACACGTTTAAACATAATCAATATATGCATGATAAACAC
0.993962	7.15283	CAACCTGCATGTCACGTGGTGCAACCACATTATTGATCTATTATTGCGAA
0.122859	7.13888	ATTTGTGACCGCCCCTCCACCCAACACTATGACAACAATATTATCGATAA
0.992234	6.15565	CTACAGCGCCATATACAAAGGCAATGACCAAACTCACAACCTTTGGATAT
0.111306	6.31845	CTCAACCGAAACGTATTGGGCAGAATGACCTCAATGCTGAAAAGCCCGTT
0.959176	5.11933	TCCATACACCGTGCCCCAATACCTCCCATTGGTGTGAAGAGGCGCTTCAT
0.998535	7.54161	CCCACGATCAATTATTTGCGGATATCCGCCGATGCACGTAAAATAAAACC
0.00172641	7.1486	CAAAGTCAACCCTTAAGATCGCTTTTTTAACCCATCATTGACCGTTGGAA
0.220064	8.84558	AGCACAAACCAGAGGGTTACCCCATCGCGTAAAATGCGGAAAGTTTTCTT
0.000652687	6.92829	CCCGCCTGGCGGCCCGTTTATGGACGTATTCCTGAATTTATTTTCCCGAC
0.918444	6.72383	CCAGGGCTATCGTGCGGCTTCTACCCCCGGTGGAACATACACTGGACCAT
0.849593	7.32703	AAGCAATGGGGCATTCCATCGGGCACGGCATGCTGAATTTGATATGGTGT
0.999814	6.13178	AATATCCAGTGGTCTGGACCCCCTGGCAGTTAACAGGTCATACTTGCATT
0.411456	8.61551	AACATGATGGCCATGCAGTGCGCAAGGGAACCCACCAGGGACCCCCCGCT
0.999816	5.96901	AAACTGCTTCCTGCACCCAGGTGCGGTCCCATCACCTCAATCTGTTTAGT
0.100963	6.26479	TCATTTCCAGGCTATAATGCTTATCCCTACACGGGCACTCGTCATTAAAG
0.995132	5.4734	TCACCCCTGCGCCATGCGGCAACCTTGTTGCAACTTTACATACTGTTGAG
0.838899	9.14103	GTGAACCCCGTTTACAAGTGTCCGGGATAACAATCGCAGCTACGTTGCAG
0.00697231	6.35883	CAACAATGTGTGACACGACATAATCAGGGGGGGGAAATTACGAACTCCAA
0.0178066	9.39809	ACCGGACAATCGTGAAAACAGCATGGAGTCCGTCGCCTTATTGTAATAGT
0.83065	6.22077	TTGCCATGAATAAAAGTCCCACATTCACCGCCGTGATCATAAAAGTGGGC
0.999992	8.98778	AAACAGCTGATTACCTTCAGCCATTTTTCAAGGTTATAGCTTGAAGGCCC
0.257535	7.10306	TCCTTGTGGAGTGCAGGCTACCACATTATCCATTTAGTCATACTCACCAA
0.000403391	7.32317	CCCCCACCCCACCTAAAAGCTGCAAGTTAACTTACATGGGCTACCTGTCA
0.0300621	8.40442	CATTCCGCGATTAGTGCCGAGGCATGAAAGGTGAAACGTAAAGTTAATGC
0.0274911	6.32976	CCCCCCGGCCCCACCAACCAACCAGTCTATGGAATTGATACGCTTTAAGA
0.183416	7.40486	CCAACACCTTCTTGCCTGTAACGTGGTGGTCACGGGTGAGTCATCCAGCA
0.629781	8.26345	ACTTGCTCCGCGTAACAATATTAGTACGTGCGCCAATTGGATGAAAGCCT
0.999946	5.98997	AATCCAGCACCGCATTAAGGCCTGTCTGGTCAACGCCCATTATGGATGAG
0.911487	7.08645	GACCGGTCTACCCGAAGGCCCTCAAGAGGTCAAACATCTACCCTGCATTG
0.150941	6.61528	CCGCGAAAAACATCGTTTCCATTTGCATCTCAAGATTGTAAACGAGTTGC
0.969597	9.40595	AAAGCCCATACTTAAGACCGACAAAAAAATTCCGCGCGCGTTGGGCATCT
0.720468	7.73588	ACCCGGCCCAAAATAACCCCGGGCCCGAGCCACAAGGCAGACCAATAACC
0.00749456	9.16493	AATGCACCGATTCCGTCGGTGCAAACCGAAGGTATTCCGTATAATGGCAG
0.525878	6.85744	TGACGTTGCAAAGGTTGGCGCGAGGCGCGGCATTCTAAAGACAGTTATTG
0.52313	6.2534	ATGCCGTCTGGTGCCCCAAGGAAAAACACCAACTTCCTTATGTTGATCCT
0.975502	6.52586	ATTGATAAAGCGTTGACAGCCCTAACCATGGTTACTTGTACCTTGAGTAT
0.0174453	6.67442	AAGCACCATTGAAAAATACGCAAGGACACAGGGAATTCTATACATAAAGA
0.0831215	7.52578	CAAGGCAATGTCGGTTCAACGAATCGCTTCCGCTGAACGGGGGCTTGAGT
0.833196	6.13291	CTTTTAGTGAGATATTATTCTTATTTGGGCAACCGTTGCGAGTTGATCAA
0.996927	6.87681	CACGGGGATGGACATAAGCTGACCAAGAAGTCACTGGCAGGCTGGTGTAC
0.979647	5.81077	CACACCATGGTTGCTGGAAATAAGGCATGTTCTTTTGTTGGGGTTACTAA
0.495602	9.95402	AAACCTACACATTAACAGGTAAACGCCGGCCCGCAGGGGGGTTCAGGGAT
0.309498	8.75959	ATGATAAACAATAAACGCTTGCAGCTGATAAATGGATTTGCCTTCGGGGG
0.994502	7.77904	CTTACATCACCGGTCACGTAAGTTTCCCGTTGTACAAATATGTGCCCGGC
0.999997	6.30597	ATTGCGTCAGATCTGTCGCGGGGCAAGCTTTGCCGTAAATATTCAAAACC
0.959484	6.42966	GCGATATAAAATCGGACCCGCATACCACACTGCCTTTATACGTTGTTTAT
0.99087	6.70479	CATCTTTCAGCGTATTGTCAGCGGCGACCTCAAGGGTTAATGTTCCCTTA
0.0642915	6.47008	CGAACATCCTGGCTACAATAGGCAGTGGGGACGTAACCTGCGGTATATTA
0.347318	9.91472	TAAAGGGATTTTCGCCATGACCTCCTGAAAATTACGCTATTGAGATAATC
0.964532	6.90791	CCTCCGGGACCACTATGGTAATATATATTAGCTGCCGGTATGTTGCTGCA
0.428892	8.47941	ACTTTGCAAAGTACTGTGCCCAACATTAGGCGTAACGTTATATTGGATAG
0.928952	7.35424	CCTCTACCACCTAACAACCAATACAGGGGAATATCCGGCGATTGAAAGCT
0.966279	5.0851	TGGTGCGCTTACCCCGGACGCCCCCAAAAGTTCTTGTTTATTTTAATCTC
0.866759	7.45335	AAACACCTACCTTACCCACCTTGCACACCTGAAACCCCAGTAAGCCTGAC
0.193606	7.48489	CCTTGTGGTCAGTATGCTGGTTTTACCGGCGGCTCGTGGTCCGTGTCACT
0.50939	6.14159	TCATGCTACAATCTGGAACCATCCATCCCTTTTGCCCTACGTATACGCCT
0.031936	8.73087	AGGGGCCCACGCTATAAGTGAAAGTTACCAGGGGCCCAGTTCAAGTAGGG
0.0580653	7.968	TCTTCCTTAATCCACCCGCAGTGCAGGGTGCAGTTACCGCATTGGCACCA
0.864194	9.03362	CCCCTCGCAGAATCGGAGAAATAACCCCCGCCCACGTAACCCCCCCCACA
0.999301	8.24635	AAGCCTTCGATAGGGTGGGCCCCCCGAAGTATATCACTAGGGTTGTAGGG
0.977875	7.59734	TTTCCGACCTTCTTTTTTCTTTCAGGCCCGCGGAGGTTAATGTTGGGACA
0.149174	7.15794	TTCTACTCTTTTACTTTCTGCTGCACGGGGCCTACCCCCCTCCACCGAAA
0.821837	7.7552	TTGACGAATCAGGGGACTTGTATTATGGGACTTCAATTAAAGATCACACT
0.189941	8.13486	AATGAAATGACTTGAAAGATGTGTTCAGAGGATGGCGGCAGAATATTTCC
0.907674	8.6026	CAAGTGATGGGCTATAATAGCCAGCAAGAAGGTAATCAGCGTTGAATGAT
0.00110021	8.70317	CGGGCGTTGCTGTCTGGACTGGCGGTGGGGATGATCGTCCCCACGTGCCA
0.855892	8.73806	CTCCCCCCCCGCCATTGATGCCCTTATCTGACTACCGGTGTTAACATTCA
0.942186	6.10034	CCACGACAACACAACCATCAACGGTCAGGGCAGTTTTACAATAACCAGCC
0.999969	8.81475	ACGCTGTTCATGTATTTACTATGCCTGAAGAGTTCCCCCATATCGCCGCG
0.999421	6.95369	GCTTATCTCAAGAGGCACAGGCCTGGGACCTTGTCCACAACATTTTGACC
0.0314765	8.27841	CGTGGACGACGTAAAGATTAAACATTGGACATAGTAGAATACGGCCGTCA
0.731312	7.26507	AAAAAGCTTTTTAACTACCAGTAGAGTGTAGACGGTCACAAGGGTGCCTG
0.985089	7.98904	CACCAGGTCGAACAGGCCAGTTGTTAGGCGGGGGCTGATATACTGACGCT
0.502979	6.40792	ACCCGACGCATTGTTAATGCCCAACTTGATCTATTAGTAACATAACTATC
0.0450582	7.68251	GGGCCGCCGTAAAAAAAATTCCCCCTGCAGTGAATTGCACCCAAAGGGGT
0.00185367	7.52592	CCATCACGGGTGCTATTGATCGCATCAAACCGGATGTGGTTACATTTAAA
0.260993	8.79941	AACCTGTCTAAACTGAAACCCTTAACAACATGAACGACTACAATATACAC
0.228831	6.37281	AGTTGCCGGGCCTTCCAATCCAGAAGGAACAAGAACATCAACAGGTTACA
0.503451	6.29936	CGTGTATAAGTAGTAACTAACAGAACAGAGTGCACTTTTGGACTCAAGTC
0.925578	7.05608	CCCCGACACCCCGTTTTCAAAATGTTGGTCATATTCAGAATCCTGCCCCA
0.0195635	7.54432	AGAGGCCGGCTTATAATGTTTGAACATACCTTGAATTACATTGGGTCCTT
0.168509	7.24151	TCGAAAAAGAAAGATGTCACTGGTCCAATGCCAGCATATATTATGAAAAG
0.998269	5.40112	GGTCCAATGTGATGGGCACGCAACAAAAGCAACTGGCGCACTGGTCACAT
0.111416	7.3483	AAATCATCAGTGGGGGTGACTGTGGCAACTACTTCAGGGTTTTTGCATTA
0.0177403	7.2687	CCTGTGAGATGGCGGTGCTGAAATTATGGCGTAATAGCATGATCTCGATT
0.996072	6.57772	CCCCCCAGCTGGACATGGGGTGTTTCAGGGATGGCCCTAACTAAAACGTA
0.978268	9.04118	AGTCAGCACAACCCCCCCTGAAGGCGCCCCCAAGGGGTATAGTTGCCTGC
0.922087	6.9202	TCGCTGACTGCGGCGATCCCGGCGCGGACGCCAGCAGGCGTGCGGCAAAG
0.992908	7.2003	CACCCGTGGAAATATAATTTTGCCCCCACAACGTTGCTTACCTAAAAACC
0.935774	7.75357	GCTGTTGAAAACGCAAAATCCTGTCGACAAACAGGTAGTGGGGCATACAC
0.7824	8.09214	GTTGAGCGTTGACTGTTGGGTTGGACGGTCACAAGGACTAATGCGCTTCT
0.251423	7.61912	CACCGGGGGTGGGTGCGAGGCGGCCGACCGCTGCGGGAAACAATCATGGG
0.842419	6.12869	GCCCACGGCCCTGTGACCGTCATGCCAATAAACCATGTTCTAACATCATC
0.706975	7.41339	ATAGGGTTTCGTGGGGTGTATGCTTGAAACGGTTCCGGTATCATGATAAG
0.999913	9.09324	CGATTGAAAACCAGAGCGCCACATCGCCAAGTTTGGTTCATTGCAGGCAA
0.0740222	8.30961	CGACGATGCTGGAGAAAATGCTCCCCCCCCCGCAAGGGCTTCATGGCTGT
0.157206	7.81007	TACCATGGCTAAGATGTTTTCAAGTCTTAATATCCGGGTATTCTGACCAT
0.99817	6.43882	TCTGTTTCTATCGGGAAAAAACAAGTTGCAAGCTGTTAATTATGTTCGTC
0.0041647	7.17019	ATCCTCCATGTCGGCAAAATAATCTAAAAGATTATTTTTATATTTCCCTA
0.842476	10.2952	CGCAGACAAATGTCACAATCGTTCGACAATCTCGAGTGTCCCTCTCTGCG
0.995645	5.26685	AAGCCACACGGAGGATTCAGATGGCCGAACCTCCCAATTGGACGGTCATT
0.0400993	6.85782	GCGGGCATCACGAAGCACAGTGCATTAACGGGTGGATGAGGTATTTACCT
0.80434	9.97659	TCTGCCGGGGCAAGGCCCAGGGCCCGCGTTCATATGGCTATGGTCTCTAC
0.989698	7.17188	AACGCAGTTGCCAACCCCGTCCCTAAATAAGGACCACCCACGGTCCTAGG
0.0382382	8.79154	ATGAAAATCATAAGATTTAACTGACAATGATAGGCAGCTATACTCTGGTC
0.0142337	7.69105	CATACAGTGGGCCTAACACTCGTTCAGAACCCCGGACACGAACAAAGGCA
0.000282998	6.81592	ACAGACGCCGACTAAAACGGTAAATAGAAGAACTAGTCTAAAAGGACCGG
0.999962	8.77941	GGTTGAAACTGGTATTGACGTCAGCTCCTACGAATAATCAACCTGAAGCT
0.116276	6.32623	CCGTGCCGGACCCACAACCACCGCTACCTGCACCTTGTGATTACACCAGG
0.00346942	7.12393	AGTTCTGCGGTCGTGGTGGCTGTGGTTGGAACGTCCACCGGTAATGTCAC
0.840326	7.55665	CGCAGTCGGGCCACGAAACCCCAGCTCGCAGTCCCAAGATAATCGTTGAC
0.999385	6.3641	TACAGCTCAATTGGTGGCCAATCTGACGGTCAGCCGTATATTTTTGGCTC
0.815537	6.08584	ACTACGGCCATTGGTGCACGGCCCGCAACTTAAATACCCCAAAGCTCTGC
0.0615933	7.50101	CCATCAGAAGTATGAAACCCTGTCAACAGTCCCCCTACCCAGTTACCCAC
0.999003	7.53095	ATTAACCTGGTTGTAAACCAGGCAGCCGCCACGTCCCTATTTTACGCGCT
0.14579	6.08398	GGCTGCACAGCAGTGACCCCAGGGGACTTCTGAACGTCGAGAATAGAAGG
0.894196	9.48919	GGACGCCCAAGGTAAACGGGGGGGCACTGTCTAACCTCGCGAAGCAATTT
0.371402	8.26345	GGCGTTATGCTGTGGCAATAACACCAGTGGACCGACAAAGAGTTGGTGGT
0.650747	7.73501	GTGGCAAAGCCAAAAATCATAGAGGGGATAACCTGCCTGACCTCCTTTTT
0.46921	9.41472	TGTAACAGAAGGTGATAGTGATTTCTATGACCGCCCATGGGGTAACAAAA
0.821013	9.03362	CCGCAATTTTAATGATTGACCGGATCCGTTCGTCAGTTCATAATATGCCC
0.998722	8.35831	GGCCGACATGTTGCTCCGGTAAGACTTGCCCAATCCGCCCTTACGTCATC
0.00199323	6.50029	TGATATTAACTGCTACATTCTAAGCTTTACAACCAAATCAGGCATTAAAA
0.994378	6.8728	GCGAAAGACCGACCATTGGGGGAAAACATGACTGGGTGAAAACTGGCTAT
0.961828	8.73414	AGGGGGAACGGACTATCTTATTGGCCAGGCGCAGGCAAGGTAAGGAAACA
0.0246613	7.11666	ACAACCAGCCGGGACCAAAGGAGGAGCAATGGCAAAACATAATGCTCTTT
0.984486	8.50411	CGCCGGCAAGGCAGAGACCAGTTTCCCTATATTTCCGTACCACAAATTAT
0.0140635	8.79653	ACCAGGACCACAGCAAAATACTGAATTATGAGTTTCCTATCACCCGGAAA
0.903466	7.1804	TCGCTGGACATGTTAAAATCTTTACCAAGGTTTTCTGGAAAGACTGCAGT
0.175354	6.28688	CGACACCCACTTTCCTGTGTGACGACTGTTTTGGCTATGAAAAAAAACGC
0.211561	6.92842	AGTTTCCCACACAATTAACGCGACACGCTTATTCGCCGTATACGTTTCAA
0.809502	6.05644	AGAAACGCAGCGCAAAATGGACCAAGAGGACCACCGTGATTTATCCTATT
0.0197145	7.52819	GCACTTATGGTGGGTACTGGTACTACTCCAGTGTTAAGTAAAATTTAAGA
0.998698	7.43236	GACCAACGACAAAGCAATTGGGTTATCAAACACCTTCCACTGTAACCGCT
0.495065	7.72516	CCACCACCTACCCAGGCGTGAAAGGGCTTGATTGCCTCCTGGCCTGAGAT
0.230961	7.75252	CGTTTACCACATTACGATCAGCGCATAGCACGGCGGGGCCGTGGAGCCCA
0.999726	6.24207	TCTGCATCCCGGCCGCCGCCGCGAGCGAAATGACCAGCAAATTAAGACAA
0.00820483	7.6927	TGTCCACGGGCCGCATATTACCCACAACATGGCCTTGGCCCATAGCGTCA
0.970466	7.6015	ACTGTGTGTGGCGTCTCTCGCTTGGCGGGACCATACCCCTTGCCTCCAGA
0.49285	7.49711	GGACGTCCGCAACGGAAGATAGTGCCAACATTAAGTTTAACGGGAAACTG
0.984378	8.27247	TATTAATTATCTCTTTGACTTATCTAGAGGGTGATACCCAAGTGGGGGGT
1.89e-06	10.1943	TGAGCCTGCGCCATGGCGAATAATAAAAACCCACAAGGCGCACCCGGACG
0.992162	8.37753	AAAGGGTTCCTGCCCGCAATTCTGCCGTCATGCCCGGATATACTTCTGTC
0.972366	8.0542	CAAAAGGTCACCATGCCATCTTTAGCCGACACCAGACCAAAGGGGGACGC
0.00586723	8.25085	ACCAAGTGAAAGAAAGCTTAATGTCCGTGCGTCTCAGTTTTGGGGTATTG
0.141179	6.99452	GTGCAACCCCCGTTATCGTCGAATCATGAGGTGCAGCGCATCACCCTCCA
0.344985	5.5452	CTAATTACTTTTGTATACTGACGTTAGGATCCGCGGAAAGTGGTTCCGAC
0.960856	9.172	CAACCGCCGTCTGGCAATGTGTGCTCGCCCACGTCAAATCCCCCCACACA
0.851538	8.28081	AACGCTCTATTGCCAATATGCTCTAAGTAGTCCTTGGCATCTTTCATTAC
0.647375	5.82291	AAGATGGTGTAACAACCGCCAGGTGTACCAGTTCGAACATTATTACAGTC
0.000104087	8.07284	GGCCACAGTTTGGCAGTTTGACAGACTATGTATCCCGACGCTAATGAACT
0.957107	8.30946	CGACCCAGGCCCGTAGAAGTGGTCTTAGTCACAGCCAGTGTTGTTCAAAA
0.0526658	7.58339	CCCTTTGCCGGTTGAACACAGTTAGTATTTTCGCTGGTTATTATGTACGC
0.0493269	7.5933	TATGCGAAGCGTCTGCCCCCCCTAAACGACCCCCCACCTATTCTTTTCCT
0.1291	7.37098	AGTCAACCTGTTGATCATAAATGATCACCCGACCAGTTGCCATCGTTAAA
0.996434	7.36832	GGACTCCATGCATAAGTCAGTCCCGGAACAAGCAAAGCTCTTTAGGCGCG
0.684858	8.46608	GCTAATCAGAAAGTCAAAACAACGGACCTCTACAATGCTTATGATGCAAG
0.984083	6.36143	ACCGTCAATTCCGCATGCTGGCGCTCGACACATCCCCCTGGGAACCAAAC
0.825546	7.92002	CCGCGTTATTGTACATGCCCGTAACCGACCTCATTCCCGGCATAAGCTGT
0.999898	7.47947	CAACTTACCGAACTGGGGGGTCACACACGATCTTTTTACTTTATATAACC
3.22e-05	7.71355	CTGTACCCTGTTGACCTTACGGCCCTTCAACGTCCACCTAAAATGGTTCC
0.236305	8.0182	GGGCCGGTCTGCCCAAAATAATTACACTCGCTCAGGATTCAAATTAAATA
0.906408	7.46146	ACCCCAAATGTTTTGTGGGTGGACATTTCCTTTTGCGTTGATGAAGGCCA
0.984877	6.87074	CAGACGGACGGCCCAACCCCTTGACACCTACCGTTGCAGAAGTAAGCCCC
0.980703	6.97007	CTGTTTTCCAGGCGCAGGTGCCCTGAACATCAACCCCTAATCTGTTGAGT
0.894378	7.52295	CCCCGGTGAAGCTGTTTTCCTCGGCAGGTGCCCAAAGTGCTGACCGGCAC
0.850267	7.94378	AAACCGACCCTGCCTAAGACTCCACTGACCCCGCCCGGATACGGGACCGT
0.703059	8.46773	CACGTTTCTTGTAATCCCTTTTGAATAAAACCGTTAGGCGTGAAGATATC
0.959549	7.38417	GCCGATGCAAACTCACAACGTACAACAGGGTGGGCCCGCATAATCTGGAC
0.651617	6.4031	TTTTGCCCATAAGGTTTCGCTCATCATGGGCCACAGTCGTGGACCCGTTG
0.506007	5.32395	AGCCGCCAACATGGTCACCAGTGGTGCATATCATCAAGCAACCCCCCAAG
0.999984	7.1024	CATTATTGCCGCCTATTATAGCCATCCCCGTCCAGTAAAAGGTACCCACC
0.990319	7.19322	TTTACTGTGCCGACACCAACCTGGTGGGTCCAAGAATCCACCCTTGGATT
0.162609	6.99028	GACCAGAGTACATATACTTTTGACCCGCAACGTTAGAAGTTGAGAAAAAC
0.000162472	10.0685	GGGGATAGCCAGTAAACTTATCTACGTGAACAGCACTCATCCACGTACAT
0.580715	5.88276	CCAGTAGTATCGTATTTCTATAATATGAGCCTGATCCTGATAGCCACATG
0.00972686	7.16703	AACCATGCCGTACCAGTGAGGATGTCGTTGACAGCATGTGATGACCCGTC
0.0693693	7.0818	CGCTGGCAAAACAAACCCAACGACTGTTCCTTAGACCCGGCAGCAACCAC
0.000276146	9.30021	AGGTACACCGTGGTAACATCTGGCCCGGTAGCTATGCGCCCCAGTGGGGG
0.131404	7.04134	TTTGCCCCTGTGGACGGTGCAGAATGCTCCACTGCAGGAGGACAAGCCTG
0.185082	8.34116	AATTGAACACCCGGGCCAGCAACAACCGGCTACAATCTGTTCAAACTTGC
0.150826	6.07984	GGGTAATTGCAAATTTTATTCGTCCAGGGGGACATAGTCCCTGACCCCCT
0.483658	7.13839	TGAGAGGGAGATAATGGCACAGGTAAGTAGCCGTCCGGCATTATTGAAAG
0.225497	7.84398	TGTTCACACATAGAACGGAGAATTTGCGAATTGTCATCATAAAGAGGCCC
0.391375	9.08157	ATTTAATAATAATAATAATCACATTCATTTGTTCCGAACGGACTTCTGAA
0.997951	8.43224	GCCGTTGCGGGTAGGACCACCGGACGCCCCAAGTTCGAATCAGGGTACCT
0.0949719	5.58496	TAGCTTGATCTGCAAAATTACTGCCTCAACCATCAGTTCATGCAATTTCC
0.0699873	7.41144	ACGCCGCTGGGAGCTCTCCTCATGAGAATTACGCAGCGTATGCTTCTCTT
0.484342	7.09797	AGGCACCAATGACTAATCTGGTCATGATGGCAGCAGCTCACAAGTGCAGG
0.226376	7.11075	TGTGAATATTGCCTGGTTCAACGATGCGGTGCAGACCCAGAAAACCTCTT
0.427532	5.69516	ACCAATGTCGGTATAAACTCTTACTACGTATGCGGCAGCAAATGTGAAAG
0.987805	7.74315	GTGTAGACAACGAACTATTCGCTGCTGCCGATATCTCCTCAGGTCGCGCA
0.999628	6.57498	GGGGGCCGGCATAAATATCTTAATTCTTAAGAAACCGAAGGGGCAAGACT
0.197821	5.13412	GACCGCCGCACCTGCAACTTTATTCGCCCCCCTGCAATGCACCAGGTTCC
0.988162	9.10938	CAAAGTGACGCTTATTGTTATTAATGCACACTGACAAACACCAGGAGCCG
0.802024	5.92215	GGGATCGTAACCATATCATGACCTCTTCCAGCCTTGGCAAACAACAGACA
0.528432	7.50933	TTCATGCTGACTCTAAACTTGGTGACAAACTTGCCGAAGGTGGCCTTAAG
0.704772	7.59311	CACTACTACAAGCATTGCTGATGCAATAGGCGTTCCTTTCCGCCTTCAAT
0.0129014	7.38257	AACTTATTAAGTGCCGACCAAACAGAACCACCAGCGGCTAAAATCTCCGC
0.0666342	6.28042	TAGCGCAATGCTGGATTTTTCAGGTTCATACGGTACATATCAGAACTGAA
0.994821	7.65484	CGAACATTTGTTACATGAGGATACACCGTGGGGGTATGACAATGCGGCCA
0.00436356	8.44494	AGCAGAAAGGTCTTAAGATATCTTGTCAACTGGGTGGGGGACACCAAAGT
0.998772	7.90406	GCCATGAAACGGGGTAAATTATATTAACCAAATTTTGAATGTACAAAAAA
0.993238	7.58734	CTCCGTATAAAGTTCTCCGGTCACTGTCAACGCCGCGGATTATTTATGTT
0.0130164	8.8678	TACACTTGCCCCCTAAAAGCGGAGCGCATTGCCACTACCCCGCTGCCCGT
0.00340676	9.00568	TGTTTGCGGTTGTGGGAAAGTAGAAACTACGCAACAACGCAAATCTGTCA
0.691376	6.82265	ACTGATACGTCCTTTTCAAACATCTAAAGCCCCCGAATCACGATTGAAAC
0.999496	6.73113	CTTCACAGCTGATGCGAAGCACCGCGTCCCAGATAACACAAATACGAAAC
0.000864617	7.96701	CCAATGACCCCCGTGCACACCCAATGCGACTGGAAGGGTATGCTTTTCTT
0.999948	6.30203	CCACAAAATGCGGTGTCTAAAAGCCGACCAGCATCATCAAAGCGAAGATC
0.986858	8.18375	TTCTAAGGGTGCAGGTTATGGAGAAGAGGCTAATGGAGAAGAGGCAAAAT
0.0387688	7.03954	GTGTTTAACATTCTAACATTGAATTTTCATATCGACGATGGCGACGCTTT
0.0788541	6.74186	GCAATCCTGCTGCATTCGACCAGTGTGACACTATAGCGTACAATTTGGCC
0.991059	5.90559	AGACCGTCCGGTCAAATAAAATCACGAATCATAATCGTATTAAAAAAGGT
0.000625914	6.60158	ATGACCGCGCCGAAAAATGGAATGCAACAGTCCGCCACACGCAACGACCT
0.0551369	8.0127	ACATGACCGCATACAAACAAAAGCACCTGTAAGAAAGTTAATCGGACAAA
0.00126057	8.73785	AGCTGCCTGCACCAACAACCTGACCCGTTGTTTTGGTGCAGCAACTCTAA
0.000289941	8.11246	CTGGAGCGGATGTTGAGTTATCAGCATTGTAGCTGATTTGCCAGTGCCAT
1.59e-05	6.82191	TCTCCAGCGTGGTAAACTGACAAGGCACTTCCCAGATTGGCTTCTTTGTA
0.509512	7.9913	GACTGACAGGCGGTAAATTGTTTGCTGAGCGCACCCGACAAAGGATCGCT
0.999889	6.92082	CAAGCACCATAAAGGTCCCCAATAAAGGGAACAGGGCAAGGGTTTGCCGA
0.999623	6.79113	AAATTTAAAGCGCTAACGACAGCGTTCTTACATTGCGCAGATGCTTTTTC
0.116359	7.71987	CCTTTAGCTACGTGGGACACACCCAGACCGTTGGCCAGTACACTTTAAAA
0.962016	10.031	CCGCGGACTTGTCGGATGCGGTGTGGCACGGCTCAGCGTATGATATAGCT
0.925757	7.45305	ACTAATCTTCCCCATGTTGTATTGTGAACGTGTTGGGCTATCATTGTCAT
0.954192	9.11962	TTGAGCAAAGCGCAAGATTTCGGAGCACCCGTTTAAAATTTTCATACTGT
0.996356	7.4421	AGCGCAATGCAGCGCACTGTACTCCACCACCACATGTTACAGTATGCTAA
0.822021	8.32285	CCCGTGGGGGTGGTGAGGAAAAGTCCGCTTAATGTTTGCAGCAGCCCAAA
0.324389	6.224	TTGCCCTGCAGACAACGATCGACATTTCTGCGACGAATATTCTGATTCGC
0.81915	7.96983	ATCAAGGTCAACACCATCAGTTGAGACAAAACAACATCAATAATAGCCTC
0.0562326	6.43286	AACAGCTTTGGAGGAAAATCAAGCCAGACCACGTCATGGAACCCCGACAA
0.999744	8.19717	TCGGTTACGATTCTTGTACACTGAACCCTCCTGATCACTCAACTGAAACG
0.982522	5.84858	GGAGCAAAAGGCCGGACAAAGAGTGCGTGTAGACCCTGAATGGAAAAAGA
0.272556	8.86804	GAACATACGCAACACTAATCCATGACGGAACGGGTTTAGTAATGCGTCGT
0.889571	4.96126	CCCAGGACCACACACCACGGACCCCTAAACCAGTTTTTATTCTCTTTCCT
0.925283	7.48884	GTCCAGCATAACGGGGCCACAGACAGGGTGGGCACTGCAAATTGCAAAAA
6.77e-05	7.42048	CTCAGATGAGGGGTATAATAATGGCACTCCGCAAACTTTGCCCATTGATA
0.00160879	7.19539	GCGCCCGACTCAGAATATCGCTATTCATTGATAATCAGGACAAGCTGACG
0.999271	6.61277	CTGCCTGACTCACGGTTCAGGCACCGGACTACAACCTGCATCGGAATTGC
0.964518	8.62245	ACGTGTTCATGTTATAGATTAATGCCGTTGGGGTTGTGACCGTGGTCATC
0.911709	7.19766	CAACGGGGTAAATGGATCAAGGCCCAACAATTAAGTCTTTGGGGTGGGGC
0.846665	8.07841	TTTGCTTCTGTATTTACTGCCGATTACGCCGTTTCTCCCGACTGTGAACT
0.508656	6.79745	CCTTTAACCCGATAAAACAGCAGGACAGCTCCTTACTTCTTTGTTGTACA
0.977623	6.13837	TCGGTACCACCCCAACAGGGAAAACGTTCCCCGGCCCCACATAACAAACA
0.946725	5.47442	TACATAAAACCCCCCGCCGGCCCAACGTTTTTCAGGAGCATACTGCTGAA
0.00518305	6.7981	AACAATGACACCAGATCTGATGACTTGCCTCGGGCTTCCAGCATATTGTG
0.0434083	5.24342	CAGCGACGGCGTGTTCATCCATAAAACACCACATTTCGGATCCTACAGCC
0.00236739	7.25349	AACACATACAAAGTAATTTACAGTGAACTGCCTGGCACCATATTTAATTG
0.895907	7.52221	ACACGATGTACATGGACCTAAATGAATTTGACAGCCAAATCGGACAAGGG
0.239315	7.81666	CGGCGACCCCACGCTACATGATCCATCAACGCTCATCCCGCTTGCCCGCG
0.322563	7.33342	TGGGGTGTGGGTTCGCAAAAGTGCATATGCGGGGCATGGCGTGAAAAGAA
0.99982	9.0072	GCTTGTTGTTCTATACAATCACCCCGCCCAACCGTGCAAACTGGCGGTGA
0.963684	6.15973	GCGTTGAGTGGACGGTGTCAGCTGACAAGAGCAGGCCGCATATTTTAATG
0.000165697	7.56973	CGTAGTGGCCGTGTCCTTTACTGGCCGAGAAAACGTGACGAATATCCGAC
0.999743	7.75653	CGGCGTCCCGCCGTTGGACGCCCAAGTCAGCACGACCCAATGTTGGGACC
0.475801	7.80145	ACATGCCTCGAGAGCAGCATTGTGTACCGTACGTACTGAAAACCCCTGCA
0.998851	9.56433	GTTGCTTTACATCCAATCTGTTAATCGGAAGCCCCACCAGGGGGGCTACC
0.995451	7.33694	TTGCAGCCACCGCCCTGCCGACGTGGGACGCCATCATGCACCCGCCCGAT
0.593724	7.41377	TGATGTAGTCCGCATTGCTGGCAGATGCTGCGGTCTTATAATTTTTGCAG
0.000932218	6.94029	AAGGGAGCCCAGGTATGCTTGTGATAATCGTTTTTAGGCCCAGAGGGGCC
0.903571	8.7595	CGCGGCGGAAGTGATTGAAGATTGTCACCTTTAGCTGTCACCGCGGATCG
0.0965629	9.28803	CAGTGGCGCGTTCTTGTAACGTATCCAATGTTGTTGACTATTGTAAAATC
0.999849	8.31678	GCAGAAGATCTTTGATGACGACCCTACACCAACAGCTGATAACGGAAACA
0.796331	8.30141	GCAGCCAATGGGGAGTCCATTGCTACGTAACTTGCTTCCACCGGGGGACG
0.997305	6.91938	TCGACGCTTCGCCACTTCACATCATGGGGACCCCAACAACAAGATCAGCT
0.887174	6.83714	GATGGGTAAATTTATAATTATGTGAGGCCCACTTCAGTGTAGCATTACCA
0.134198	7.0871	GTACAAGCACGGTGACCAGCTCATTTGGTGATAATTCGGATAATGATGCC
0.351293	7.72584	CACAACGTGGCGTTCCAACGGGCACCTTCACAGCAACCACGACCATTTCG
0.389083	5.56158	GCTATTTTATTGGGTCAAAACAATACAGACCGGGCCCACATCATTAGCTT
0.935414	8.77361	GTGCCCGCATAATTAACCCCACGCCCTACACTTTGACTTAATATGAGGGT
0.052335	6.91881	CGGGGAGCCCCACGAACAAAGGAGTGGAAGATGCTGAAGTGGTTGCCCCT
0.611656	6.58945	GGCGGTGTGCGGATAAGATCATCCCCTTCGCCATGTCACCCAGCTGAAGC
0.0418951	7.65632	TTTGCCCGACTTCCCTAATGCACCAAAGATGTCTTCTTGAACTTTGTGAC
0.931813	8.09169	CGGGACCAACGACCCTCCCCCAACATAGTTAATGGTTGCGACGCTAAAAC
0.997163	7.3382	GCGAAACTTGAGCATACCCTGCCACCGCCACGGAGCCAGCTGGCTTTCAT
0.998308	9.21883	AGGAAAGGTCCCGTGGGGGCCCATTACATGATTGTACATAATTTAGTCGA
0.749732	7.95154	CTCCGACGTCTTCATGAGCCGGAAACGTAACTAAGGGTACCGGAAGCCAC
0.836646	7.33549	ACTGTCATGCGCCAGTACAACTGGCAGAAGGCTCTTTCTTAATATCTATT
0.993272	8.60662	CTAAGAACGATAGTGAGTTACGCCACTGGACCAGCCCCGTTACAGAACGG
0.485605	6.29035	CCCTGCGAATCGGTAGATTGATTACCGCTGCCTCATTCTGTGGAACGGAG
0.0302669	6.44054	CGGGGCCGGCAGCTCCAGCGTCGTACACCAAGACTTGATGATGGACGTGC
0.632212	9.91534	AATAAAAAATCGTTATCATGTTCGCAGAAAAACGTTGTTCCACCCCGGAA
0.872441	6.6304	CAGAATCAATCGGTAAAAAAGTTCAACACCATAGTCCCTATCATGAAGGT
0.648417	6.67076	CTGGCGAAACCTCTATACTCCAGCTCAGTCACGGAAATCCACTCACCCAC
0.995024	8.00557	CGGACATCTCTCCAACTATGGGAGCAGCCGGGTAGTGCACCTCTTTTGCC
0.224535	6.32612	GGGTTTCACACGAGATACTATAGACCCGCGCCAAAACACAGAATAAGTTT
0.992819	8.47624	TTAATTAACGCTCTAACATAGCTAGAAGGTTTTACCCAAGTGGGGGGTTA
0.908928	5.61613	ATGGTTGCGCGGCAGCCAAAACCACCCACCTTACGGAGCATGATGGAGTC
0.998417	8.76242	GGGCAAATTTGAGGACCTTCAAAAGGTTCCAGGCCCCGCATAATGGAACC
0.312824	5.70684	TGGTTCGCGCAAGGCATTACACCCTCCAACACTTCAATTTTGAAATCATG
0.995347	6.89439	CAGGCTGGCCTCTACAATCACAATCACAGGTATGCTCCCGTTTGCTCCGC
0.0115103	7.56007	CACCGGAGCCGGTTCATCCTACACCAACCTGCTACACGTATGCTTATCGG
0.286572	5.79446	CCTGGCTGAACAGCAAACCTTGAGTGCGGGAGACCGGTGTTGCTCCCCGG
0.996072	7.56923	CAGTAAAGTGCACCGCAGCAAAAAAAGCTTTTAGCGTCTAGCATTACAGT
0.992354	5.37083	TCGTGGCGCGATGCCATGGTGCTCAATCAAACGGGGGATAGGCTGGGTGA
0.123352	6.64066	AACCATTCAGTCCAAGTACAAAGTTCCACGGTCACTGGTCAAAATAAGTG
0.897847	6.92767	AACCCATTGAGGGTGAAGTTGAAAAGCCAGCCCATGACAAGGGGTCATGT
0.915853	6.62099	GGCACACGTAGTGTATTATGATCTAGTTTACGATGGGCAATTAATGCCAA
0.00446218	8.55315	CGGCTCCGCGCTTTACTATGCAACTCAGATAGCGCGCGGTGGTGGTTCAA
0.0604008	7.43036	TGATTCTGTGTATCATGCTCGTCAATATGCGGAAGTATGTTAATTCTTAT
0.947979	7.52631	TCATTTTACGGCTATAATTGGCAACGTTTCCATGAAGAAGACTGAAAACA
0.972155	9.53168	GCGTACTGATAGTGCCCTTGTAGGGAACCGTCCCAGACTACCGTTGCACC
0.937353	7.49423	CGCCCACTATTTAGATAATAGCCAAAGCGAGCAAAGCAATAGCTTCTGAT
0.834969	5.94295	GGGCGTGTAGGCGCGACCTTGTAGGACCCTTAAGCAACTATGATGGCCCC
0.965478	6.12726	AGCAACCAGCATTGATTGCTCAGCATTTAGGGACATCCAACGGTTAACAA
0.00121455	9.38143	CTTTACCGACAATGATAATCAACCCCTCTTGCGGGGCAGCCCAACTATCA
0.998478	8.32869	CCTCTCTTCCTGTATCCCAGTCCTCTTGACTACTATGTACGTCTTACTCT
0.998296	9.31223	GTGTCCTGGATGGATGACGCCTTCGCCGATAAGCGACCTCTTGAATTCCT
0.993425	5.05203	TATAAATACGATCCAAACACCAGCTGGACTGAACTCAAATTTCTAACGAA
0.00317459	7.36155	ACGTGCAGATCGTGAAAATTGGGTTTCCAACCCGCTGATCACCATGTTGA
0.025459	6.45368	TTAGCCACAGGATAAGGCTTGGAACCGCCGCCCAGCCGTTATCCTGGGTA
0.149147	9.80226	ACGAAATCTTAGTAATGTTGATGGGTCCATTGCTGGCGCGGGCAACCTCT
0.903881	8.50645	GGGACCCGGTAGGAGGTGTAGTAACCCCAGGACGCACCCCACACACGGAA
0.0466226	6.04713	GGTAAAAAGCGATTTCACAGTACACCACATGAGAGGTTTAAAGTTGGCTA
0.775949	7.77101	TGCGTCCCAGAAAGATAGCGATATCACCTGCAAAACGGGTCGCAGCCAAT
0.998832	7.88305	AGGAAAATGATCGTTGATGGGTACTGAACCAGATATCTAATATTGACGGC
0.289478	8.29462	GCAAATTTTCGCTTGAATCTGTGTCACTCTGCATTACCCTTCTGTACGGC
0.981518	7.15938	TCACCAAAGATCCAACCACCCACCTGTCTTGGGGTGTATATATTGACACC
0.91801	9.33321	AAGCTACCGTGGTCATAGTACATTCGTAATATATTCTAACATGGGTCGGA
0.969136	7.79883	ATGGTTTCTGCACCACAGGTACAGGGTGCACAGCATGCTATAATGATATC
0.397326	5.08827	TGTGCATACGATATCAAAATGTGACGTTTATTTCTTGACAACGATTTCAG
0.999822	7.64735	CGTGCTGTTTAACGAGGTTGATTGCCCCTTTTGACCAGTTGAAGGAACAC
0.961599	5.73097	ACCCCGTGTGGCGGATGACACTGCATAGTTCATCCAGTATAATTTGCGTC
0.599371	7.13841	AGAGGCAAAAGCGCGGTAGCGTGACATTGAGGACCTCATATTACTCTTCT
0.309304	9.71092	TAAGGCGATATTGTCCGTCTCCCCAGGCTCCTTAAACGGCTACGCCCGTG
0.999991	9.08147	GGTTATTTGCCTAAATTGCATTTTGACGCGACCGTTAGTTTACCATCACG
0.661793	6.63552	CCTTAGGTAAAACTAAAGGAAACAAGGTGGTCCAGCATAAAGGTGAAACA
0.98878	6.69527	ACCGATTAAGCGGAAGAGTCTGCTTCCCTTTGTGTCATAACCAGCAAGAC
0.987444	9.29763	CAACCCTTCCCGGCAGAGTTCCAGGTGACGGCCCTGCTGCAACCCAGGGA
0.000134399	7.68738	GCAGCCCGGAGTGGCTAAGTTATTGCCAGTAGGTTGATTAAAACTGAAAT
0.0807745	7.15108	CCCTCATGTCATGTATACGTCCCATGCCCACCATGACCCGGCTTTCTAGT
0.470375	6.31643	TGCCCAACTGGCCTATGATGACGCCTTTTCGCTGTCACCAACAAACCCAA
0.999883	8.94299	AGCCAACGAGGACTATCGTCAGGGCTTTCCGGCGCGGGACTGCTTAAACC
0.860025	5.82448	CACAGACGGCAGGTACCTACAGGACAATGAAGACGGAACACATACAAAAT
0.996562	7.59818	CGAACAACCCTGTGTGCGAACCCGGTCGGTGATTGCCGCTACAACTCGAA
0.000526508	7.73578	GTGGATTGACCAAACACTCATAAAAGACTCCAACACCCCGGGAATTACGT
0.44341	5.68406	AACCTTCACAGCTAAACACGGGTTAAGGGCCCAGGGGGTACGGGCTTAAT
0.0123536	7.19021	GCAACACGTTTGCCCCCACTTGTTACAGGAATTACCAGTATAATAAATAA
0.0341705	7.44766	GACGAAGATCGCATATTTAAATCTCCAGGGGGATTGGCAAAATTTTTTCC
0.000431397	8.92463	AGGGTGGATTCCCCTAACCAAATGACGTGGGGGTTGCTGCGCAATCTCGA
0.99968	7.59106	CGACATGCACATCATATGGGCTGTGTGGCGCCGGGCTGACACCCGACACA
0.999031	6.76961	AGCATTCAGCGACTATCATTTTCCTAAAGCCAGTCCGCGTTTGATTTGCG
0.872929	7.13151	CTCGCCTTATGAATAAGATGTCACCTCAGGATAAAAGAACAACGACGAAC
0.999671	5.97365	AGGGCCCCTCACAACCCACGACTCCACTCGTCCCCCCACACCTGGGCCAT
0.0027689	10.1498	CCCCCCCTGACCTACAATGATAGCTAGCAGTGGTAGTTTGAAACCACCCC
0.109056	9.18675	ACAATTAATTATAAGCGGCATTAATACTGGACGTGACCACACAAACCCCC
0.0287149	8.30059	TGTGGGTACAGTACCGATGATGCAACAACCATTGACGGCCGGTGGGGCGA
0.0815538	5.16827	TCAGCGCTTTCAGCTTGATTACTTTTGGGAAGGCTCCGGGATTATTCAAA
0.00190525	5.50617	TTGCATTCTCTTTATTTATCATGTCCGTCGGCAATTAGGTGCAGGTGAGT
8.32e-06	8.06402	CCACTGGAGGGTCCCCAATTAAGCTAGGGAATGCATTCTCCACATTACAG
0.633359	9.64869	TCCGGCCGGTTGAAGGGGTTCAACATCGCGCTGTTCGATATGATAGCGTA
0.00660082	5.77517	TACTGACGCTGTGCATGCAACGATGCCTCCTTGGTAATTATTACACCAGC
0.910831	7.84384	CCTCCGTTATAAAGAAAATGGCGACGCTGATGACAGGCATGGATAGTTAC
0.99081	7.3581	TTGGGGAAATTTATAAAATGGCCGCTATGGGCGACCCTCTTGCTGATCTT
0.0117697	7.11348	CCCCCCCTCCGCCGACAAATAGGCAGTCACTGTGCGTGCTGACATTTTCG
0.0263058	7.24413	CCCATACGGGGGGCCCCCATGTCGTGAGCCAGGTACCCCATCAGAGTCTT
0.878003	5.38267	TTTTGTCATCCCCACACACCTGCAAATCCGGCTAAAATACGATGAACACC
0.997358	5.52961	GAGCATTATGGATTATATTCGAGCACCGGATCGGGCGGTTGAATGAAGGA
0.236642	8.71887	GCTGCTGATGGCGGAGTTTGCCGCACACGCTGCCCATTGGCCCCCACGCC
0.406712	6.56981	CGATATAGCCATCGTCGGTAATTGCAGGGGCGGCGAAAGACCATTGTACA
0.964667	5.48035	GTCCCGGTGTTCACCCACGTGATACGGGGACCTCCCTGACCGTGTTGGTT
0.995396	7.69031	AAAAAGTGACGGGGTATAAAGTGATGGCCAGTTTTGTAAACAAACCACGT
0.999639	8.55168	TGCTTACCCTCCAGACAGGACTGACCCCGGTGGTGATATACTCCTACGCC
0.000862728	7.06627	AGAAATGAAATTCGCTTTTTGTCGATGGACTGACACCTGACAGTTGGTCG
0.0033686	8.7346	CCCCAGGGCGTTTCCAACCCCTACCTTCCTGTACAGACGTGTTTGGTTAA
0.998935	6.19859	TTAAAAATTTGGCTGACTTGGGTAATGCCGAAGTGAACTTTATTTTTTGC
0.99664	9.90987	AGCAGACGAAAGACGTATGAAGCCACGACAAGGCCGTAAGCTCGCTGCGC
0.0166124	8.56314	GATTTTATAAGTCCACATTATCAAAGACAGTTCGCTATGAAGACGAAGTC
0.868102	5.50178	CGCTGCGTCGTTTGTTAGCGTGTGCTCACACTCCCAACCAACGGATGATG
0.101713	6.47791	TCCCGGTATCCTGCTAAAAGGTCGTTAAGCGGCATGAGTTTCCTCATCGT
0.936654	9.19582	GAACGAGTCAGTCGTATCAGGTTCATGTTGTGTTGCCTGCAATCTTGCCT
0.000460125	6.00709	CGAAGTGCTGACGTTGACTTGAAACAGAGAAGATGGTCGATCATTCCTCC
0.0276694	8.81703	CGACAGACAGTTTTGCACTGATCAACCCGGAATCACTCTGGCACGTCTGG
0.216404	7.80323	ATATTCCGCTGGTTATAATGCATTTAACTAACCTATGTGCAACTGATAAG
0.975891	8.18651	CGATGGCTAAAGAGTTAAGGGCCCACCGAATGGTTGGAGTGCCCCTTGAA
0.986977	6.89625	AATACCCTGCGCTTGTGGCCGACCTACGGACCCTGAACTTTACTATTTCT
0.993354	8.02168	TTTAAGTGTAAGAGATAATGAAAACCGTCCCTTTCGTTAATGAAAAAAAT
0.00156094	9.37821	GCCCAGTTTGTTTCCAAAGCCAACCCAGCGACTGGGGGGTATTGCGAGGG
0.0377688	6.68778	TCTATTCGCCAACGGGGACATGGGAGCGATACAATTTAAAGGTTTTATGG
0.999931	8.58283	AATACAACGTCAATTTTACTGTCCTACGGCATAGCCCGAGTTTGGCAGAC
0.978193	5.71926	CAGGCCGTTCAACTATCATGATGAATCGGCAACCTGGTTTGTTGAAGGAT
0.516174	7.11137	ATATAACATGTCTTTTACTGTTACCCCCTGCCACCACTCAGGCTCCCATT
0.00798209	6.34786	AAGGGGGCACGACGGTGCACTGATCCCTTTTCGTTAGGAGGAAATCGTTG
0.990873	7.06008	CCAATACGACGGGCTTGCAGGTCAAACGCGGCAGCAATACAATCAAAATG
0.998546	8.02984	ACACGTGTATTTCGAGAATAATGATCAGGAGTTTGTTGTGTAACAAAACT
2.41e-07	7.48414	CGGCCACCGCTGAGAATTAATGCTTAACCACGTCAAACTAAACACGGGTC
0.000330638	6.19716	CTAAAGGTTTTTCCATAAGATGCAAAGGTTTCTAATTGGCCTGCTTGCTG
0.0142805	7.33711	GGTCGGGGCGCCTTATATTGAAAACTACCCAACGCAGGTGACCACCGGGT
0.999679	5.97755	GGAGCATCGGGGATAATTTGGGTCTGCGCGGGGGCTATTCTGACGTCCCT
0.999667	8.51064	ATTACAAATTTAATTAGCAGGTGAATACTGCCCGGAGCACTGTTCAACAC
0.879849	6.93481	GGGTGACGATTACCACCAGGGAAAACATCACCGTGTCAGGATACCTCCCG
0.999274	5.63274	TAGCCTTGCCGTGGCCCCCCACCTACGCCCTCCCCTCCCAGGGGTGGGGT
0.909191	6.76767	GCACCCCGAATGACGGCTCCAAAAATCGCGCCCTGGACCAACGCCTGTTG
0.598298	8.47542	ACCCACACCCCTCCAGCCGCAGCATTACCCAAAATTTCCCCAGCACCAAT
0.984494	7.58313	TTCCCGAAATGGCTATAGTCGTTGACTTTATAGCTGGGTGAGCGAAGCTG
0.000247091	9.17094	ATCAAGCGACGACTGCTGATGCCTTCCCACTTGTAGTCCGGCATGTCCAT
0.887071	6.01381	CAATGCCCACTATGGAATACCACAAATACGTTTCACTTATGGTGGTCAGA
0.893146	7.82517	TGCACCGGAGCCGGGCCATACTACACCACCGTCCTCTTACTATGCCACTC
0.0584812	8.00799	CCACTACCTGATGTGTAACCTCACACCCACCCAAGGTAGGCCGCAAGTCA
0.778017	8.39538	GGGCCCGTCCACTTCAGGTACAACATCCCACCGTCACTGGTTAAGGTAAG
0.938532	8.42697	CGCCGCCGCCAACGGGGGACATATTATGTGAAAAGGTCACCAAGGCGACA
0.987707	6.87273	GGCTGCCGAGGGGTAAATTCATCAAGCCGTAAACAATTATTCTAAATCCA
0.997194	7.41933	ACTAAAAAACGCAGACGAAGGGAACTGCCGTCGTTAACACATAATCAATT
0.97325	7.62548	CATGAATAGAAGTTGAACCAAATCAAGGAAGTTTTCACGACTGAAGCTGC
0.998966	9.83482	ATTAAAGAGCAGAGTTCAACACATGCGACACTTATGTAGTATGACAAACG
0.250739	9.64248	ATTCCCGGCGTGGGGACTTTGTGTGAGTAAAAATTATTTATACTGTTGAT
0.696599	5.82724	TGGCTATAAGCTGCTTTTCTTTGTACCTCGCCCCGTACTTGAACTAATGA
0.471049	8.96157	GAGAGACGATCGAAACGGCTGTTGGTGTGGGGGGTAACTACTCTGTTCTC
0.634978	7.41779	ATTTCCAACTGGCTATTTTTTAATTCGTGCACCCGGCATTTTTGCACCCA
0.535908	6.83624	TGGTAGGCTTGGCCCCCACACCCACACCTACAACACCCGGCTAACAGCCT
0.920123	6.15347	CGCCGCCACCGGCAGGCACCAAAGACCCCGCTGCCATCCACCCTTTATTA
0.686727	6.32221	TTTTCGGGCAGAACGCGCTATCCGCATGTCTGCCTGAGCCACGTTGCTGT
0.0126284	6.77741	AGGCGCCCGACAGAGCACAGTACTGTGGAAACTGAGCACTGGAATGTTTT
0.632221	7.43563	GGGCTCGTGCGACAATTCCCGATGTAAGACGACGTAATTCTGATATTCGC
0.246645	7.95403	TTTCCGCCCCGGCGAAAATTATCTTTGTCAGCCGCTGTCTGGATTAACGC
0.979566	8.97868	GCTTGAAAGTGGTAACCGGGACAAGCGGCATAGTTCGCTAGTTGATAACA
0.478876	6.2447	CCTGCTCGGGGCTAAACTATCGTGCTTGATGTAGACCCCAACACGACAAC
0.0259572	8.01649	CCAAGCTACACCAAAGACAGGTGCATCATAAGAAACTGGCGCTGGCATAC
0.988563	5.93127	TCGTCGCGCTGATATACTACTAGGTCGCGGCAAGGAATGTTGCTGTTGCT
0.00186449	8.61422	CGGGGCCCCCTTCTACAGGATATAACCAACTGACCGATCCCCACCCAACA
0.0202272	6.81495	AGACAGGACCTAAACCGGTTGTAAATGTATGTAAGTGCGAAAAAAGAGCG
0.646831	7.22731	CCCTGCCTGTATTAGCAAGGGCCAAGGCGAAATCCGTGTATGATGTCCAC
0.199464	9.42731	ATGCGCAGAACCAGACTATTTTTTGACGATCTTCCAGACTGCATAATGCG
0.178058	9.77483	ATATGGCAGTTTGATTTGTTGGTTGACTGGTGAAGAACGATACCGGCAAT
0.977066	7.21995	TCCCCTGAAAATGTTGACGGACAAAAAAAATTTTATGCAATGAAGTTATC
0.335785	7.5784	GAAACGGTCAGGGCTTTTCATGATAACGTTCACCATTGTGTCCCTTGTGC
0.999455	7.4405	TTTTATAAGCGCGCAGCCCCCTATGTATAATTACGGACATTATGACAACC
0.999825	9.90521	GCAACTGTTTCTGGTCAAAAAACCCTGGCGGTAGTCCCGCTGGGGAAACG
0.942393	7.41161	ACCTAAGCGTGTCGTTTTCATCTCAGAATACCAAACTGGCTGTTGCAACA
0.336361	7.78972	CCATGGACAACCGTTTGATAATCCCCCCACAGCATTAAACCCCATACGGG
0.00386292	6.81893	TGCAGCCCGGTCAACCCACAGTATTTCACCCATGCAACTACGATCGTCTT
0.0117793	8.98193	GTATACAACACGCGAACATGTAAAAACCAGCTGTTAGCGATAAATCATAC
0.020353	6.96105	AGACTCCGAAATGACAACACCGCGTAACCGTTTGGCCCTGGGTGCCGTTC
0.997138	7.312	GGACACTACACCGCCGGGCGTTTCATTCAGCCAAGCCTTACTCAATGGTG
0.998328	4.96095	GCGGTTTCTACGCTCCCCGCCCAATAACCGAAATGGACCATAATCGTGGC
0.0988392	8.44564	TATGAAGCAGCTCGCCTTGAACTGCCGTTCTTTCAAACCAGTAAACCCAC
0.935653	9.34131	GACCGTCGCGAGGTTGTTTATTGGACCACTACCCCCCCTTGTCGGGTCCA
0.826528	6.3671	ACCAATCGAGCAAAGGACCCAGTGACGCCAACCCTTACACCAAAGGGCTC
0.865508	7.60522	AGTCAAGGTACCTCTTGGAAGACAAATGCAGACTTCCTTGGAACCCACAC
0.990693	9.28757	CCTAAGGTGGGTCTGTGTTGTCTAAATCATTGCGACCACAGTATTGTTTC
0.999557	7.25446	TTGCCATTTTAGGTATTATGGTGACCTTAGTTTTCGGTTCTATTTACGTT
0.00259758	6.844	GCGGACCAGAATACGTGGTTCAGGATGAGACCGCAACTTAACCACACCCA
0.00908323	6.64875	AGGTGCCCCTGAACACGGTACCGACACACGTCACTTTTTTTCCAGGTCAA
0.169954	6.36618	AGACCCTGCACACCGTATTAACCGTTCGAGAAAACCCTGAAATTGCATCA
0.0222519	7.19688	AGATGGACCCGGATGGCAGGTGCCAAATGGAGCACCATTATAATATCTGG
0.340473	7.20501	TGGTCGCACCAGCTTTGTTTTGCGCGCTTACATCAGTCGGTGAATTCACA
0.977685	5.34584	TTAGCCCCAACTGCTATCACCAAATTGCGCGGTGACGGTACGCTGTCACT
0.982257	7.6142	CAGGCAACTTTCTAGTCCAGGTGTTACACGCTGCCCGCAAAAGCGTTTCT
0.132253	4.82702	TGGGTTATTGCTTACAACGCAGAGTATCGCCGGACCAATATTCTGCTGAA
0.0400397	7.35733	GAGTGGGACCATGTTTCTTGTTTATTGGATGCTAATTAGATGCTACCAAG
0.862299	6.07353	GTGCAGATTGGTTCTTACACTAAGTCAGGCTACGGCCCGATTTCAAACGG
0.987726	4.89639	CTCATTGCGTTCCCCAACAGCGTACGGTGTTGGACCATAATATCGGCGCT
0.286703	9.61892	TGGTCTTCTGCGTAGCATTTTTAACACCAATACATGCTGTTAAGCGTTAA
0.356963	6.5944	GAGAGTAGTAAGATAAAATCGCCACCACGTGGTACCGCGAATTCATTTAT
0.104662	8.6134	TTCGGCAGCAGAGTTCAACATAAAAAGAGGGCACAGGTATGGTAAAATCA
0.00255987	2.81538	CGGCTTGGGCATTGCAACTGCCTTTCCATCGACGTCACTAACTTTCACTG
0.00370346	9.07714	TTTATTATATGAGCAGTACCGGTATAAGCGTTTGTGAACCCCAACCCAAC
0.956262	8.00009	CGTGCAATGTCCAACCCAAACTGATCCTGAAAACATACGCCTACAGCGCC
0.406182	6.31239	GGACTATCATTTGACCCGACACAATGAGGCCGTGCTTTAAGGTGGAAATG
0.00123133	7.98333	CGGTGCGTCTTTTTATAGTAGGGAAAAACACCGCAACTTAATCACATACA
0.102548	8.62712	AGGATTCTGTTATTTAGAATTTGTTAAGATCGGTGTTGTCAACACAACGT
0.999864	6.65699	ATTGCCTGTTTGCTATGGCGGCGCGCGGCCCATCAGCAACGTTTGCAAGT
0.992107	7.41537	AGGTGGCCACCACGATCCCAAACACAGGCCGGCTCCCCGTTGTTCCGTCA
0.344803	5.31559	CCACCATCATCAGGCATAAGCCAAATAAACTTCGTGAGTATATTTTCGCT
0.187562	9.24693	TAATATTGTCACCCAAGTAACCCCAGCTGCCGATATCTCATCAGGTCGCA
0.0608961	5.43872	CCCATAATGAGTACATGATCGATATGCGGGCAGGAGACGGCATCAACACC
0.422187	9.409	AGGCCCTGGTACAAAAGCTGGAAGCGCGGTTGAAAAAGCGGTGGAACAGG
0.0639869	7.52352	GAGTGAACTACAAGCAATCAATTTGCCTGTGCAAAACCACCCCTTGTACA
0.554978	8.23564	CTGGACGTTGTTATATCGGCTCTGCAAAAAGTTTACGTGCATGTCACACA
0.827846	9.69465	CGCAGATCCTGGAACGGACAAACCTGAGTACTTGGCCATTCACAATACCG
0.149194	7.25494	AACACTCCCGGCTTAGTTGAAGGGAACGGCCCTGCGCCTATCCTGGTGGT
0.998223	6.14791	ATTGGCGAAATGCATTAGGGCAGCCGGGGACCCTTGACATTGTTTCTGCT
0.915438	8.07766	ATTAAACCCCTCCCATCTCTTTATCCCTCTATGGCAACAACATCCGCTCA
0.279029	7.29138	TCTGGCGCCCACACCTGCCACCCACGTGAACGGTGATTGTAGACAAGCAA
3.2e-05	7.72155	GACCACTGTTTTTTAAATGGCACAGTGTGATGAATGTATATAATGTTGAG
0.0254724	8.01888	CGGAAACAACAATAAGAAGGTCACCCAAGACACAGAGTAAACAAGGGCGG
0.999927	7.36337	TGGTCGAGGACCCCGGCACCCCTCACCGCTTTATGTCAAGGTTTACAACA
0.223895	7.75027	AGACACCAAAATGTTGCAGGAGATCGTTGTGGTTATTTCGTAATATGCCG
0.858835	8.30461	TTAGCCGCTTAACCGGTACACCTCAAGTGGCCCCCGTCCCTTAACCCTTT
0.97575	9.9718	CATGAGACTGATTATGCTTTCTGATGTTAAACACCAACTGGGGTCATGCC
0.0905635	9.67629	ATGCCGTTGGTCTTCGCACAATGTTTTGGAATCAATTTTATTGTTATAGT
0.938967	10.0977	GCTTGATTTGCTAGGGGCGGAGCGTACAACGCATTAGTCATACTACGCCG
0.993369	7.36831	ACCGGTGCGAGGACGCGCGATATGCAAGACAATACGTTCTAACGACACCT
0.997376	6.27547	AACTACCACATTTATTGTCGCAAATTCGGCACAATGGTTCGCTGGCGATA
0.9991	4.67601	ATACAACTATCCATATCATTCATATCAGGTACAAGCCACACGTTTTTTTT
0.476415	8.02718	AGCAGGGCACAGTAACCACCCAGGAGGTATTTTGGCAGCGTAACATTGCT
0.535888	7.02963	CACGGTCAATCATTACACTACCCCACCTGCGTCCTGGGATGCTGCAAGCA
0.961631	6.62373	TAGGGGCCGGAACACGCTATATACCTCAATGATGCTGAAAATGGCCCACA
0.742517	8.80725	CAGCTGGTCGTTATGTGGCTCTTGAAGCTTGCAAATTGTATTATGCAGTT
0.999899	4.98971	TAGTATAACCAGCTATTATCATTTTTTGGTTGCCTGATTCATCCATCGGC
0.994481	9.0575	CCTCGCCTAAATTTGTGGGGCATCACCCCAACCACACCACATGCCCTCGG
0.0295314	7.66373	CAAAAAATTTACTGAACGATAAGATACGCTACAGGTAACCAAAGGTTGAA
0.178372	8.38491	ATTTGTCGAAGAGATAAATCACAGTACACCAACCCAAAAGCACAGCTGTC
0.00306406	9.19988	TCCGTACAACGTGACTTGAACCCAAAACGTTTACAGTGGGGATAAAATTT
0.213086	5.82746	CTACACCTTTAGTCCAGCCGGTAATGAATTTGCGCATGTATGATGGTTTC
0.00175686	7.45277	GCGTCAACCTAAACATAATTACCAGGCGGCGCCGAAAATGAACACACCAG
0.0557488	8.19829	CGGCCATCCAGGAACAATTTCAACTGCCTATACACATATACAGTTCCAAC
0.216566	7.61407	TTGCACGCTGCATCGTTAGCACCAATGCTCACCTGCGGCTTCACAGCATC
0.82117	6.6199	CGAGTATTCTGCATGTAGCGATAATGGGAACCGTGAATTTGGTTGCACAC
0.993359	6.3006	AAAAGTCCATAGATTACAAGCATGAATGACCCTGCGTTAAGTTCACATAT
0.689889	8.74566	GCCTGACACCCACAAAAACTTTGCAGGTCATGACATGGTTAAAAACACCC
0.998527	7.73778	GGCCACATAGAAGGACCCACCCATGCACAACAATGCAAAACCTTCCTTCC
0.995318	6.04469	AGCGTGCACCGTCCAAGGGCTGAGAAAATCATCACGCACAGACTGAACTG
0.982936	9.88183	AATGTACACACAAGTGGCTGAACCATCCGTTTCCTGGCTCTCCTCAGAGC
0.983023	6.81956	TGCCAATTGCAAGTAACATAACGGTTCAGTTATCGGCTCACCAGTTGCCA
0.823026	6.65438	ACTGTCCCAAATCCTTATGCCAACCTTAGTACCAGTCGCTTAATATATGT
0.685715	6.61868	TGCTAATCGTTCCTGCCTACCGGGTGGCCACCAGGGGTGGGATGAAACGC
0.0449092	8.36709	GTGGTGCCGTTTGCCAAAGACCAATTTGGGCTTTTGGGCCTAACCTTATC
0.999317	6.29553	AGCTGATATTCACAAATGTGGGACACCATTCCATTGAACAATATAATATC
1.26e-05	7.25299	CCATCCGGTAAGCAAATTGAACCTTCTTAGCTTTTCATTATAATCGAAAA
0.0486812	8.99925	TGCATGGGTGGAACTACACTTTTGTAAACAGTAAGTTCACAAAAACCCAA
0.000601806	9.10869	CGAGGGGGTGGGGTCTACACCTTGACACCCCGAGTAGCCGTCACAGGTCT
0.0295582	7.72207	ACCGTGGACAAGTACAGCTGTTGCTTTCAAGGTCGAAGGCCCGGTCCGTT
0.122951	6.02721	CGATGTCTTTGTGTCCCCCTTGAACTGAAACCACTTAACATGGTAATGCT
0.0899831	8.28043	CGGAAAAAACTGTAGTGTTATATGGGCAACATAATCAGACCACACATCAT
0.993534	6.32992	CTTCAGGTAATGTGAAAACCACATGGGTGTTCCACGTCGACTTCAAGAAT
0.0827536	8.34532	AGACAGCGTTCGATCGTTACTGGCGACAAAAAGAATAACTAATATATATA
0.894415	8.15747	TGCCCAGGTCCCCTGGGTGCCCACAATAACCAGTAAGTACCAGGGACAAA
0.253927	6.05368	GCATTTCAGCAGCAATGCAACCAACCACCCCCCAACACTAATTTTTCGCC
0.85192	6.70203	TATACGGTGGTGATAGTACATTCCTAATATATTCTAAAATGAGTAGGGGG
0.999863	8.38993	ACACACAACATGCGTTACATTTTAGACTGTACCGTGCACTGGCCGTCATC
0.00218665	9.89721	TCCCAGCACGCCCTCAAGTAACCATAGACAACCAACCCGGGCAACAACCA
0.792145	8.72053	GTCACCGTTATGTTACTTTCTGCGCACGTCAAAGATCCCATCGGAAAATT
0.927119	6.54254	GTACCCTGGACACCCCGTCAAACAGTTAACCCTCCCCATACGCTGGATCT
0.00180622	7.65401	ACTGGACCCCTGATGTTACAGACGTATTCCGACCTTGGCCATTTTTGGTG
0.951525	8.24808	ACAATGAAATGACTAGAAAGATGTCTTCAGAGGATGGCAGCTGAATATTT
0.384732	9.56757	AGCGGGCTTCGTTAACATATCCTCCCAACCCCACCTGTGGTTGTTGTTTC
0.48029	4.6559	ACGGCCATCGGTAATATTACAGGAACCACCAGGGGAGGTAGGGACGGGTT
0.00824907	6.85943	TGCGCCCATCATCTACGCCGTACGTAGCGACCGTTCATTGAAACCGACTT
0.774548	5.89245	GGCAGTGGAGTGTGTTTCTTTGCGCTGGCTTCAAAATTTATCTTCCCGAC
0.712498	8.01067	ATGCCGTCGCGCTGGTGTTCACGCTTGATGCTCGTTTCTATATTGTATCT
0.953726	6.14141	CCCACTGAGAGCCGTAGGATCCAGTTGACTACCGATCACTACATGCCAAT
0.740497	6.60741	CGCGGGATGTCAGGCAGCTTGATAGCCCCCACAAATTCTCAGAGTATTGA
0.0236073	7.87496	AGGGGAAGCCTGCCTAACACCTTTTGGAACAATCAAGGCGCAGACCAGCC
0.166932	6.02107	CCGTCTGACGAGCGACCCTGATGGTTGCTGGGAATTTCATATTTTGTTGT
0.992115	8.22151	ATGCCGCCCAAGCCAAAAGTGGCAAACCGGACAAGACAAAATTGCATTGT
0.593856	8.74248	GGTGACGGTGCAGGCTGTTGCTGTTTGCGACCGTAAAAACGGTTTCAATA
0.568034	8.42053	GACGGATCCCAGCCGCCCGGCATCCAGTGTACGTGGCTCCCTCTACAAAA
0.07909	7.65487	TCAATTTCAATGGTCTTTTAAAAACAGCCCTTAATTTGATTCTGATTGGG
0.00287967	7.70007	GTCAAAAGGCGCCACTGCTGACGCGCTAAAACAAAAGCTAAAATCCCACT
0.973862	8.36162	AAACTGGGTTTGAACGCAACATCAATGGCGGCTAACCCATTTGCGTTTTT
0.993318	8.66102	TTACCCTTTAGGGAATACTGTCGTTCTCGGTCTGTTATTGTGTCCCAACC
0.999892	5.57779	ACACCGGATAAAACCAGCAGTCATCCCGTGTGGTTGGCTACTCTGCGGGC
0.0529404	8.40145	TCGCGCCAACAACCTACACTTGGTCTCCCCTGGCCAGCTGCCAGAGGCTG
0.00300233	7.08056	AACGCCCCAACAGGGCTGTACAGTCCCGGGTGGGTATTCGCAAAGAAGTA
0.000696524	7.26278	CAACTCCCTATGAAGTCTTGAACTGGCAATTGTCAAAGTATAATCTCTGC
0.0391653	7.64047	AGTCTACAGTTAAACATGGGGGCCACCCGATACCGGACCGCAGTCCTTCA
0.97014	5.53223	CCGGTATCCGGGTTGTCTGCACGGTATACCCGAGACAGACTAGAAAAGTG
0.12922	6.20574	GGGGTGATAACTGCCATGGGATAACTCGCTAACGCTTTGGCTAGCCGGAT
0.928432	9.51114	GCATGCTTGGTGATCACCGCCCCGTTGAGGCCTAATATTGTGGGGCAGCC
0.981496	8.90685	GCGATAACTATGCTACGGTTAATTGACTTGGGGGGAGTGGTTACCGCACC
0.379156	7.54833	CCAGCGGTGGGATGTTTTTAAAAAAACCGCCACAACCCTACGCTGGTCCG
0.990404	9.31347	CCCTTTTATGTGTAGCGTGGACATTCCGCAAGAGCAGTGCTGGCATTGCA
0.964472	7.65997	ATCACCACACTTTGGTGGACCAGGTTCGGACAATCTCTTTATAACATATA
0.968742	7.46701	GTGGGGCGTTTTGCCGGTGCAAAAAGGGAAAGGTTGCAAGCTTAATGATC
0.0354417	6.02977	ACGCGCTAGGCCATATTATCCGTCCGCAGCAGACTGGGGACACAGATTTG
0.00286433	6.59161	CCGGACCAAGGTGTTCCATACAAAATGTAACGCCGTATCCTCACGTTTTA
0.0204597	7.30712	TACATTTGCGGTTGCCACCGGGTGACGGGGACCTTCATGTGACGTCGGCC
0.998816	6.52872	AAACGCCCAATGGTATCATTGATTTCCCAAGACCAATGAAGTCGACCGGC
0.651657	7.01486	ACTAACCGCCGGACGTGTCTTCATTTAAAGATTTAAGACCAAGGTGTTGT
0.99557	8.7491	CCTAGCTGGCAGGATGCGACCGCCGTTTTGTAATCCACACTGCAGTTATT
0.989325	6.58757	AAGGTGTTCGTCACCCCTATAAGACTGCTGCGGACCGCAACCTACTTCCG
0.0681774	9.65057	TCAGTGACGATATGCTAACAAGACAGATCACACAAACCTACAATTTCACT
0.414554	7.95986	GGCTGCGAACAAGTATCAAATTGAACACTTTTGATGTTTGCTAAACTCCA
0.00392404	8.92526	ATCGTTATTCTGTAAAATTTTTAGAGGAGCCAACAGCATATTATCGGAAT
8.54e-05	9.07655	TGGACTTAAAACCAACATCATGACGCCGACCCAGAAGTGGGCCCCCCCTG
0.99681	7.80203	TGGCAATCATGCATATAATGTTATCAACTTTAATACTCTGATTGAACCCA
0.997285	7.89539	CAAAACACACTTGTGAGCAACTGAAGGGCAAGGCCATTACCCCGGAATTG
0.236808	5.29543	TTACCCCCGACGCTAACATTTGATCGAAATATTTTTCCAAACCTGGACGT
0.0655861	8.55955	TTTACCATCACCAGAAATAACATAGCTGAAGAACTGAATATAAGGTAATC
0.994279	8.7131	GCGGAAGATCGACGGCGTTCTGACGGCGCGAGGCAGAATGTGACCAATTT
0.996365	7.12401	TATTGTGGTCGAGCTTTCGCATTAATAATATTTGCGAGATGATGCTTATT
0.0272447	9.23952	CGTAGACCCGCAAATGGCTGAGACTCCGCCTTAACTGTGTCAATACATCA
0.010006	9.78485	GGGCCCCGCCCCCAGCTATACCGCCGCCACGTGCATCCCTTCCCGGGACA
0.968992	4.2024	CCACGTCACAACGCCAGCACCCCAACCACTTTCATTTCCATGTACGTACA
0.998332	5.82914	CCATTAACACGTTAGGGTCACACCACTGCCAGTGATACACCATTGTCGAA
0.999063	8.93801	GACGGTTTGTACGTGGATTCCGGTCTTCTGAGTCGATTATACTTAAAGCG
0.999714	6.29171	GGACCGTAGCAGGGTAAAATAGCGCAAAAACGGACGACATTGACCAACCC
0.876515	7.48617	GTGCATTTCGTTCAGATTAACTTTGTGGGTACCACCTAAGACCACCCATG
0.990419	5.12831	CTTAATTAGGCACTAAAATTACCCTCGTCCACCCCGTGCGTAGGTTGCAA
0.000139799	6.8575	AGCGCGAACGATCCCCTGCAATACAGGATCCCGCGGGCTCAAATGGTGAT
0.149715	8.22294	CTGTTCTTTAACGGACAATAATGGTACCAACCTCCGGTGGTGAGAACTAC
0.985968	9.19257	AGTCCTGGCTTTTTATGCTCATAGCCGATGTAACGGTTTCTTCATGTACT
0.0419058	7.27562	TGAGGTGCCGCCATCACTGGCAGTTCTGACAGCCAGTTAAACTAATTGTT
0.292349	6.88396	TTCAAATGCAACACAGGAGGATTCATTATTAAACGGGATAAAATGTGGAA
0.99936	6.53419	ACGTGATCGCGCAAATTTCGGTGGCAGCATGCCCAGTTCATGATAATGGC
0.982608	5.47314	GTTACCGGGGGACCTCCAGAACCTAGATCGCTGGAATGAATGACAACACC
0.885742	9.93295	AAAGTACCACCGTGCTCCGTACTACCGGGTACCCCCTCCGGGCATAACCA
0.805471	7.1974	GGGCGTAGCGTAGTGATGGTCGAATCTAATGAATATCAATACCCCCACAG
0.850306	8.21204	CTGGTTGTGCTATCCATGCCCTTGAAGTCGCCCGGGCCCTAACCAAGTGT
0.311277	7.1347	CTTTTCGTCACGGTACCACCCACTTCCATGAGGCACGTTAAAATGCCGGC
0.00106576	6.61388	CGCATTGTGGTTAAAGACGCTGAAATTGCCCTTCAAGCGACCATGTGATG
0.999937	9.49996	TTTACGTCGAAAGGGCAAGTCATCAAGCTATTTCAGGCATAGCTGATATT
0.999984	5.61761	AAACAGGTCAAACACGCCCGTAATCGGGGACATGCAACTCTAGTTCCACT
0.130267	8.33952	ACAAGAAATAATGATATCTTCCTGCCCGGGTGACTAATGGCGAACATTTT
0.00253756	9.09329	AGTGATGGTCGGCGTATGGTTGACATGTCGCCCAAAAGGCAAGCCCCTGT
0.0251909	9.39535	CGGGTACCCACTTTGACAGACGTGGGGGAAATTATACCGAACTCCATCTG
0.9949	5.14348	CTCGGTCCACAGTTGACAACAATTACATTACGCTTTGTACTGATGAAAGT
0.989329	8.34388	CGTGCCCTAGCGGGGTGGATTTCACCCCCACCACCATAAGTTACTGCTCG
0.872629	5.81991	TCCATTGGAGAAATTAATGCGAACGAAGCCCTTTTATTTGGTACTGAGTC
0.869378	7.41585	AGCACAATCGTCGATATTGTACTACAGTACATGTTTGGCAAAATCAATAG
0.326881	7.0075	GAGGGTGGTACTCTAGACGGGATGTAGTATTGTACTCCATAATATGAACG
0.00189978	7.87081	AGGGCACCAGCAATTGATTGACGATCCTGGTTGCCGCCAGCCAAACCCAA
0.99282	6.7216	AGCTATGTTTTTAAGCAAAGACCCTCCTCTGTTATTCCAATGTAAAATGC
0.998557	10.7882	TGATGTTTCTTTGGTTGAGTTGCAGCCCGACTGCAGACACTTACATAACA
0.999447	7.10691	GCCGTTCACGTGGGGGTGGTGTTGGGGTCTCTTAGCACACCCTTGTCAGT
0.0644531	8.73721	TGCATGTGGTTACGAACATTGTGCCTTGTCAATGAGCGTTCGGACCCCGT
0.950646	8.04107	TAACGACATGGAGATATGATTTTTCATTGTCCCAGGGTATATTTTATTAT
0.988979	5.18073	ACGGCCCATGCAATCATCCGTTAGATATGCCGTCGCGTATTATCCATCAT
0.997271	8.59357	ATTCCAAGACCAAGGTGATAATCACCCCCACAGTGAACCGTCTTAGTGAA
0.99582	6.20678	GAGCAAGGAAGTGTTGAAGGTTTTCACGAGGTCATCTCCAGACCTAAATG
0.169136	8.06932	CGACAACGGCGGAAACCAAAACCTTGGACAAAAAGAATCAGAAACAATCA
0.00350904	6.20009	GACGCACTTCAGTCACCTTAGAGGTTGAGGTTGCTGCCTCCGGTTGTATA
0.762483	5.58251	GCCCCAAACAACACCGGAAGGTGAAAGACACTGTGCTGGGAAGATCCATT
0.295348	8.08508	CCAGGCGGACATGCCGGGCGCCAAGCACCTGGGTCAGGAGAAACAGGTAT
0.0868124	7.58408	GTTATGTAATACTATCACTTGGTGGCGTTGCAACTGTTGAAAACCTGGAA
0.605924	4.97383	GCGTTATTATGACCATCACCCAACGCAGCGCGTTGTTAACGCAGGCGGCT
0.997891	7.33032	CCATGCTGCTGAACTTTGCGTCGAGACCCCCGGCCCCCCACCCCCGAAAA
0.270376	6.63533	GCCTGGCCCGTCGCATTATTAATTGCACTGGAAAAGTTAACGACCCCAGG
0.806437	7.74406	TCAAGTCGACGAGTAAAGCGAAATAGCCCAACCTGCGTGGGAACAATGCC
0.0156861	8.32993	TAACGGCCATGTATCAACAAAAAAACGCAGAAATAAAGGTATTATTTAAC
0.00147521	7.63556	GCAAAGGCAAGAACGGGTTTGAGTTCCTTAACCACATGCCAAAAAGTAGT
0.932033	9.01241	CTTAATGGACTGGCAAAACGTGGTCAGTCGTGGCCAACAGGTTGGGTAAA
0.010939	5.52358	GGGTCGCCTAAACCGTCATGAGACCCTTCAAGCGGTGTTACAACTGTGCA
0.96205	5.44222	CCACAGTAGTTTTGTTTGTTATGCCCATGGCAAGCACTGGATAAGCCACA
0.925278	7.85783	CGTTGTGGTTAATGATACTGAAATTGGCTTTCAACGGTGCTAGTGATGAT
0.735919	6.74157	CAGGGACGCCTCTCCAGGGGGGGAACTAGTGCTTCCCTTGTCATGTATTT
0.817683	6.6026	GCGATAATAACATATAGCGGTATCAAACCATGATATTGACCCATGTTTTT
0.988318	6.62766	ATCTCCAGTTTACCGTCTTTCTGTCACGGGGAACACCCAACCCGGTGGGG
0.877279	7.18236	GGCTGGGTGCTTACTACATCTGTCAGCCTGCATGCGCCGTTTATGGACGG
0.0631401	6.25848	TATTGTCGATAACGATTAAGTGATGTGTCAAGCAAAGGGGACATACAACG
0.523548	4.34476	GGTAAAGGTACATAACCCAGATTAAACCACCCAATGCGGAACATCACAAC
0.520139	10.0073	ACATAAGGGCTTTATCATGTTATACAAAGATCGTACCCCCCTGCATAAAT
0.868772	9.11055	GGTGACCAACGATGCGAGCGTACTTTGCAGAATGCCCGGGCGCCTAATTT
0.044299	6.22825	AACACGCCTTACCATAAAATGAGGGGCCAGAAATCATATATTATTTACTT
0.00562076	6.75164	GAGATTCTGATCGGCTGTCGTCAGTGACACCACATAACGGGCTGGGCCTA
0.704571	7.82397	ACGCCTTCCCCAAAAACCATGAAACGAACGTCCGCATAAATCCAAGGCAA
0.717074	8.50795	GGCTGTTCGCTCCAGTTGAAATACTATAAATATTGCTCAATATGTTGTAC
0.998403	7.01893	CCGTTCGGCCGAACTGGTGCGCTGAGCCGCGCTGGCGACAAGTGATGAGA
0.966172	6.12039	CACACACCCCTTCACCACTATACCAAAATCAAGAGGGTCATATTTACGTA
0.0232238	10.1513	CGGGCCCTTGTTACCCCCGTTCAAAAGCTTGTCGGGTCGGCCCAAGTAAT
0.750185	6.41216	CCCCGACGTTGGTTTGTCCGGCCCCAAAACGTTCCTGATTTCGTTTTTCT
0.987669	7.47112	CGACCACCGACAGTAAGCTTTCAAATCCGCAGAAGGCCCGGGGTAGTATT
0.81161	6.40548	CAAACAACGCCTTCAACTAAACGGAGACTTAGAACCTCTTTTTTGTAGTA
0.00181241	7.84639	GACTCCAAAAAAATAAAATGCGAAGTGCGGTTGTGGCCTTCCAGAGGGGA
0.000406691	9.66924	GTTAAAGCAGGTTGAAAATAGAATGGGTTGCTCAATGTTTGCTCTCTGCA
0.223423	7.80004	AGCCCCCTCTTGAATGGCGACCAGACTGGAATGCTATTAAGATGTGTGAT
0.373671	7.27267	ACGTGAACCTATTCCATCACCTAAACGAGATCCGCGGGCATGATTGTCAT
0.991814	7.38324	CAACCGCCGGCATAAGACTTTGACCAGACCAGACCGGTATTATGCTTCCC
4.93e-05	7.65654	GAACGACCTATCCATAAATACTTCTAGTCTACAAACTTTTACACAGGACG
0.999637	7.51519	AGAAAGCCGGTTTTGTACGGGCCAGTAGCTGAAGTCTTTGTGGGTATCCG
0.124396	7.42279	ACACCCCACAGGCGAAAAGGGGAGGGACGACTGACAACTCAGTGCCTCAC
0.996857	6.20607	GAATCGGTCTGCATATAATGATCAACAAATTTTAGGTAAAAGTTAAAAAT
0.202064	6.12266	CAAACGGCCGCCTATTGTTGATGTTAGCCCGCAAGAGGGAACCCTTGTGA
0.00181727	6.16401	CTCTTCCGCATCGTGAAGACACACACCACAAGACGGGGCTTCATCATCAA
0.0262618	7.53318	CCCAGTTTGCCAACCTTATGTTAATATGGCGAACAACACATAATTTTGAA
0.999933	7.03994	GGAAATCATGTTCTATTCTAAGGCTCCCTTAACGGCTGACAGTATTCAAC
0.0468594	7.81049	TTAAATCCGCCTATACACTTCGCCTCGTCCCCTCCCTGGGGGTTTGGACG
0.986406	6.41114	AGACGACCATAAATAACAAACCACAAATCATAATCCCACATAAGCACAGG
0.183831	6.87387	CTGACACAATACTTTAAAATGATACAAAGTATATAAACTTTATCGTCAAC
0.00462685	6.47726	AAACGACCCCGTTAAACTGATCGAATCAACAGCAATGTTGAGCCCCCGTT
0.143413	9.26791	TTTTTCAAGGGGCCGCATTTATGACGATTAATCAATGCTATACTGAAAGC
0.916639	9.39107	GCTGGTGTAGAGCCTAACATTTGCTCGAAAGTTCCGTTGGTTGTTCTATC
0.847761	8.07767	GTATAATGCCCCCCCAAACCATAATAGTCAGCGGGGGGTGCGTGAATGTT
0.818102	5.76673	TATCCAGCGTTCGATGATGGTAGCCAGGCGGTTATCCGCATGCGTTAATA
0.0159379	6.11433	TGATCTGGCTGTGCTGCTTACCTCACCCCCGTGTGTTCCCAAAATTAACC
0.0602667	7.66212	TGCCACCATCCTGTGCCAAAAAGACAGTGGCCCCCAGACGCTACATGACG
0.0530432	7.47866	ACCATTTCTCCTTGTTGCATCGAGACGGAACAACTACGTTGCTTTAACCA
0.746153	7.5378	GCCAATCAGCTCGCAGAGTGTCGCGATAAAACCCGTTGCGGTTTGCTGAA
0.999082	9.61193	ACTGCTTTGGCCAGTTGGTATGATTTCCTGCACTTTGATGTTTTCACATA
[truncated: 23,001 more rows]

## Sheet: NDB
Sequence	Transcription level
ttagaaaccgatcacatacagctgcatttattaaggttatcatccgtttc	2.75544e+06
cgtcaaacatcctgcttgagttctgcgctgttaacgcgtaatttacattc	820797
attataaattgtccgttgagcttctaccagcaaatacctatagtggcggc	745148
ccatcaaaaaaatattctcaacataaaaaactttgtgtaatacttgtaac	724334
aaaatcatcagattcccatcatttttggcgatgttgtctattattaattt	390219
gtcactgaagaaaattggcaactaaaggttaaaaccgttataacacagtc	377469
gtgaaatctgtcactgaagaaaattggcaactaaaggttaaaaccgttat	377245
tcttgcctaagagtattggcaggatggtgagattgagcgacaatcgagtt	307972
gtcatcttgcctaagagtattggcaggatggtgagattgagcgacaatcg	307832
tgtaggaaaaattgtttgacttataagtctcagaaagtaatatgtgcgcc	281907
tgggcaaggattatggttttatttatcatacaaataaatataataggcgc	280523
catagcctttctccttgccggatggcgggtaagaggctaagatctgaatt	264960
ccaaattctgaatgtatcgaatatgttcggcaaattcaaaaccaatttgt	242007
cgtaccccagccaatttattcaagacgcttaccttgtaagtgcacccagt	239164
gttaatgaaaccttcttgacgctgattttttttcaacctaaagtaaagga	194848
aaccaaaactttgaatgacacttttcggtttactgtggtagagtaaccgt	176565
atttaaaaatcgggtttgacaaaagatttttcgccgttaagatgtgcctc	168896
ctttagaaaatgcgttgactcattttgaactctccctataatgcgactcc	165174
ggtatcagcaccactttttaggttaaagttcggcagattagaaaagaatt	156050
agaccaccggtcgtatggcaagtttcatttggctgatataacctaaagaa	148783
ttctcttatcgtcgcgacaagaccaccggtcgtatggcaagtttcatttg	147184
gttgcaatttgccgttgacacattcgggcggaattcatatgatgccgccc	142873
tacatggcaggcctattgacgctgttgttttttcaacctagagtaaagga	137042
cctgatacagattaaatcagaacgcagaagcggtctgataaaacagaatt	130663
ttgtctgtaagcgccttgtaagacttcgcgaaaaagacgattctatcttc	127039
tatgagattttcatcacacattttgacatcaggaacggtatgctgaattc	119409
gttgctatcgaacgttttgtgaaacacccgatctacggtaaattcatcaa	117420
ttgcgattgaccgctggtggcgtttggcttcaggttgctaaagtggtgat	102054
aaacgctgttgcgattgaccgctggtggcgtttggcttcaggttgctaaa	102050
ttaaacaatttcagaatagacaaaaactctgagtgtaataatgtagcctc	99257.6
catatcgctcataaattgacaataaaataaccatccccgataatgacttt	97976.8
atgaaagagatctgattgtaagagagtaaatactcaactatgatagagac	97970.1
ccaggtaccccagccatcttcttcgagtaagcggttcaccgcccggttat	94127.5
tgaggctggtcatggcgctcataaatctggtatacttacctttacacatt	90223.6
cgagttcaagtctcgcctcccgcaccattcaccagaaagcgttgtacgga	89683.6
ttttttaaaaattttctgaactctttcttcccaggcgagtctgagtatat	84724.6
cccggttggctgtattgacgttttcacattctgttgacagattgtaggtc	84251.5
ttgcacccagcaaacttggtacgtaaacgcatcgtggggctatagctcag	81565.1
cctgcaactgctgaataatctttcagccaaaaaacttaagaccgccggtc	79189.5
cctgatacagattaaatcagaacgcagaagcggtctgatgaaacagaatt	78097.8
tagctccaccaaattttgcacccagcaaacttggtacgtaaacgcatcgt	75018.7
ccgcatcgccctgattgacatcgttgattctttgacctaatttagtgagt	74438.7
atatagccgcctgtgttgtaatgacaacgtttcgcggctattcttgagtg	74060.1
catgcccagctctgcgaacgtcatatagccgcctgtgttgtaatgacaac	73959.4
cctttgacatcaccatgcactgccattaatatgcgccccgttcacacgat	71788.2
gtgttgacagacaaggtaccgctaagtaatattcgccccgttcacacgat	71764.1
tatgaaatttagtgttgacagacaaggtaccgctaagtaatattcgcccc	68889.7
atgcatttcaccctttgacatcaccatgcactgccattaatatgcgcccc	68877.7
acgccattgaggctggtcatggcgctcataaatctggtatacttaccttt	65877.9
attccaccgttgctgttgcgtcgcaaccgacaattacgtattctgagtct	64757.9
tctctcgatattcagtgcagaatgaaaatcaggtagccgagttccaggat	62913
gtagctaaagagatagacgaaaacgaaaagcccgcttaataactgttcac	61941.1
taactctcttttgcttgacaaaaagagagttactggcgagtattgtctcc	60438.9
catatagccgccttgttgtaatgacaacattttgcggctattcttgaagt	55130.7
atgtgaagctatgcgttgctgccgctaatcattagcgttatagtgaatcc	55013.7
tccggcccccgcaaccaattaaaatttgatgaagtaaagcagtacggtga	53564.2
tttaaaaagggactagacagaggggtgggaagtccgtattatccaccccc	53278.2
tccggcccccgcaaccaatcaaatttgatgaagtaaaagcagtacggtga	53245.5
tcgatctcgtcaaatttcagacttatccatcagactatactgttgtacct	52469.4
gcctaccaaatttgcacggcaaatttgaagaggttttaactacatgttat	51683.8
tatgatccaggtacatttctgtgatgttgtctgggtgttattttaaggcc	50139.6
agaaatcgctaattcttgcaatgttagccactggctaatagtattgagct	49207.5
gttaaaaaacgctggactcagacagtagagtgtgtgttatggttgactat	48996.5
cttaacaagaatgttaaaaaacgctggactcagacagtagagtgtgtgtt	48965.3
actgatggcggttgattgtttgtttaaagcaaaggcgtaaagtagcaccc	48485.9
tatgtggtcagtggccagcaccctacgctttaaggtgctatgcttgatcg	48383
agcaaacgatcaattatgtggtcagtggccagcaccctacgctttaaggt	48362.3
gctttgacattgtgggtgggcatcgctaatattcgcctcgttctcacgat	47889.7
gatcaaaaaaatacttgtgcaaaaaattgggatccctataatgcgcctcc	47801.3
ttttcaagctgacggcagcaattcactggaaactaatgtattgttgctat	47794.2
tggttctgaatggaagggccatcgctcaacggataaaaggtactccgggg	47715
tggtgacgtagatcaagactggtccgcgaacgtgggtgttaaatatacct	46267
ttaaaaaacaggctttgacattgtgggtgggcatcgctaatattcgcctc	44979.2
ataacgctgcataattgacggactggccatcaactcgatatttttgtttt	44948.8
aaaaagttatacgcggtggaaacattgcccggatagtctatagtcactaa	44272.5
atgcaattttttagttgcatgaactcgcatgtctccatagaatgcgcgct	42995.7
atgcgcaacgcggggtgacaagggcgcgcaaaccctctatactgcgcgcc	42518.1
tttgagcgaagtcaataaactctctacccattcagggcaatatctctctt	42141.8
gatatacacatgtcttgcctccctgcaaagaagagactaacattcgaatt	41483.9
gtgcggatgatcacaacctaaggttttatccttagaacaaaataggaatt	41295.9
atccttagaacaaaataggaattgataatcaaatctgtcactattgcgcc	41217.7
aaatatcaaacatttttgaccttaatcatgttttttgatagatattttac	40573.7
gcggccaaagggagcagactgtaaatctgccgtcatcgacttcgaaggtt	39444.3
tatgtaacagaccattgactggctgaatggtctgtcatactttgttacct	38803.6
gccaaaaaatatcttgtactatttacaaaacctatggtaactctttaggc	38715
atgaaaaataattgttgcatcacccgccaatgcgtggcttaatgcacatc	38423.5
catatagccgccttgttgtaatgacaacattttgcggctattcttgaatt	38012.7
tcagcatgtttatattgcctccatgcgaagaagggactaccatccaaatt	37253.1
ccggcgcttgagctgcggtggtagtaataccgcgtaacaagatttgtagt	36580.7
ttttttgcacaaccgcagaacttttccgcagggcatcagtcttaattagt	35827.8
acaagtgttaagggatgttatttcccgattctctgtggcataataaacga	35602.8
cgttaccaaactattttctttattggcacagttactgcataatagtaacc	35593.2
atctgaaccaacggttgcaagatctgaaagaacgcactagagtcacaaat	34144
tttaagctccgtttaacattcattgagaaaactgatgctactgtgtcaac	33730.6
cgagtttaagctccgtttaacattcattgagaaaactgatgctactgtgt	33718.6
tttgcgttttctcgctggcgaagagtcgtcgtgcagaccacaatcaagat	33431.2
agttagcaactgttgattgcaattcccgcaaaaatgagtaaaattttcgg	33049.6
ttttctactgaaacatatccctcctataactacgtgttaatattcgctcc	32057.3
tccagcatttttcgcttcccgaagctgtaactttccttatactcgacctt	31269
aagtgatccagattacggtagaaatcctcaagcagcatatgatctcgggt	30943.5
tcgtgggttcgaatcccattagccaccccattattagaagttgtgacaat	30880.8
ttaataattaaggggtaaaaaccgacacttaaagtgatccagattacggt	30729.4
aatgacacaagaaatacgattaaagatttttttgtgcatgccgatagtgc	30359.6
tcctgaaattcagggttgactctgaaagaggaaagcgtaatatacgccac	30057
gcacgttcttgcaggctaaagatgccggaagagtagccgatatgaatgtc	30016.6
cagaatgagtattattgcggattttcttaacccgtactatacacataggg	29201
catcaaacagcaacttgcccttatccatcttcagaatgagtattattgcg	29068.7
agcgccggaatccacttgcggcggcgtgattttgacgctaaattgaacgt	28934
tcacgcagggggtcgcgggttcgagtcccgtccgttccgccaccctaatt	28879
cccccccctcgcaccaaacgaggcgatatcaaaaaaagtaagatgactgt	28428.3
atcgaacagaaaacagtgacgatctaacccttcaagaatattctacgatt	28220.7
tgaaaaattttccattgtctcccctgtaaagctgtgcttgtataaatatt	28093.5
tcaagtcccccccctcgcaccaaaaaccacgttgatattgctcgcactgg	28085.4
tttggccttaaggaattgtttcaacatgcccaggtaattagtctcgtgtc	27842
aaaaaacgtcatcgcttgcattagaaaggtttctggccgaccttataacc	27449.4
aaaaaaaggttgcatgaaaacgcgagcggagtatagtgcgcatccacgga	27437.6
catgaccccatcgttgacaaccgccccgctcaccctttatttataaatgt	27381.6
gggtaaaaaaaaggttgcatgaaaacgcgagcggagtatagtgcgcatcc	27293.2
tttttgaaaaaaattctaaaggttgttttacgacagacgataacagggtt	26266.5
gtgtgcggcaattcacatttaatttatgaatgttttcttaacatcgcggc	25963.7
cttatttccggttactggcgtttatgccctgactgaactaattattaatc	25665.1
tgatttcgcgccttcgtacgaaatgatcgtattgaagctatacttttaac	25654.1
tcgtacctggagtcttccctttcgccccccgtctggtctacatttggggg	25105.9
tggtgaaaaatatcgttgactcatcgcgccaggtaagtagaatgcaacgc	24808.3
tgtgttcaagccagcagatttttcgcttcaaagcgcggtatgattatcct	24796.8
tttataaaaaaatggctgatcttatttccagtaaaagttatatttaactt	24768.7
aagaaaaaaacactgaatgctaaaacagcaaaaaatgctattatccaatt	24734.9
tcctgaattagtgagctgatccgcagcaatattttgtttatcctgtattt	24731.1
gtcggctcatcacatcctggggctgaagtaggtcccaagggtgatgctgt	24472.8
aactgatctgggggatgtagaaactcaaggaagtagctataatgcgcccc	24040.3
cgttttcgcgaggttgatgcggtgctttcctggctgttagaatacgcccc	23589.7
gaagaagatgaccgcgtgcgtatgactccgcatccggtagagtttgagct	23562.7
attactctcttttgcttgacaaaaagagagttactggtgagtattgtttt	23321.5
cgatgtcggctcatcacatcctggggctgaagtaggtcccaagggtgatg	23275
cgtaacgtcacgatggttttcccaactcagtcaggattaaactgtgggtc	23072.8
tcgtttcccgctccaaaatttgaaagtgctgtaaggcacagaccacccaa	22847
catcaagtccggtggggttcccgagcggccaaagggagcagactgtaaat	22759.5
gcggccaaagggagcagactgtaaatctgccgtcacagacttcgaaggtt	22759.5
cgtttcccgctccaaaatttgaaaagtgctgcaaagcacagaccacccaa	22609.1
gtgattacgatcacattagcagttatgcccttatgctaaaaattatctcc	22150.2
cggagagccgtcgattgacactaagggcggagtgacataatttcaggagt	21996.5
ttacagctctgaaccatagacaacatgaatattaatgttactatctggtt	21907.5
gataaaattgcccttgcgaaggtcattcgctttggttagtattcacaccc	21797.1
gctttcccgggcactggaagtttttttcatttcgggtaaaactttaacgg	21460.2
aattacccctggtggggttcccgagcggccaaagggagcagactgtaaat	21229.6
aaattcgtgccgaaattgcgcgttctgcgcggaacacgtatactttcagt	21082.9
gacgccagtcggtggctttacgttgtgcctgtacccatttaatatcgtta	20820
tttgtgaatgtgttggttgacattcatatgaaaaaaatcataattccatc	20814.4
cgaatgtaagaaagttggcgtaaatcaggtagttggcgtaaacttatttg	20678.8
cgagcaagctggcgcttgcatggtggcgtgcgacaggtataatccacaac	20517.7
tgcgcgcagtctgcgtggttatgagtaataattagtgcaaaatgatttgc	20153.6
gtcgctatttatgccgttgatggtcattgcggacaggtacaattcacgtt	19973.2
cccctgtcaaatgcttgacggctcgccctaattctctaaattgtatttct	19881.4
tttacgccactttacgcctgaataataaaagcgtgttatactctttccct	19876
ctcattattcgctattgtgcagtttctctaattgttttataccctggaaa	19491.4
tgcccacctgtacgtgccaacttccagtgctaatggtatagtttgagatt	19469.1
cgtgaattttgcgcattgacggcagttatgattcgcggtattgcttaact	19430.9
ccttgctgaaggacctggaacaagcgcgtgaactgggctataccgtagat	18316.8
attttagctaacaggtgttcactggaactattctcagttacgctggagag	18204.8
tcagaatttattttagctaacaggtgttcactggaactattctcagttac	18198.9
ccaccggatccatgattgctggttgataacaaaatcactacactaacgcc	17851.5
tggcgaatattttcttgtcagcgaaaaaaattgcggataaggtgatgaac	17630
ttttaagttcgatatttctcgtttttgctcgttaacgataagtttacagc	17433.6
catttctattcataagtagcgttaatcattcatatggcgaatattttctt	17388.3
acaacgataaagtcaggttgaagttgtgtatatcggctaaacttaggttt	17019.9
cgtgattactctcacacaacacctctgctttccatgttatttattatttc	16885
ggcagtaaaaagacgtaaactttcccagaatcctgccgatattatcccac	16569
accgagcatgctcaccaaccgcggagcgccacattcttgtggtatgaaat	16227.6
aatacttccagacactatgaagttgtgaaacataatgttaacttctccat	16144.1
ttttacaccccctgacgcatgtttgcagcctgaatcgtaaactctctatc	15993.9
ttccggcatcgactcaccacaatggtcgcaaaatctggtaaactatcatc	15917.4
gcccctcctggcattgattcagcctgtcggaactggtatttaaccagact	15624.3
cacccactaatcgtccgattaaaaaccctgcagaaacggataatcatgcc	15580.7
tctgttctgaataactcaagtccggcgggtcgctgccgataatactctgt	15543
aggaatttaatcatgtttacagtaatgtaaccttcccgtaaaatgcccac	15529.9
gtccgattaaaaaccctgcagaaacggataatcatgccgataactcatat	15514.5
aattgatcctggacagcattttgctcaaaaaatagccatactatttaatt	15430.3
ttttaaccataagctaatgtgatgatcaattttaccttatggttaacagt	15296.4
tgatcaattttaccttatggttaacagtctgtttcggtggtaagttcagg	15276
cgccccgcattcggtgattggcgcagcctggtagcgcacttcgttcggga	15274.9
aaatgttgtctacaccacagacggttgttgcagaatatgcaaggatgttg	15109.7
ttgttgatttataccgctatgttatttttctgatatggcaaaataggatg	15096.8
acatcacaaatcgcgaagagtttcccattaatttttgatatatttaaaac	15087.6
gtaccgagcttccgtgcaggtaaagcactgaaagacgcggtaaactaagc	14909.5
cactagaatgcgcctccgtggtagcaattctttttaagaattgatggtat	14866.5
aaggcggtgtagtagacctgaacacgctgaaagcggctaacattatcggt	14852.1
aagtatacttttacactggcgaagaaacgtcggtgacatacaattaaagc	14831.8
aatcgtctgagatgacaaaaatattgcggttaaaaagtatacttttacac	14817.2
aatcaaattaatcggttaaagataaccgcagcggggccgacataaactct	14809.9
actctcttttggggggaggaatcgacacaaattcctgtcaaaatagaccc	14798.9
cagcactgaatgtcaaaacaaaaccttcactcgcaactagaataactccc	14501.3
ggggaactgaaacatctaagtaccccgaggaaaagaaatcaaccgagatt	14500.6
agaaggttcatcactgtttcattcaccagatatgggttaatcttttaatt	14498.2
ttattcttaagtatttgacagcactgaatgtcaaaacaaaaccttcactc	14393
cagtatttgcattttttacccaaaacgagtagaatttgccacgtttcagg	14350.5
gattcacaaggccattgacgcatcgcccggttagttttaaccttgtccac	14296.6
aatcccagcagtatttgcattttttacccaaaacgagtagaatttgccac	14232.9
tcgataattaactattgacgaaaagctgaaaaccactagaatgcgcctcc	14124.2
tgcgttaaccaatcttctctggatggggtatttagggttacaatatgcgc	14079
tgtgggcgtattagcaaagcaaggaacaaagaacgtctattattatagtc	13893.5
gccccgggcgcaggtaacgtctttagcggctgatgtgatattctgtatgc	13788.9
acatggttgctgtgttgttaaattgtacaaagatgttatagaaacaaaat	13620.3
tcgttacataaagattgttttttcatcaggttttacgctaaataatcact	13506.1
taacgttttagcaatagctatataatatagcctgtgctatatctgtatgt	13478.1
gaaggtacaaaaaattaacgttttagcaatagctatataatatagcctgt	13460.4
aaacaaattaggggtttacacgccgcatcgggatgtttatagtgcgcgtc	13261.9
acgcgaaaagccaggtgacttttcagtatgacgacggcaaaatcgttggt	13182.5
gatgagaaaaaccgttgacgaaggtcgaggcaatccgtaatattcgcctc	12972.6
gggcgcgttttttgttgacagcgtgaaaacagtacgggtactgtactaaa	12934.8
ccggaaagcaaaaggttttaaagtgatgaaaggtctattatcatcggcat	12869.2
agctcaccctacacgaaaatatcacgcaacgcgtgataagcaattttcgt	12768.4
gttttcgggtttatggtttctaatgaaatatattgaattatcataggatt	12699.9
atcacccttcgggttgtgctgaacccagtaaagcggataaactcattact	12679.7
gctaacaaaattttgttgtatgattgaaattagcggcctatactaatttc	12658.2
atatacaattgctcgttgaaagagtgagctaaaatccctataacagtaga	12653.3
ttttcctaaggggttgtattgcatgctgccactcctgctatactcgtcat	12636.7
tttttaaacaattaagataactgtaattaacaatcatttactattgcact	12600.1
tagtaaagttacactggacaaagcgtaccacaattggtgtactggtaacc	12584.5
cttttgttaaagttgacaaaaggttatagaaaggagtaaaaaaccacatc	12492.8
atatacttatacttaggctgctaacaaaattttgttgtatgattgaaatt	12405.6
gtaacatcaaaaataacgcgacttttatcactttttagtaaagttacact	12395.9
tgtgacgtcctttgcatacatgcagtacatcaatgtattactgtagcatc	12295.4
ccgtctagtccggttcgactccggaacgcgcctccactttcttcccgagc	12260.2
tgcaaataatcaatgtggacttttctgccgtgattatagacacttttgtt	12217.1
ctgtaaactaatgcctttacgtgggcggtgattttgtctacaatcttacc	12078.1
accgcacaaaaggggagtgcttttctgtgcttagcggttagaatagtctc	12015.1
gcccccgcaaccactttcccttagagtcctttttcaaatatactgtgaag	11996
taggaacagccagaatagcggaacacatagccggtgctatacttaatctc	11966.6
ttgatgatttaagcattttcttatacccgttcagacgttattcttatttc	11828.3
cgtgttaaagcagacttgagaaatgagaagattggctttaaaatccgcga	11727
actggcatgtgtggtgagcttgctggcgatgaacgtgctacacttctgtt	11643.8
gtgaactccgtcattacacaaaaagtgtcatctggcgttacactttatgc	11594.5
taggacaaaattttgccagttggtgttaatgttttgttagaatcagtcac	11485.6
ctatagtagcgccccgttgccacccatgaggtttggtagcaaaacaattt	11477
aagtcatcatggcccttacgaccagggctacacacgtgctacaatggcgc	11430.3
tttatatttttcgcttgtcaggccggaataactccctataatgcgccacc	11396.9
ccgcgtcttttccccgctttgttgcgctcaagacgcaggataattagccg	11361.2
gcctctgggaaagcattgcgcggggtccggcgctcatcaacaatcggggg	11309.1
gtaaagtctggtttatcgttggtttagttgtcagcaggtattatatcgcc	11301.1
agccgatgtgatcacacccgatggtcgcgaattaacgctacactgcccga	11273.9
ttctcccactggcctggaacaactgaacttattgaactatgttagaaaat	11250.6
tgaacgattcaccgtttttttcatccggttaaatatgcaaagataaatgc	11140
aattgataacgatcaatgttaagggctcagaataatcacattattttttc	11121.5
tgaagtgctcacacagattgtctgatgaaaatgagcagtaaaacctctac	11039.4
caggttataaaaccagcacgtccttgcaatagtttcagtatggtattagc	11037.6
aaaaccagcacgtccttgcaatagtttcagtatggtattagcattgatgc	11037.6
tgcagtgctcacacagattgtctgatgaaaatgagcagtaaaacctctac	11002.8
tttgctggcaggatcgcagactacaaagcctgcggattgacaatcttatc	11001.5
acaaagcctgcggattgacaatcttatcgtgaaggcatactttcaggagt	11001.5
aatgagccgtttattttttctacccatatccttgaagcggtgttataatg	10888.3
gacccaccactaacatagttagttgtagtatccagcgtagtatcgggtga	10874.8
agccgtttattttttctacccatatccttgaagcggtgttataatgccgc	10872.6
cctgcagagagtggtttaccgtcttcctggagtatgaaacaatcattcgt	10864.3
gttatgaagtcggtatttcacctaagattaacttatgtaacagtgtggaa	10849.8
attgatttaaatcaaagattcaagggtgtttgaggagtatatatacactc	10835
aagcaaaaataaatgcttgactctgtagcgggaaggcgtattatgcacac	10758.5
aaaagcaaagaaatgcttgactctgtagcgggaaggcgtattatgcacac	10748.4
taaaaaagccgcatgttgaataatattttcaactgagttatcaagatgtg	10748.1
ctgcacgacccaccactaacatagttagttgtagtatccagcgtagtatc	10708.3
tgtgagccagctcaccataaaaaagccgcatgttgaataatattttcaac	10707.2
cgcttgtgttaaaaatttgctaaattttgccaatttggtaaaacagttgc	10543.7
ccttgaaaaagaggttgacgctgcaaggctctatacgcataatgcgcccc	10523.8
agtaagggtagggattgcctaatgtaatgcgcataggagaatattaagca	10235.7
ttcgctgtatttgcagcctgggcaaccgctttatgtgttactctatgcgt	10233.3
caaaacttacatcttgaaataatcacattgattagatgaatatttatcgc	10174.6
taagtggttgtgaaatttgcactctgaaaaggacgtcttatctttaaata	10161
tttcccactaactgcgcgctgttccaggttttgtagctaaactgatcttt	10134.9
aataaggaaagagaattgactccggagtgtacaattattacaatccggcc	10132.5
tgcgtttattccgccgataacgcgcgcgtaaaggcatttaagctgatggc	10121
cgagcggcagcgtacttaccccgcactccattagcgggtatactcatgcc	10114.5
agcgcggtaaataaggaaagagaattgactccggagtgtacaattattac	10108.5
ttctcgccagctaaatttcttgtaaaaatgtgaagtaccgaagtgggtga	10096.5
atccagcaacgccagcacatcctctgacacaaaacgactgtcaggcagtg	9986.23
tccggcaaaactttgcccaatcccaaggatgacgcgccccaggcaaagta	9969.69
atgatttccctaaattagcgcccgttccagcaagacaggaacgacaattt	9755.44
cggtgggttcggtggaagtagtttgtagtatccagcgcagtatcgggtga	9753.05
gtaatgttaaccgtcttgcgataacaggtcgctacgagtagaatactgcc	9732.66
atccctgattttattgttgacatttcatttatgccgactatttatatggt	9681.55
taatgacggtgggttcggtggaagtagtttgtagtatccagcgcagtatc	9611.09
attgccaacaaatggctaaagttctggcagagcaggtcgatgaatctgtt	9585.77
ctgaggataatccggctacagagagtcgcgctatttgttagcgtagggct	9544.66
actactttatgtagtctccgccgtgtagcaagaaattgagaagtgggtga	9532.5
gagagtcgcgctatttgttagcgtagggcttcagtgatatagtctgcgcc	9520.51
gtgcagttgcggcgctgatattgcagaaatgagtgtggtatagtcacctt	9447.27
ttatcttcattcgtgctgtggactgcaggctttaatgataagatttgtgc	9429.18
taagcgcagaagtcgatctctattgccaacaaatggctaaagttctggca	9391.24
tgacggagttcacacttgtaagttttcaactacgttgtagactttacatc	9389.52
tcatatgcctgacggagttcacacttgtaagttttcaactacgttgtaga	9371.83
gcgaaatatcttacttgcaatcggtgtggaaaacggtagtattagcagcc	9319.78
tgccgtttttcctcgtttacaacgcgtgcgctggacattaccatcctcct	9308.72
catcacccaccactttctcgccagctaaatttcttgtaaaaatgtgaagt	9295.62
tttaaagcatttatgaataataactatgttggtctggtactatttttagg	9236.02
catcacccaccaactactttatgtagtctccgccgtgtagcaagaaattg	9178.56
tcatgtaaaaccgctcgccaagaccgcaccaatcgggtaatctcgaactc	8964.78
ttgtcttacgaaggttgtaaggtaaaacttatcgatttgataatggaaac	8951.93
aagcaaaaataaatgcttgactctgtagcgggaaagcgtattatgcacac	8930.68
cgggtggcatcagcaataaagtttcccccctccttgccgataacgagatc	8809.75
tttactagcaatacgcttgcgttcggtggttaagtatgtataatgcgcgg	8785.52
ggcatgctggaggtatcagaagtgcgaatgctgacataagtaacgataaa	8762.71
tatctgtttccccctttaaaaattcggtgaatacccttacttattggtat	8713.08
ggtatgctggaggtatcagaagtgcgaatgctgacataagtaacgataaa	8709.23
atgcatttttccgcttgtcttcctgagccgactccctataatgcgcctcc	8531.95
aaattcgcgcagaatttggtgaagtggatatcctggtcaataatgccggt	8424.23
agtcagcagcgtggcacttgctaaggagagcgtaaggtttataatgcctt	8422.05
gtggatatcctggtcaataatgccggtatcactcgtgataacctgttaat	8391.81
tgccacctttctggtcgatggcattacgcggtgtatgttataaaaatgta	8352.59
ttttctgcaagagttcaaagaaagttaaacgcaggcaatgtatgttacgc	8275.61
ttagactatcgtatgttgattattgcgatgtttcatcttatcttttacac	8266.16
tattgttgacatttcatttatgccgactatttatatggtatacttgtcga	8238.34
aatcacaaaaaggggtcgatctttgaccccgacttctctataatcctgcg	8177.16
aggcgtcttttccggccattgtcgcagcactgtaacgcgtaaaatagtgc	8081.84
tgatttgaacagttaaaaacgaaaagtctgataaaagctatacttaacgg	8056.68
gcgccaggcgcgcgcgagtgctgattttctcgacggtctatacttaagag	8053.84
ttgctattaagggattgacgagggcgtatctgcgcagtaagatgcgcccc	7935.43
aagttaatagtgcacttgcacttgaggtaatcggcaaatactcttagtga	7931.12
ggttacagaaagagattgataattcgcgtcgcgaaaaatagtctgttcct	7920.81
attttgcagacaaaaattccgtaaatggattattcgtttataatcaggat	7793.35
tagcgaaagtgtggatggtaaaaatctcatttacacgctagtatcggcat	7761.28
tgaatgttttgtttataattggttgatcctactttcattatgatttgctc	7715.17
taaacctgtaagctgttaaagattacccgtcccttgccgataaataagca	7705.54
cgttgttgatgcagatgggaatattcttataaacctgtaagctgttaaag	7692.12
gattgcaagttgcttgtaaaagataagtacactgatccataatcgctgtt	7688.61
agcgcaaatagcgtttgctgtgttattgacagttagcataaactaggtgt	7595.55
ccgtgctcccactcgcagtcatcctccctcactcctgccataattctgat	7573.91
cgtgtttcatctatttgacgcgcgcaggtatttagcatacaaggagtacc	7572.86
gtgaggttttcagagcagacaacggtgaaatgtcatggtattgttacgtt	7566.14
cgcagagatggcgcggtaagttgttgacttaaaatgtcgttctaggaact	7534.16
atctgtcaccgatcaaggcagaacgtgttacacgtttgtatcataaaggt	7506.49
atatgcagtcgggattccacttctgtggaattaacggttatagtggcata	7482.16
tcctttgtcaagacctgttatcgcacaatgattcggttatactgttcgcc	7460.12
cccgtcgctaaaaactggacgcccggcgtgagtcatgctaacttagtgtt	7438.56
atcgggtttatacgtcgccatccacgccagtgcagggtaaaattacccgt	7420.14
agaatgaatgttttcggcacatttctccccagagtgttataattgcggtc	7396.97
tgtctgttcgggacttgagcacatcgctgagtcagcgtatactacgccac	7367.24
tgtagcgcatctttctttacggtcaatcagcaaggtgttaaattgatcac	7349.93
ttttaattaaaatggaaattgtttttgattttgcattttaaatgagtagt	7332.41
aaatggaaattgtttttgattttgcattttaaatgagtagtcttagttgt	7328.7
attgactgtagcacttgtcaaaggcgtgcgttttgcgtaatattcgcgcc	7312.28
attatcttcaaatcaataatcatcatgaatgttttgtttataattggttg	7300.25
ggttcttaccatgacgttgactcctctgaactggcgtttaaactggctgc	7240.12
gcaaaagacagcaattttattttccctatattaagtcaataattcctaac	7208.67
aagtgtgagcaagggctacgtcacatggccgcgccgtgtataataagctc	7159.3
tgtgaaacggaaaggtacaatctccctttttttagtgttaacatcgctca	7137.89
ggggtctccccatgcgagagtagggaactgccaggcatcaaatttagcgt	7132.66
tttaccacggacatcatagcgttagcttattcataggctatgattgagga	7080.59
atgagacgaatctgatcgacgcaaaaagtccgtatgcctactattagctc	6832.13
tttttgtaaacagattaacacctcgtcaaaatcctgctattctgcccgtt	6811.5
gaagcgagacaccaggagacacaaagcgaaagctatgctaaaacagtcag	6728.23
ttcaatcgaaacgctgcgattcaaccgctatacctgctatcttcaacttc	6722.96
tttctgccattcaatcgaaacgctgcgattcaaccgctatacctgctatc	6686.88
ccgaggtcacaacatagtaaaagcgctattggtaatggtacaatcgcgcg	6670.82
caatggcattcctgatttgcgttttgatcggcatgtactttaatgaagat	6596.34
ccgaactgatcggacttgttcagcgtacacgtgttagctatcctgcgtgc	6578.64
tgtgcgttagctcgtgtttttacaccgcattcttgcgctaaccttatgat	6532.45
gttatctgattttactcccactttcatcccgtcccgtctatagtatttat	6531.32
gtagttattcatgtcacggtttcctgtaaagtggtgttataaaatgaact	6463.19
tcatgatttcaatcaaaacctgtatggacataaggtgaatactttgttac	6458.38
catttgcgaattctgcttgtctgattgcagatgccaggtaacataggtat	6453.31
taggggcaaggaggatggaaagaggttgccgtataaagaaactagagtcc	6434.32
cgctcgcattcagtagttattcatgtcacggtttcctgtaaagtggtgtt	6420.56
gggaagccgtatccgttgctgaatctggcatatgtgggagtataagacgc	6416.47
caatcaaaacctgtatggacataaggtgaatactttgttactttagcgtc	6398.24
atgtcgaggagatcgtggcgcaggcaaaaggcgcacactaaagtcagagt	6387.07
gttaaccactatcaatatattcatgtcgaaaatttgtttatctaacgagt	6325.58
taaaaatcattcgggtcggattgctgcgaaagaaatgatacactagcacg	6323.27
tgtaggagatcaggttgttttttttccagaaggttaaccactatcaatat	6322.22
tgttatcaaattgatgttgttttggctgaacggtagggtatattgtcacc	6291.98
attaattgttatcaaattgatgttgttttggctgaacggtagggtatatt	6281.39
agcgtatttgaaaagcttgggtttgcttatgcgacatgttataaaaacct	6253.92
tggtcaatattaacggtgcgtttttgctgactttaaggcagtatgtaacg	6214.87
agtggttaaccttctggaaaaaaaacaacctgatctcctacactatctat	6210.23
tcatgatttagccccgtctcgtcggggcttttttatggcagaatcaagtc	6193.69
attgctctcttctccttgaccttacggtcagtaagaggcactctacatgt	6189.46
ctaaaaacaatgctggcatacgtgttgaagacatgatgatatccttaact	6154.23
aacgcgggaaaagcactggtcagcgtcgggggtgggggtataatgaccat	6122.65
aaatcttatgtttttatcaaagccaatttcgcctgagttaatatcatcat	6115.61
caaagttgccagtaaggcgctcttgccaccagcgtggtatatttgtctgc	6097.57
gacataagcattcgtcgtcaaagggaggaatattcatgatatgctaccac	6095.28
ctatatgtaggttaattgtaatgattttgtgaacagcctatactgccgcc	6023.58
aaaaaattctccggcgacgcggtttttaacaggtgttctatgcttgaaat	6003.91
aaagaggtttttggtcataagtaattaccgtcaagtgccgatgactttct	6000.2
ttgtgactggcttaaaaaatcattaattaataataggttatgtttagagt	5983.32
aaacgctatcccggcgctgggtaacatcgggttcatgctaagatagagcc	5949.03
tcgtgatgaaaatcacatttttatcgtaattgccctttaaaattcggggc	5901.6
ttatcgtaattgccctttaaaattcggggcgccgaccccatgtggtctca	5840.3
tatttcggctctgcccttgagtttagcgaggcatacaagtactataacgc	5832.98
gcttgatcaaaaacaaaaaatatttcactcgacaggagtatttatattgc	5830.01
tcgcagtttgtgttaaaacggcgggttagctttatgagattattcttatc	5814.29
tgtgaccttgtcttggttaactcaatgttaaattgatgtaacataatcac	5812.43
tgcgtgtggatgccatttcgcagacggcgcgaaaatggtactttaaaggg	5798.91
accatcgccgttccgctgtttttctccggtaaggctgcgataattacatc	5766.51
attacaaaaagtgctttctgaactgaacaaaaaagagtaaagttagtcgc	5731.96
aacgggtttattggcggatagaaaaaaacgaaagcacaaataatgggagc	5728.84
tgcggcgtaaatcgtgcccgcctcgcggcaggatcgtttacacttagcga	5717.7
tgtgcgtctgatcgagacatgtttaaaaatggcttgccataattaacgtt	5696.68
ccggtgacgttatcggtgacttgagccgtcgtcgtggtatgctcaaaggt	5681.16
ctgtgagaatggagattgcccatcccgccatcctggtctaagcttggaaa	5676.64
tgcgcacctaaatcaatgactaatgccgatgggtcaactatacttttcac	5574.41
agcaagacgtggcattgccatttcctgagctcctggctaacgtaggagat	5561.66
ccacttattcttcctgatcacaggtaatcatatatggcagactgtaatac	5541.68
ttacataacgaagaattgaccattttgtcctgttgtgccttaatgtaagt	5524.5
ttacacttataagggtgttaagaagcccatcagtctgataaggttaagat	5503.64
tcgttgtatatttcttgacaccttttcggcatcgccctaaaattcggcgt	5483.63
cgtccgcagttctacttccgtactactgacgtgactggtaccatcgaact	5463.05
agatctaaatcttagtattcatcccgcgtattgttacctaatatcgatga	5450.51
agcggggaaaactggttgttctgtacataacgggaaggtttaataatggc	5435.77
gtgagtggtcgcacatatcctgttcatttcattttgatacacttcatgcc	5394.61
aaatgtaaacgcatattgactatacttacgccattgaggtaaaaaacagc	5381.25
aatcaacggataacgtagcatttactgatagcgtcattataatgacgcct	5327.86
aaaaagcgcaatgatttgacgagggcgcgtaattgccccaatctcatagg	5295.04
tttcgtaataatgcgatgaaaacctgcaaagagtggcttatagttaagct	5277.65
ttccttcgttggatcaaagcagtagggacgcgctctctggcactctgctg	5270.48
acgctgattttttcatcgctcaaggcgggccgtgtaacgtataatgcggc	5267.72
gtgaccgtggtcattgcccggaaaggtacagaaagctaagatgagatgtt	5238.43
caataagcttgccatttgacctgtatcagctttcccgataagttggaaat	5227.29
tcaggcaggacgtaattgaaacttgattaaattctggctatagtgtttat	5219.62
tataaaaaagcccttgctttctaacgtgaaagtggtttaggttaaaagac	5204.88
tttatattttaccttttgcaaataataaaataacaaattatagtgacgcc	5188.41
aagtgaatacaacgctgtttcgatggccggttcgcgtctactatgaagat	5186
atttagatacgatgatttcatcaaactgttaacgtgctacaattgaactt	5170.94
tcgtaccagaacctggctcatcagtgattttctttgtcataatcattgct	5163.45
tatttctcacattgatgacggtcgcatgaaaaaatgatattttaatgagc	5063.27
ttatcaatagcgcattgctattttctctgcacgcaattaaattaatttcc	5047.1
aacgccatcaaaacattgacttttatcgccgtagccttttcaataaaggt	5040.67
tttccaggattttccttgtttccagagcggattggtaagacaattagcgt	5034.1
gtttatcaaaaattatggaacttattgcccatcgtgatgctccaatcatt	4980.23
aattcgcaatgacccttataaataaaaggtttttggggtaaaatgctcgg	4968.54
tacgttttgcctcttgccaccttcccactctgccgctaatattcgtcccc	4959.54
gcgtggcgaaggcccgtgatgaaggaaaagttttgcgctatgttggcaat	4936.67
tgccagttatggtgttgtcatccgtccaccctcgccactaaactggaagc	4930.98
atctcattatcttaattgcaacggggtccagccgtggttataattcgttc	4911.5
tattcacaacaaccttacactgcgccactattttcgctatggttatgcgt	4891.93
atttgcgctatctcaatttgggccaggaaagcataacttagactttcaag	4885.49
aacaattgatgattttgccaacagcccacatagcgcgatatactgaaaat	4882.62
acgctttgcaggcgagttaaaggttcgttatcagagttgtgataagatgg	4875.04
tttgcaggcgagttaaaggttcgttatcagagttgtgataagatggatga	4875.04
aaactgtattaatgatttcggaaaaaggcagattcctttaccctgaaacc	4846.79
cgatgaaaaaaatgtagttttttcaaggtgaagcggtttaaattcgttct	4807.43
aatcatcgcggatgccgcaattgatgccggtcgtgatgtacaatttatag	4800.18
atcttggtgcgtttgttggcacacaaggcgaaaataaatatggtaaagat	4792.67
ctggctaatgtttaattaaggtttcagttgttaatgaaatgataaatatt	4759.17
gacggtacaccggatggcgaaaaagcggtgaatgatggcaaactagcagc	4757.15
ttgtagatctccaaaatatattcacgttgtaaattgtttaacgtcaaatt	4755.46
ctctaactttgtagatctccaaaatatattcacgttgtaaattgtttaac	4747.1
aattgtttaacgtcaaatttcccatacagagctaagggataatgcgtagc	4735.02
ataactctgaattaatcatcgttttgtcgggaagcgagtaaacttaaagg	4725.31
ccagagattaaggggcaaccccagctaagcctggtatataactctgaatt	4710.22
cactgtcgacgtttgttctgccgcaaacacaggcgttaagctgggtagtt	4704.88
aattgatcaaacatacgtattatcttgctttaattaattacactaatgct	4704.34
cgaaaattgatcaaacatacgtattatcttgctttaattaattacactaa	4704.34
acggttctgtctgcttgcttttaatgccataccaaacgtaccattgagac	4696.01
cacatttaacatggttgcacaaagttgcaacatcatggatatttcacgat	4694.17
tcaccagaataaagcaggtaattttttgatttttacgccatgatagaagt	4685.32
gcacggacagggactgttaaaatgccaaatttcctggcatcatggcaacc	4683.01
aaactcgtcacttgaacaaaattgcacggacagggactgttaaaatgcca	4642.14
ctccggaagtggacgttgacgacgagccagaagaagaataattttacttc	4630.31
gcctttcttatggctggaaaggcctgatttgtttgtattaagatatcggt	4626.34
tttcgctgatatcccgagcggtttcaaaattgtgatctatatttaacaaa	4618.28
tgtgatctatgtaggatcatttgttactccaatgtaggtatattcgtcac	4600.97
aaaccaagatttaaccttttgagaacattttccacacctaaaatgctatt	4498.01
ttgagaacattttccacacctaaaatgctatttctgcgataatagcaacc	4498.01
gcggcgcactgggtcgtaaacttctgctgcgcgtaaacgatattatgcat	4489.03
aattaatccagatcaataaagggtgaattatcatatgtaatgtgatctat	4479.6
tgcggtcaagcgcacaaatcatatgaaaaatgaatgcttatactgaagac	4473.74
ttgcgtccgggatcaaggcgtcccggacgattcaggagtacaataggcag	4426.73
atactcggtttaacctgccgtttaatccgttttcacgtagaataatgcgc	4385.77
gtacgcgttgcggatgaagttttcattctgccgctgaatgctgttatgga	4382.65
ttactgaaattaggttgacgagatgtgcagattacggtttaatgcgcccc	4369.7
ttcgtaacaatttccttatctttaatttgtattttgctaagatttatctt	4367.84
accatcgcgcagccgcgttacgaaatcggtcgggaagctatgctgttatt	4354.22
gacgatcttggggccatcattatcatcgcattgttctacactaatgactt	4341.21
cagttcagtaactattgcattagctaacaataaaaatgaaaatgatttcc	4333.66
tccttatctttaatttgtattttgctaagatttatcttatgctcacaagt	4331.93
taacctgttgattattgaatctttcggggagatggcttataacatttctt	4309.63
ctggaacgcggtctgttgactgaagcggaacttgacgatattttctccgt	4309.56
ctggcatcacacttgcgggaaattcgataaatagcacatatgattaaaac	4305.92
gcctgtttttcgtcagagttttgaataaatagtgcccgtaatatcaggga	4274.08
ttttctgcaatttttctattgcggcctgcggagaactccctataatgcgc	4271.62
ctgcaatttttctattgcggcctgcggagaactccctataatgcgcctcc	4265.42
tttgtcacggatgcctttgccaaagccgggcatccacttacactggcgca	4244.37
aaattcgcgatgaagttaacggatgtatccgtttagtctatgatatgtac	4239.04
cctgctaatcaacccattgctttgacgaagttgagtttaaatatttcccc	4233.73
tcgccgcatgctacagttgcaggagaagggctttagtgttaactttgagc	4211.18
cattattaaataagatttacaaaatgttcaaaatgacgcatgaaatcacg	4209.37
tgacgcctcctcggaagaacgtgcgcatcgccgcatgctacagttgcagg	4200.04
ctaataacgcgcatctttcatgacggcaaacaatagggtagtattgacaa	4199.35
ttttttcagcactagattttcttcctctccagcagtggtagaatagcgcc	4186.41
aagtgatattagtcaatgatgattacactccgatggagtttgttattgac	4161.26
cgatggagtttgttattgacgtgttacaaaaattcttttcttatgatgta	4161.26
gtcacaaaggtaatagttgaaattcccctgccacctggcaaaatatccgt	4137.21
attatctggatatcctggcgaagccgcgtaagtaacatatgctgaatagt	4116.16
ctggcacgcgatgggttgcaattagccggggcagcagtgataatgcgcct	4109.94
catgaaaattctgtaaccgttttcacgcgctatctgctaaaaatgttgcc	4108.37
cttaacttgccctcattcccaaacctcaatcgcgcgcgtatagtagcagc	4105.3
catcagaattatctggatatcctggcgaagccgcgtaagtaacatatgct	4098.12
aattaacattagatctaaatcttagtattcatcccgcgtattgttaccta	4052
ttccagaagcaagagattgggtatcaagaggctggctgctatgataaggc	4034.71
tttctttttcccccttgaaggggcgaagcctcatccccatttctctggtc	4022.84
cgtgagctggcgctgcaaattggtgtgaaaccctgactatacttatcttt	4020.95
cagatattatcctgtaaataagcacgttaaaatccgctacactctttagt	4000.91
tacgatccatagctcttgcactacctttgcatcactggcatgtttaacat	3994.89
ttttgagtgcaaaaagtgctgtaactctgaaaaagcgatggtagaatcca	3987.96
aatcccgccattaagttgacttttagcgcccatatctccagaatgccgcc	3980.86
tttgacggctatcaccctttatcaacaatggtcagggtagactgattttc	3971.55
aggttaattttggtatttaaaccttttttacttgttagtatgatacaaag	3968.83
catacgggcgatgacaaatgcaaaactgcctgatgcgctacgcttatcag	3941.45
ggcattttctttttctcaacttcctgcttttcctgccgatattttttctt	3935.33
aaggtttgcttagacttacttgctccctaaaaagatgttaaaattgacaa	3896.03
cggcctacaagaacgtgcaaattcaacaaattgtgatgcatcctgtaggc	3886.79
ttttccatcattagtgtgatcatctggttattttctgttgtaatagtgta	3873.62
tcagccgacatacgcccagcatcgatcccgcccttgcctatacttagagc	3867.52
ctgttggctttgtacctaaaaaagcgattggcgctgccgatggtattaaa	3858.18
ctgtgagtgatttcacagtatcttaacaatgtgatagctatgattgcacc	3854.58
tgaatcgttaacacgtgacatagtttcagatttggactattccttggggt	3842.55
aatgctgcattcatttgccgcagtggcgttaattgtggttatcatggtgc	3834.6
tgtgatcatctggttattttctgttgtaatagtgtattaatctattcacc	3825.51
tagagtattcgttttcatttaaagatattcttgcgctttaattacaaact	3821.08
tacgcagccagcgcttacggttttcttcgccaatgccgatatccagatct	3811.02
ccgttggtacgcaccaacatttgaccagaatttttatctacacttaagtt	3810.89
ttgacacgattccgcttgacgctgcgtaaggtttttgtaattttacaggc	3804.84
atggcgacatgatgtttgcatttttcaaaaaatatggataaaattttttc	3788.43
aaataaacctaccattgaaattaaaacttatcagatttagcatgtgaatc	3776.6
tgattatcagtttactagcgaaagctaagaaataaacctaccattgaaat	3776.6
aaatatcatcaactattgatcaagatagattttcatgtatcgtaatacac	3774.25
agcggcgatttaatcgttgcacaaggcgtgagattggaatacaatttcgc	3765.36
tgcgggagggcgtactcactccttttaccctcacagtttaagattttcct	3761.76
ggatggagattcttttcttcactggcctaaaaagctgatattctgtaaag	3760.79
aaagtcgtactagtctcagtttttgttaaaaaagtgtgtaggatattgtt	3751.1
acttctgttctgttaaatgtgttttgctcatagtgtggtagaatatcagc	3746.34
cggcgtcacaaaaaggtgcggtcttacggaattttccgtaaagttcggta	3739.19
aaaaggtgcggtcttacggaattttccgtaaagttcggtactctgagtaa	3739.19
cttgaaggggaagtgggttacacctcgaacgaacctgttatgctgtgcct	3728.49
tcatgtgaatagttaagccagtcgccgcgttccctcttacactatgcgct	3716.27
taattgctacaaatttgtaacttttgctgttgtacctgtacaatgtcccg	3710.26
actgtcagtaatgatttgttgcctgccgtcctttgttataccgtctctgc	3704.24
tggaccatcttccgtgaactggaagtgtttgttcgttctaaactgaaaga	3703.44
cgcctgctgcgtcgaatttgcgccgatacatcggcacattttcatacgcg	3687.89
gatggtgaacagtatctgtccttttttcaccagctggttatcatgaacat	3685.9
attttaccagtagagttgataagcgttgattctgcccttatttacaaagg	3668.53
agtatcatattcgtgttggattattctgcatttttggggagaatggactt	3668.07
ggcattttggacttttcacagggtctggttgcgcaggtatagtaatactt	3666.86
tgaaacatcttaaaagttttagtatcatattcgtgttggattattctgca	3650.39
cccgccaggtaagcccacctggcgggcttttttatgatttaatagatagt	3647.29
ttctgacccatatcagccaccagtttgatgcgtggctgatggaaaacgca	3640.83
cggggctttttttctgtcttttgtactcgtgtactggtacagtgcaatgc	3616.75
gttaagcgtgtataccttggggaagacttcagactctgatagggtagaag	3616.75
agcggacaggtcagctttgatgacttcagcggtgggcttaaaatgaccgc	3615.51
tcacattactgatcatggttttgcctgcgctttttgcgtaagctgtgccg	3609.32
gttttaatcaggtactaccaatcgaaaaaattgacattattattaccgat	3589.96
ggagggttcctgattcgtagaaaaagtgaatggctgctattctatgttat	3577.96
cgccgccagactggggtgatttttccggcagatagcgtaaaactataatt	3577.74
aatcgacaataatggtcgtcgcctcgctcgcagtgtgctaacgtttatct	3562.88
cttgagatgtggtcattgtaaacggcaattttgtggattaaggtcgcggc	3551.29
ggaacggactttcccttctgaataaaggtcttcgtggttatacttctgct	3547.9
gcttcaacaaaaacctgtttattgtaaggattttgcggcgtaatatatac	3525.07
gctttagtagcggtatcaaaaaatctgcagtaaagtaagtttcccgatgc	3519.48
ttccttgaacgaatatttactgccatttcattcacgtctattcttaattt	3503.44
aattcactatatgacaggaaatttattgcggaaattgatatattcacaac	3477.96
tgccccttactcaaaccattgaacgctttgcgctctggcatcattcacgc	3471.36
gggcgaacgtaaccatttaccatgagatccagatcggtcagaattgcctg	3454.38
tgttgctgcaaaaagcagcacaaggtgcatttcatggtatagttgactat	3441.8
gtcgcagaaaaagccctttacttagcttaaaaaaggctaaactatttcct	3436.56
accagatcaaaagccattgactcagcaagggttgaccgtataattcacgc	3435.55
caccatttttaacgtttcaaagttgcaataaaaaccgctaatatacgaat	3421.95
cgccaacaaaatttacaaatcttgattcctgaactgataggctacctggc	3377.12
atttgggttgttatcaaatcgttacgcgatgtttgtgttatctttaatat	3368.91
ttgcgtatccggtcacctctcacctgacagttcgtggtaaaatagccaac	3361
ttgaataaaacagattgttgtctggaacaatgtccccgataatatgtaac	3356.81
gtttcgttcacgggcttgaaaaagcgcccaatgtattccaggcttatcta	3344.17
tttacgctgcgtcgatgcacagcctcatcattttgcagtatccttaagat	3330.17
ataaccagtgccagattgcacataacgtcgtgattggcgacaatacggcg	3328.82
tgactggtcaaatttcgaacgacatcattctcattgactatactgatttc	3300.96
gcttaaccaaagtgctatgcagtaaaaagtgctatgcagtaataagacgg	3291.12
gtaccgaagatcatcgggtcgctgaacgctttgaggtttattataaaggt	3289.21
acaactggaaaatccagccgggagcaccgttatatgatacgattgttatt	3288.6
attaagaattgactggaatttgggtttcgaggctctttgtgctaaactgg	3284.24
aaccgcagataatccttcctttccccggcagctggcgttatggtcagatg	3283.31
gtgtaactctgtataagttttatttaagtttgggctcgtaaggtaaacgt	3257.56
ctgaaggcctggatctgtatctcgcccccgatagtgagatactcgaaacc	3241.51
cctataaagtaaacgatgacccttcgggaacttcagggtaaaatgactat	3239.21
aaacaaaaacagatgcgttacggaactttacaaaaacgagacactctaac	3239.04
cgctaatgacgtgataaaaatgcctgatgttccccgctatactgaagaat	3227.18
taaatgggagggtgacttgcctcaatataatccagactataacatgcctt	3221.78
agatatattacagattaataatattcttaaaatgtggtaatttattaaat	3217.31
agagaaattgttgctcgaccccggattcggtttcggtaaaaatctctccc	3211.15
gcgaccgctttggctgctttcaggtccgtttcaatgatatactgccagtc	3187.09
atggtgataatcctattttcaaaatcgacgttcttccatagcatggaacg	3171.43
tggcgtcgatggtgataatcctattttcaaaatcgacgttcttccatagc	3168.48
actaaacgaagttccttgtgtggagagttataaagggctaatttttggca	3168.48
tttgtcgcgggaatgatgacaaatcccagggaaaaagaaacaatagcaat	3144.71
ttttgcaaaatgtattggcgagtaagaaccgcatttggtactttccgggc	3138.99
gcacgccctgggtatacgtaacaatggacaaatgtggtacatttgcccgc	3135.63
tcgaagagatcactgcagaaatcgaagtgggccgcgtctacactggtaaa	3133.11
catagcagacaggcatggtattgctggattaagcaggtaacatcagtgtt	3129.52
tttactgatattcccgtaaaagaaggcgaaaaacacgttacaatagccgg	3128.68
gaaaaccctgccattttcccctactttcaatcctgtgataggatgtcact	3126.96
ttgaattgttgtgaattaatttcgcgatcgcgatggtgtttactgatatt	3125.33
gaagtgaaaaaactgtgagtaagcgggtgataaatggtaaaagtcatctt	3120.95
ggcaggcacagtggctgactgaaaagctgtttggagttatcatttatatc	3104.98
tggtaaaagtcatcttgctataacaaggcttgcagtggaataatgaggcc	3096.89
cgattaataatcagtagctgaaagcagtcagcgagtgataaagtacagat	3082.22
gaaattcatattgaacgtgaggcgcgacgcggaatagtaggcaatatcta	3078.9
cgaccacttttttatccaaagtttcgggctgttatgttttaatgtgcaac	3078.85
tttctcttaaccagataagaacacacacaccaacattatggtattctgtt	3077.04
tgccccttattcccgctattaaaaaaaacaattaaacgtaaactttgcgc	3076.4
atgtgagtgcttcccttgaaaccctgaaactgatccccataataagcgaa	3076.19
taatcacggaataattcccgtgatggataaataagggtaagattccgcgt	3072.47
aagtaacgtctcggtggcttatgggcggtaaaacagataaattttttccc	3069.15
ttacgctggttgccgattccccactgcgcgctttgctgatagatttgcct	3058.26
cgacgcgtcgtgattaggtgaaccccttctcgttatggcaaaataagcca	3057.95
tctttgtagacacagtaccggatgatgttaagaggctgtatactgaagca	3054.8
cgcacaattggcctcagatgacaatatgttacccgatagtcaaagaggat	3048.79
aaaaaacaattaaacgtaaactttgcgcaattcagaccgataaccccggt	3042.85
atgaaaaacgcaaggttgttgaaagcgttgtgtttttttatggtagtgcc	3042.75
cgcagcccccctccgttgtatgtgcgtgtagtgacgagtacagttgcgtc	3036.76
acacgatcccgctcgcatttttccctaagttaaatgagtaatctgatggt	3026.37
gtgatttattcagttgccaaacccgctggagtattgagataattttcagt	3016.74
gaaataagaatacattgctaagttattcgcgcctttttataattcgttac	3014.89
cttaccgccgctacctgataccgaatatttgctgtgctatgatccgtcca	3005.6
tttgttgttaagctgcaatggaaacggtaaaagcggctagtatttaaagg	3004.69
cccacaaagcatggcacagcagctctgaaaccatcgctaaaatcaaatat	3004.53
aagatgccgacttcgtcttcattcagccgaatagcagctatgttcttacc	3003.43
aagatcttctggtcgttgaaacattgatgtctctgtagcaacataggggt	2995.88
atctggatgacacctttatgttgttcagtagttatggtattaatatgcag	2988.9
tttttattttttcactttacctcccctccccgctggtttatttaatgttt	2974.5
gaaaagatgcaaaaatcttgctttaatcgctggtactcctgattctggca	2960.11
ctggcattaacgggttcgccagtcggcgcaatgaaggtatttttgatttt	2959.22
tcttgctttaatcgctggtactcctgattctggcactttattctatgtct	2955.68
gttatgtgcctgtcttttcaccacttcaggctcggtggtatgctggagtt	2948.92
actgtttgcatcagcgcgatagcgtccagcggtcgcgctatactttagat	2948.9
tttttagatccctccttgctttaaaacgttataagcgtttaaattgcgct	2947.43
agcatattgcgaccttcgcacttaattacaaaattaagtataatgaagac	2945.28
ctttgataccgaacaataattactcctcacttacacgtaatactactttc	2940.55
tttattacgcctaaaggattaaatcttttgcgtgcactacactgtcaatc	2936.54
tttccgttaaaggccacaatttaagactggatatttgatatcatccaggt	2934.53
aacctggaatcgagccgtcatactacggcgcaacgccctataaagtaaac	2933.73
cggtcaaaagctgcatccggggttcgaatccccgcctcaccgccatttgc	2933.6
aacggagtttttggttgtcggcagcccgcagtgcgttgtttaatcagatt	2933.15
aataaacggagtttttggttgtcggcagcccgcagtgcgttgtttaatca	2933.15
cttacagttcagacgtttacccatcttgctttcgcttatatactcgtgtc	2897.86
gaacagccaatgaattgactttaaaagagagataatttatttgttttaga	2892.44
aagtcgaagaacagccaatgaattgactttaaaagagagataatttattt	2892.44
taatgcgagcctcatcttgcgcgccgcccgtccgctgctactctcaacgc	2886.42
ttggggacaaaaaagctcagtattctcgttggcaaccagataatttaaca	2883.63
ccccatcgtaattaatcggcttcaacggaagctgggctacacttttaatc	2880.41
atattttccatcaacatgacatatacagaaaaccaggttataacctcagt	2880.41
tgtaaaactttgttcgcccctggagaaagcctcgtgtatactcctcaccc	2874.4
tttcaaaaagtttgttgacctcaggtcatgatttccctaaattagcgccc	2838.37
tgtcaaaagtagtagcagaaaatgctctacaagatgcattaagattggca	2837.74
gtgataaaaggcagttggttgacggtgaaacgcgtattaaaatgccaccc	2836.56
gggacacaaaagcgaaaatgcagaagaaagccatttgctaaaattgaaag	2836.53
aacataaattaatcttgccccttaagaataagttgcctattttcgtagtt	2835.42
tgggcgtgatactgaattacataacgtaaattctcacgcataataattat	2830.38
aattgccgataacatttgacgcaatgcgcactaaaagggcatcatttgat	2829.03
gatttcagacgaaagtttgaaagatgctggatatagagtatcctgacgct	2814.88
ttcctgttccgtcagacacgttaaaagggggatcgatagtgcttcctgcc	2781.49
gggagaggtattttcagttgatctggattgttaaattcatataatgcgcc	2766.16
catcaaccacagcaagtatcgatcgattaagacttggatgatagacttca	2756.56
atcgtgagttaaggttgaaagagcaggtttaactcgaccatactctatac	2754.82
tcttccgctacatgaagacgccgacttccgcaacgcgttaatataacgac	2751.11
ctagtgcaagcaaagttgctactttggacattaacagcttcaataatggt	2742.28
ctcaaaaacggcctgctggtcatcagccttcaggttacctatcatagagg	2737.56
cgtagtgaaagcacttgcattgcctcatagctcttttaccattagtcatt	2737.56
agacaatttcgcagtcttgcgccgcattgattagtgcgtatgatagcgtc	2735.63
accccggccaggcggtaaagttctgcccttacgcgccgataatctttgtc	2730.08
tgcagtaaaaatctattgtttcagtacgttgcgaaagcgataatagaggc	2730.08
aatttaccccggccaggcggtaaagttctgcccttacgcgccgataatct	2718.05
gccaaagcctctctgagtgcttttgactacctgattcgcaccaaaactgc	2717.74
agtgtttttaccacttccccttttcgtcaagatcggccaaaattccacgc	2708.38
atcctgcgatcagcaggatcagcgcgccgactatctgtaacatagtcact	2707.37
cgcgccgactatctgtaacatagtcactccgtgatgaatatcatgttatt	2705.69
ttacccatgaagatttagccaacatgacacagatcgactacgatcgggaa	2704.26
tattccacagcaatcttctcttttctgaatttgccacctatcatagacag	2703.77
tatctgtaacatagtcactccgtgatgaatatcatgttattgttaatgcc	2702.34
ggttttgtgctcattgttttttaacctcaactcagattaaaattcgtttt	2701.33
cactgttaattttttcatcgtgagccctttttttgaactattattaaaaa	2700.31
tctgcgtcttgtgggctgacaattgcccccgtttcttgtcacaataggcc	2698.47
tgactttctgcgtcttgtgggctgacaattgcccccgtttcttgtcacaa	2696.62
ttttgctgcctcctggtggcgcagcgaatgaattggtttaaactgcgcac	2688.05
ccttgtgactggcttgacaagcttttcctcagctccgtaaactcctttca	2686.98
atcaaacaacttcacttgtcagcgacaccgcttcgtttttaacatcgctt	2682.41
gcctccatcccaataagagcgatgcagaaattgacgctatgatgggtacc	2679.21
ctcgccgcccctgatttgcctgactactgtatgttactttatcctgaact	2668.68
gagatgtttttttacttgaggaatatctcaaagcgagccatatttgatga	2657.92
ggcctgagactgatgacaaacacaaaactgcctgatgcgctacgcttatc	2655.37
tcttttcaacaattgatctcattcaggtgacatcttttatattggcgctc	2645.3
attgatctcattcaggtgacatcttttatattggcgctcattatgaaagc	2645.3
tagtgtaaaaccccgtttacacattctgacggaagatatagattggaagt	2643.63
tgtaatcggtttttcgcaactgttatgcaaaattgtggtagatctgttac	2641.43
ggaagcgcaatcagttgcgagcgacggtagtgtgttgttaaactgttcat	2635.87
tgtggtagatctgttacttcccctctactattcccacgttaaaatagggt	2630.79
cttgccctgccccgtcccttgctctcatgtctttctgtatgtattttata	2625.84
gcgatcttttgaaaattaacgtgctggatgaagtgtattaatatgaatgg	2613.51
aatctgaaacgaaacctgacagcgcgccccgcttctgacaaaataggcgc	2610.08
atgctgtccagcaggcgatgaaaaaccgtatccatctttacgatcatcac	2604.79
tcttgaaaccagacacttcaagaatagccgcaaaatgttgtcattacaac	2603.81
tcttgaaccagaacaattcaagaatagccgcaaaatgttgtcattacaac	2602.33
acggcgcgattcgtatctatgccagtagtaccatcggtaactacattctg	2601.69
acctgctcaccgcctacaaattcggggtcaaaacactgtattatcagaac	2598.21
tgtctaaaataaacattgcttcatatgttcaactatgcgttaatgattgc	2596.66
tattcacgcatttgtattaagttttgttaactgtgaccgataaaccaaag	2594.87
taacctgccactgacgccagcagataaagtttccggttataataacttct	2591.62
cttttgattaaccgcaaattttaattacacttaaggtgtatattttctat	2585.76
ctgccattccattgccgttgataaagagtttatctgttaatctgtaaatt	2583.75
tccctgtgtgatggcgacaccttctccggcgagcagctaaacttaatgct	2581.95
caccacgcgatgaccgtaaagttcgcgtgatggcagccgattatgaaaat	2578.27
gccccataaaacgctaccgttaatgttatcgttgcggtaatgttgttact	2575.13
tcagccagcgagaatacttgaacgaaataccagggtattagataatggcg	2570.94
tgtgtcggcggtcaatttcccttaagtaacgctatgttagggtgttgtgt	2561.63
ttgtgatggctctcaccttttaaagttgtatgacaagttatctttctgcc	2560.98
aagccttcgatctcaaaagcattatcagactgatacgctattattgaaag	2560.9
tataacccttaatgctagcgttaccgtccgctatcgtctatgttcaagtt	2548.63
ggacgctggttcgcgttgtagagaaagcggttctgtaatacagtacactc	2546.05
ctaaaacgttaattttttgtaccttcgcaactctggtttacaatgtgcgc	2538.03
ataaaaaactctgctggcattcacaaatgcgcaggggtaaaacgtttcct	2520.05
ttccaacttttgtattgatgttgttctcttaaggttttagattgcctgtt	2517.82
ccagggacttgtggttttcatttaggcgtggcaattctataatgatacgc	2516.43
tatttgccagggacttgtggttttcatttaggcgtggcaattctataatg	2516.43
gagaatcattacagtggcgcaatatggctgctctatgtcatgatcctggt	2511.21
gcggtgcaaccatcgttggtcactggccaactgcgggctatcatttcgaa	2508.26
ttgtgaattattaccccgaaaataaatttgcatggtgtatgattcgcgac	2504.05
gctgagatttatgacaaacgcaaaactgcctgatgcgctacgcttatcag	2502.8
ctcagttttgccgaatggcgcagcctgttccgtaaccgtacaatgtgggg	2502.47
ttacgtttagataattgctatccggaaaagcatctgctatttatagcggc	2495.38
tatgccgtcgtaccgattgaaaataccagctccggtgccataaacgacgt	2489.54
tattgcatcaaatgcttgcgccgcttctgacgatgagtataatgccggac	2481.75
aagtcagatcaatgcgttgtgtttatttaatggggatttacgatggcagg	2481.73
cattttgcacgcaaactggaaaacctggcgtcgtcatctattcttaaagg	2481.03
caacaataagggttctcggtgtttttcctggaacatggtaaagtaaggac	2474.91
cgtgatcatatcaacagaatcaataatgtttcgccgaataaattgtatac	2458.87
cgagccaaacttgacgccaacctgaaggattttgaggcacaattagcctc	2445.84
gtttgttgagtttacttgacagattgcaggtttcgtcctgtaatcaagca	2442.44
ctctgaacgccgcaggtttccgcatcactaacattactgatgtgactccg	2433.33
caaatctttccagtaaggcaattgatgttaatggtgttaagctgttggtt	2430.03
taccaaaaatagttgcgcaaacatcttgaaattttgctaatgaccacaat	2428.91
tagttgcgcaaacatcttgaaattttgctaatgaccacaatataagctaa	2428.91
ggcggctgtgatgacttgtatgcattggatgcacgtggtggactggatcc	2423.39
ttgccgattggcgcgtatcaggtgagcggtgagtatgcgatgattaagtt	2422.78
tttccaccgcgctcttttgattaaccgcaaattttaattacacttaaggt	2417.38
ttcgccgaataaattgtatacttaagctgctgtttaatatgctttgtaac	2406.76
cagcgcgcgatgatgttccgaagactataaggcatgttatagtctggatt	2405.35
ttattgcgtcagggttgacatccgtttttgtatccagtaactctaaaagc	2403.75
tttttccatcagatatagcgtattgatgatagccattttaaactatgcgc	2399.34
cgtcgccaacggattttgcgctacctgcttaaccggattatcatcgaact	2396.31
tattagtgatatcaacttgaggtaagcgttagtttcgataagataaactg	2393.33
gacgcagacattactgatcggcggcgcggaccaaacgtgtaatataatag	2392.55
tgaatggataatatacagtatacattctattaatatttatgatataattc	2389.32
tccccagatttttattgacgcacagcacattggcggctgtgatgacttgt	2387.31
cgtagctcagttggttagagcacatcactcataatgatggggtcacaggt	2384.04
gcacctgcccgtacttctcgcttttggcggtatccggtacactgcatttt	2381.3
taactttacggctttccttgcgtgctgaaacagaagtattatgctttctt	2381.3
ttcagggctgactgtttgcataaaaattcatctgtatgcacaataatgtt	2373.28
aagaactcgaggcttatggtatcagtgacgtacatgatatcgtttacaac	2371.85
gtttcttcccgacctggcttgcgccggttcaggttgttatcatgaatatt	2366.29
aattaaaattttattgacttaggtcactaaatactttaaccaatataggc	2355.75
aaccgttgtctaagtggctcatcggccctcctgaatgataaaatttcgac	2353.43
gcctgagcagaagacttcacgcgagcttcgaatgcttgtagagtctgttc	2351.72
actgtgaaacgaaacatatttttgtgagcaatgatttttataataggctc	2345.22
tgccggcattctgcgtatttatcttttgcaattttctgccattgtggggt	2345.22
cagcccgtagttccaggctacgccaccggtcgccagcaataaaccgccaa	2327
attgacgaacatcattgtttgtttcttgttctactgctagcatatcagac	2326.99
ttctcaacgtaacactttacagcggcgcgtcatttgatatgatgcgcccc	2319.62
tttagcgcgcaaatctttacttatttacagaacttcggcattatcttgcc	2315.15
taaactaattcctaacaacatcgcatttttttgacactagaattgcagca	2314.57
agtccgctgataaggcttgaaaagttcatttccagacccatttttacatc	2309.82
gcgtatttatcttttgcaattttctgccattgtggggtataaaacgcggc	2309.14
tttttgacactagaattgcagcaatatggcgacgccattacattgtgctt	2307.14
attcacgcgcttacttgcatcatcttgaccgttgcaacgaaatattaggc	2306.52
cgcgcaataaccgttctcgactcataaaagtgatgccgctataatgccgc	2303.13
acggacatgtaattttgataacgaacaacgttgacctttgttacaattag	2303.13
attatgatcaaaatcatataattgttccgttattatgcgaccatatgaat	2296.04
tgagaaaatttcattaatatcaggcattctttttcattatgatcaaaatc	2296.04
tttttcactttctcttaaccagataagaacacacacaccaacattatggt	2294.76
gctcgccgccgggggttgaaaccctcaaaatcccccccatctataattgc	2293.1
attcggctcgccgccgggggttgaaaccctcaaaatcccccccatctata	2293.1
attgattaatttcacttgcgactttggctgctttttgtatggtgaaagat	2276.89
aggagggggtcggcggttcgatcccgtcatcacccaccacttcgggtcgt	2276.42
catggatctttttcccttgagggatgttattagaccgctatactgggcag	2272.91
catcacgctgcgtacaatttcttcaatctgtttttgatccatgatatgtt	2265.04
gctgcgtacaatttcttcaatctgtttttgatccatgatatgttatctcc	2265.04
gtgaactgggtgtctgcgtcgtcgatatcggtggtggtacaatggatatc	2261.17
tctggaaatttcccggttggcatctctgacctcgctgatataatcagcaa	2261.03
aagatgggtaaaacttctgggtgcccttacgcattatcattatgctgctt	2260.03
cgtaaagatgggtaaaacttctgggtgcccttacgcattatcattatgct	2260.03
gcaattacgtactttagtcatgttacgccgatcatgttaatttgcagcat	2258.9
acgctcggcagaaatcacgctctggatgaacgatgtgctaagatgcggag	2248.53
atgttctaaaacgctggacagacagaaattaatcaggctattttcaaaac	2247.17
gagtgagtaacttaatagatatgcgatccctgaagatatattctgtgatc	2239.09
aaattactcatggattgtcgctgttgctcatttgagctacaattcaagct	2237.72
ctttgctcgcagatggttggcaaccgacgacagtcctgctaaaacgttcg	2236.55
tgagatcaagatcactgatagatacataacttgtgtgtatctttccgccc	2232.97
gttggcgtccggcgctttaccagagccccccacagcgctacaatgcccgc	2232.84
ttgaatttttgcactttaaatacaatctctttttatttataactttttag	2225.41
tttgccgcgaggttttgaattcccgggcaatggcacttatacttacacct	2224.95
caccaccttaagcattgagcaagtgattgaaaaagcgctacaatacgcgc	2224.55
ttccacatctcgctgttgcgccttatcttcaaattcctgaagatataaat	2224.27
gcaaattataaaactggaacctattcgtatagtttatgtatcctgtaacc	2214.5
tgatggtatcggtcattttacccaatagccgaaaggaataagatgaggga	2214.2
tgccctgacttcaccccgctgtgtctgcttttcccgactattcttaatga	2213.52
gccccaggtgcctttcttgaggcaatcgcctgttggtggtatcgtttatc	2212.93
ttgtgacgggatgcacagaacagaacaataaaaaagggcagaaaataatc	2212.93
atcacctgctctcgcttgaaattattctcccttgtccccatctctcccac	2210.85
aaagattggccccgagtaaaaatctttcaggtaacacccgtatgggtcgt	2204.26
aacaataaaagctattaactttctcttcttctatgcattagaatcatcaa	2203.11
ccggtgactaagccgggaattgccttacagaagaatatccctgacaatgg	2200.9
gctaacacggaacaggtgcaaaatcggcgtattttgattacactcctgtt	2200.9
ctgatttttggcgctagatcacaggcataattttcagtacgttatagggc	2200.02
gataaaagtatcaagtttactcattcgcttcagtctgttgttattgttgt	2193.83
tgaccattttgcacgcaaactggaaaacctggcgtcgtcatctattctta	2193.51
attcaccggctgcatggatgaaggcaatgcgctctggtataacttagcgc	2191.41
actagttaattaaagtggcatcctcccgcatcctctctgataatgacggg	2183.35
atacaggttaattttggtatttaaaccttttttacttgttagtatgatac	2174.19
tttgcgagatgcgccgcaccattccgaagcaaaattcttaaaatgcactc	2166.82
gcatcagagaaagcattgcgtggggtctggcgctcatcaacaatcgggga	2165.96
tcttgcgcaatgcgacttcactcgggcgtttttccagattatgctgaaaa	2160.46
gcgccgggatagcgttttttttacagcaggataaatgatattatttgttg	2153.01
tttaccgtttattagatgacagattatgcgtctttcgctaaagtttccgg	2147.87
aaggagggggtcggcggttcgatcccgtcatcacccaccactcgggtcgt	2145.13
cggcgtttgcgattacgcaagtggtgctggatgaagctacattgttcaat	2141.81
aaagataagatgtattgaccttctatttttgtgccataaggatgttgctg	2140.76
ttatcaataaccagtttgtgatctctgaagaatattactaaagttaaaat	2128.74
taagcttgtctgaatcgaacttttagccgctttagtctgtccatcattcc	2128.74
tacagcaaatagcaggtgtatccagcgccagcgcctgataaaaaggatga	2125.3
tgtgattaaacgcgccagcaccgcttacagttacggctataactattacg	2121.38
tttgcctgtcgcgtcatgtaacttgaaatgtggaattttacccttatatc	2120.65
tatcctcaatggtgtgattaaacgcgccagcaccgcttacagttacggct	2120.14
ccagcaccgcttacagttacggctataactattacggttatagttactcc	2118.9
aggtgttacgtggatatgttgcttattacaagtactgctaatataaaaac	2118.59
ttttcccgtttcgtactgtatatcttccatccagcgggtatactgatccc	2116.71
cgtaatcaacctgatttgccgaatcacggccatcggcgatgatagccccc	2111.48
cttttagccgctttagtctgtccatcattccagtaaatgattactcttgt	2104.68
tagccgctttagtctgtccatcattccagtaaatgattactcttgtattc	2104.68
ttatgggatctggactggtgaacggaggtgattatttttataataacctt	2103.49
cgacccaccatcctgaatgattaaggcagcataatcccgcaaggggtcgt	2102.03
atttaactgattcatgtaacaaatcatttaagttttgctatcttaactgc	2097.23
tgctgatattattcgtttatgtcttcgtaaatattggtatggtaagcggt	2095.59
ctgccttaaatcaaaaattgtcgcagcaaggttaactaaaatcccagttc	2095.37
caaggagggggtcggcggttcgatcccgtcatcacccaccaccgggtcgt	2091.01
ggcggaatttcatattgacaacagtacagttcttatatctattaataata	2086.9
atcgcggaaaagctgtattcacaccccgcaagctggtagaatcctgcgcc	2086.64
cttcgtttatcgttggggttttacggctttgccgtttaatatagtgtgct	2086.09
gtcacaaattgagcatatttttgtagctgatagtttgttacaaacaccag	2078.66
gcacactctttccccacactttttccctttgctgtggtctacttattcgc	2078.63
tgccagacggcgttttgcagacgcgtaccgactttggtaaaaccgggtac	2077.94
aagacacattttatattgaacgtccaatcaataaccgctttaatagataa	2076.97
tgtccccgaagtgatgggaaaagtcttagcggcaatgcagaatagaaagt	2075.76
agctttgcagattttgccaccgctttcacagaagtggtagacttcgttcc	2074.94
ttggggttttacggctttgccgtttaatatagtgtgctattgtagctggt	2073.08
cttctttttgtctgctatcagcgtagttagccctctggtatgatgagtcc	2072.57
tttgcgtctgaacaaaccgccgccgcgaaaaaacacgtaaaatagcgctc	2071.55
gtattacaggttgttggtgctatcgcaggctgaatgtgtacaattgagac	2070.03
taatttgctttacatctcccgtaaacacttttctgcgatacaatgccttt	2069.95
ctgatgatgtatatcaaagtaaaaccgccattttcccttattctgtagcg	2066.03
tcgccaacgaaacgtattttttaacaataaaagctattaactttctcttc	2065.65
ttagcccggagctgatggttattgcggttggttccggtagtgtgattttc	2064.67
gagctgatggttattgcggttggttccggtagtgtgattttctctcatgt	2064.67
ttgcgggaagccgtttactcatcaggtctacacaacgtattgttttagtc	2063.68
caatgcggcgcaagactgcgaaattgtctttttttacgctacaatcccat	2056.58
ataacatattctgtgttggcatatgaaattttgaggattaccctacactt	2055.7
ccgtgacgcaggcatgtttctcaataacgaaatttgataaaatcccgctc	2054.57
agatgtgtttccagattgacttatcctcactaaaggataaaacttataat	2053.04
tcataccttgccacatagccaaacccatcctttcccgctacagttaattt	2047.08
acattttcgtcgttgctattctggttcactgcgtcgtgatattcttgcgg	2044.55
tcaaaatccagaacagaacgcttttccacgaagacgtgataaagtaaaga	2043.11
tcaccaacattctcttcaattttaggattgcttattttattgtggagctt	2039.75
gcgttgaaagaaatttcgaaccctgagaacttaatgttgtcagaagaact	2035.93
tggatgaactaaatcgccttcttcgttgcactgtcttattattaggaatt	2035.93
tcgagatcagccctaacgccgagccgccggtttgtcgtataatggattac	2032.73
aatgataattcaaactatcacataaataagatttatatataatttatatt	2032.52
cacatacttgcaggcggtgatgtgaattaagttaagtgatagactatttc	2028.52
tacttttccacaggtagatcccaacgcgttcacagcgtacaatacgccac	2028.5
tccacccattcacagtgactatattgatccacaattgcgtgtatcataga	2027.77
cagtgggctgatttttattctgctcgccagcttagttttataatcgggtt	2023.9
agtctccaactccatttgcgccatccctcaccgcgcgctagcatgatatt	2022.93
ttgttactgatgtcacaaattgagcatatttttgtagctgatagtttgtt	2022.93
aggctaattcgggcttgccagcctttttttgtctcgctaagttagatggc	2022.31
gcttacaatttctccggtgcaagattcatatttatatagtaatatataaa	2020.5
ttgcttacgttgggattgaaaacgggtcattctaccgccatctcccatat	2020.07
catcgtattttttgcttacgttgggattgaaaacgggtcattctaccgcc	2020.07
gcccatttgccagtttgtctgaacgtgaattgcagattatgctgatgatc	2018.47
aggaagattgccgggtgctgacagtaaaaagcaatcgtagaatcagcggc	2013.09
cgctcattcctccgccatttcatcccgctttcctgtggtaatcttcctct	2008.76
ttgtggataaaatcacggtctgataaaacagtgaatgataacctcgttgc	2006.21
tcttgatcgggttaactattttactacttacaaagcagtagaataactgc	2005.46
tttagctaccaataatagtagtcttgatcgggttaactattttactactt	2005.46
tctttacattaggttatgtaaaaacgtatcggcgtttatatactgaagat	2002.78
agcttgcattgaacttgtggataaaatcacggtctgataaaacagtgaat	2002.49
ttgcaaggacgtgctggttttataacctgcatgtactgtatgattatcca	1998.85
aactattgcaaggacgtgctggttttataacctgcatgtactgtatgatt	1998.85
atttatgctcgccgaccaccgcccccgttattttgtgctatgtttattga	1988.43
attggtttgggggttgcgcaaagtggccagattgtgggtaaaatcggcga	1984.42
ccaggctttgaggtattcatcccaggctttaagcagggtaaactcggtag	1983.62
ctaaatcattcgcgatagatgcgctcacctgaagcggtataatggcgttc	1982.06
accaaccttcagagttgctcattactactcccctgaaaaataataaaaaa	1979.2
aatgacggggatcaattggcttacccgcgataaaatgttaccattctgtt	1966.38
gccagataaatgacggggatcaattggcttacccgcgataaaatgttacc	1966.38
tttggataacccttccagaattcgataaatctctggtttattgtgcagtt	1966.13
cacgccggatatcggtttcttttttcacagaccaaagtatcatttgacct	1965.34
ttctgcggtgacaaggcgatgcattgtctccagttcgctaacattaacag	1962.99
ccagctaacgacccaacgcaagacgccattaaccgaatatactttgcaat	1961.63
ccatgcgactatgggtcgcctttattttttccccgttgtaacattgctct	1960.36
ttgtctaacgtgccacatcaatcgcaagacgttctcgataaaatgtctcc	1960.36
gaatatatctactgatgtacaaaacacaacaatagcttcatgatatataa	1959.23
gtgatgacggaaaagcgataaatgccttaaggtcatttttattaaggaag	1955.8
atagcagcttctgaactggttacctgccgtgagtaaattaaaattttatt	1951.41
gaacgcatacggtattttacttcccagtcaagaaaacttatcttattccc	1943.98
tacaaacacgcgcatgtcataaatagaaaagagtgagtaacttaatagat	1938.83
ctggaacgcctgtatcgacaatggcgcggtaaggcacctaagattatgcc	1931.9
acgatcgcgaaatgttagtcagcgtcggtagcggatttattatgggcaat	1928.81
aagaggcattgtttaggttttgtttaagttaatcgaccatactggagatc	1927.12
taaaaaaactggcgcgacctgccgcgctataaactaaaaaattacacaaa	1926.6
agtttggtgtgggcgatatcgctatcgcaccgttcatctacaatttgttt	1924.28
tgggtgtccgtgagcagatcatcttcccagaaatcgactacgataaagtc	1921.72
ttatagccatatgttggcgcggtatcgacgaatttgctatatttgcgccc	1921.72
agaatgttaataagacatgattgttgtggcaggatctgcaataattaaca	1920.65
aacctttctttacgccgtttttgtgtgcattcacatggtatgatgaaagt	1917.3
gcgccccggcgtatcgacaaatcatcaacgcgatagataatatgacagac	1914.35
gcaacaacagttccttgaagagttcgaggcaggtttgtacggttatactt	1912.26
caacctgtatcacacccgatgaaagattaattagtcaagattatgatatc	1911.16
attgcctgcgcaatggtgtttttgtttttatctgctttatacttgaggcc	1909.61
cgccgtcgaacgggtttacaccatcaaaaatacgatcgattattattaat	1909.61
gcagagaaggtcgcgttgctgttgacgtcgtttacgtagataatttcttt	1906.24
tcgcaataatatattggctgtctattcatcgtgttgataagatatatgtt	1906.24
gcaaaaggatgttccatgtacatgacgcgcggcttgcggtaaattgttgg	1904.27
cgttgattacaaaatcaacctgcttgacaaaaatgacttcactaaggaag	1902.51
tcagccataaaatcatttgcagatgcgctctgtcgaggtagtctcataag	1900.33
tcttgattttaatcagcattcatcgccaatttattgggcatattttttcc	1898.85
cagtgttaccgttacgatacacagcgttagagagaagttataattgaatt	1897.41
aaaacacgccaccccttgaaccaacgggcgttttccgtaacactgaaaga	1888.78
tgatacttgtatcaagaattgttccctgttcccagggtaacatcattttc	1887.83
tcattcaaaacccagatgtaattgtcatcaaaggcgggaatactgttaag	1887.11
aacccagatgtaattgtcatcaaaggcgggaatactgttaagattcatag	1887.11
gagaagaaactgtacccgaacgtcgatttctactctggtatcatcctgaa	1887.09
accggagcaaccatcactcttttgaacctaatcttgcgtatactcctctc	1886.21
ttctgataaaactttcttgtcatcggctccgttcgccgttatgatcggtc	1883.61
gaccattttgcataaacaccagccaattattgggggaagtactaaggaag	1878.93
gtcggacgaaaattcgaagatgtttaccgtggaaaagggtaaaataacgg	1876.18
ataatgctgccacccttgaaaaactgtcgatgtgggacgatatagcagat	1875.55
aatctgtgccaacttttaaattgcccctaaaaggcgttatcatgcgcacc	1867.51
ttcagatcatcaatagtcagggaaggaagtagcaacattagctaaggaag	1866.13
acagataagttaccgctggaattttcttcatgggtcgcgagaatgcgtac	1865.72
ctctttgtcgttccgcaatatctgttctggtggctacagcgttatggaag	1865.04
attaataatcagatacaaaaagggccgccagctcataacgcctccggaag	1862.1
tccctgcatttttcccagacacaacttttccttagccataaaattaatgt	1861.32
cgaagaattaaacggcataaaaaagtattatgccgtcttaaaatagagga	1859.77
acggcataaaaaagtattatgccgtcttaaaatagaggattattttaaat	1857.91
actggcgttgagacgaagtattaccaggctgcggatgatattctgcaaac	1856.91
gtatggcgcaagctgttgcagaaatgagccattacgccgaatatgattat	1851.88
ccgcgtctatctcaaaaaacgaagtcttccgttccggtatgatcgccatc	1850.93
tggatatcgtctgacgtgctcatcaatgtgctcccctctacagtgttacc	1847.3
tgaaaatcgctggcgataaaattataggcgtcggtgccgataaccatact	1847.05
gcgcggtaatggctggattgcgacacggagttactttataatccgctacc	1846.85
acgatgaaaatcgctggcgataaaattataggcgtcggtgccgataacca	1845.58
caggctgcttgtactggtgcaatcctgatttcttagagtataaaagtttt	1840.1
gcgaaatctgctttttttgccaccgaccacggatttgttatgctggtggc	1840.1
gttctgcgccacaagttgttccagattgattacctcactacactgagtaa	1835.31
gtacgggaatattcttttaaaaaaaggggtaacaccgtaatctcataccg	1829.74
cgaacgcgcacagcttttatatgagcgcggagtgttgtatgatagtctcg	1822.06
attacgatttgtcctgttgacctccggcgctaccgttgcagactataacg	1813.69
cggtagaagaagtgaatgcagaaattcagcgtatcgtcgatgatatgttc	1811.19
ctattgatatggattaataattcttaacccaaaatgggtagactccctct	1808.27
cacgccgaaatactgatttttggcgctagatcacaggcataattttcagt	1806.21
gttaaaaattaaacacttgaaagtgtaatttccgtccccatatactaagc	1804.02
tcctgaccatcaaaattgacaacatcaccatcctataattgactgaaaag	1804.02
gtgttgctgcccggttcaaacatcatgggattctgtggtaaacttctcgc	1804.02
ttctatggcgcatcaggacgttcgctattacttaaatggtatgctgtttg	1799.4
cgcgcacagcttttatatgagcgcggagtgttgtatgatagtctcggtct	1798
cggtccttgttccactacttccccttgtcgcagtatgataacctgatgac	1797.64
gcgcacggtccttgttccactacttccccttgtcgcagtatgataacctg	1797.64
cgaaattcagaatgattctcaatttgcccgggtgtgataccattgacggc	1796
ttgaactgcaacagttgcaccgtcgcctgaaaacgacttcactctacgtt	1792.03
gttccggaagggtattttcgcaaatcaggaagtgaactactctttgcact	1779.96
tctttgcgtatagattgagcaaatcccaaatagccgttaaaattatatgc	1778.91
aacttctttgcgtatagattgagcaaatcccaaatagccgttaaaattat	1778.91
atacgcgagatcacggactacaacgtctgaatggtattacgatgccaaac	1775.87
ggtgacaaaattcaggaagtaacccataccttgagctaaaaaggagaagt	1773.8
cggcactaaaaccatcacatttttctgtgactggcgctacaatcttccaa	1768.98
aactgccaatacccctacatttaacgcttatgccacatattattaacatc	1768.44
ctattcttcgccgcgcctggttgggagtatttcccgctaaaattgtttaa	1767.94
ggaatatcctgcttatcctcgtgctgtttctcacgtagtctataatttcc	1763.59
ctgggcgacgctacgcttagccccttacttatttctggtaccatggggtg	1761.24
gggcgcttgcccgtcttgtcatttttacaagctcctgattcaatattgac	1759.15
tttccgtatacaaaccgtgtgaagtgttaaatagcgtctatcattatcag	1746.14
tgtgttacagcgcagggtaagcgctgataaaagatggcatgatttctgct	1742.43
ttgcctgacaatgcgtgcaatatcggcaaagtgatgatagattgtgcagt	1735
cgatgatggcgtgaacaagttgctgaaggatttggacagacggcgcagag	1733.87
tgtgatctttccccatgatccactatcacagaatgctctatcattggcgc	1731.85
attagcaataaacgttgacaaaatgtggcgtggatcactataatgcctgc	1728.85
gtacctgcgggcaaatgggttttctacggtctggctgctatcctgacagt	1727.57
ctgagtaataaacttttccgccgttgtagtgcacgcgatatgctgttgat	1725.94
aagataatcagggctttattttcagccctggttgttttatattcatcgct	1725.84
tcatttttttcttgcttaccgtcacattcttgatggtatagtcgaaaact	1725.84
ctgacgcgtcttatctggcctactttaatgtaatttgttgaaataatggg	1725.84
ttgtttacaccttcgcattatttatctcttttcgtttctatactgatttt	1721.04
attgtcctttcacgattccgtctctctgatgattgatgttaattaacaat	1719.83
gttgatttgctgttgcgtgctgtttactcaattgcgatatactgttgccc	1719.83
tatggtgtgatcggggttcaataaattgcgaaacaaggtatactccagca	1718.9
tgaagttacaggttttttagcgcggcaggaggttgagctatgattaattt	1716.01
acccttccggttatatgttatctggtgtggttattcgttaaactacagcg	1712.71
tattgcgccagagcagggaatggcaatgttttgcgaaatacactgcgctt	1710.98
gtcttttggcaagttggtatccggcgcggcgcgccagtaatattgaccct	1710.37
gtgatagtgtcatcattttcaaagcgtaaaattgtggcattcttcactgt	1708.37
ctcttcacttgcgggctcgaacagcaggcaattgccaatataataatctg	1705.46
ggaagaagctgcagctatgcgtcgcgacggtttgatgttaacgttgcaga	1701.18
ccaaatcagcctcttttgcttgtcgcttttcactaaacatccgacaattt	1700.41
atgcacttttatcactggctggcacgaaccctgcaatctacatttacagc	1699.78
ttatccaaaggtcattgcaccaacatggtgcttaatgtttccattgaagc	1699.78
atcagcctcttttgcttgtcgcttttcactaaacatccgacaatttagcc	1699.57
tgtaattagatttgactgaaatcgtacagtaaaaagcgtacaataaaggc	1699.23
tttatcacttatcctatagcattcacgaggattatcgctaaactatgcgg	1696.05
ggggttgagtcatcttgacgtctgctttacgggcggttaaggtgcctctt	1695.99
ttgttctgcatgaccattacctcgatcgtgttactgatgttgccgatcgt	1694.77
catcgaaatttttgttgcgctcaagtctgaaatcagtaatatatgccgcc	1686.7
aagccttttttgcgctggtgtttcgttgcgacagcacttacgcttgcagg	1683.75
gcattccaatactgtatattcattcaggtcaatttgtgtcataattaacc	1679.27
gtagtgcaggtaattcgaatgacattgctactctcctttattattaattt	1675.61
aaagatgaagccggcggtaactggaaacagtttaaaggtaaagtgaaaga	1673.65
aaccggatagcatcttccgcgtacgcgacgatgcgaatacattgcatatc	1673.08
gcattcttcccccttctcgcttcaatttcgaccagccatcctctattctg	1672.39
ttcccccttctcgcttcaatttcgaccagccatcctctattctgatgggt	1672.39
cgcgggctacagcggttgcaatccatggaaaattagtggaacttatgccg	1665.71
acgttcaaaacattttgtcttccatacccactatcaggtatcctttagca	1662.55
ggtcaccccaacgttggctgaccgcggtttgctgtggtacggtgaatttc	1660.65
cacgccgtcaccgccttgtcatctttctgacaccttactatcttacaaat	1653.68
gggtggccgccgtgtggtcgtactatggtgcactggtggtcgcagaaaga	1653.26
ggcttgccgacgcgctggacagactgcacaagccggaagaagctgcagct	1652.27
ctttgcgaacaaacaagccatcgacggcaccaaacggtcataataagaaa	1650.59
gtacgctaactcacgggcgcgatgttgaaattgatactaacgttatcatc	1650.56
tgtgaactccgtcaggcatatgaaaaaaaagtcttgtataaggtatgttt	1645.99
acaaaagttaattaactattatgtcacccgcattatgtgtatttttaccc	1638.44
aattgcatgtgattctcggattattgcatctgaagagttataagcagttg	1635.64
acgctggggaatatctttaacgatattatcgacatggataagatggaacg	1632.87
atatgatctatatcaatttctcatctataatgctttgttagtatctcgtc	1627.62
agccaggcgagatatgatctatatcaatttctcatctataatgctttgtt	1627.62
tataagccaggcgagatatgatctatatcaatttctcatctataatgctt	1627.62
atttttatttctaatagacgagatttttcctgttatgatataatatgctg	1627.1
taaaagtcaataggttgaaataactccaggaatttgctgatattccgcct	1625.62
caatgaatattccacagctcactgccctgtgtctgcgttatcatggagtc	1624.03
gcaactaattctggctttatatacactcgtctgcgggtacagtaattaag	1618.14
tgtcggtgctttctacgtgtgctgtagtgccggttacggtataatcgcgg	1617.6
tttactatgtctatctttattgccagcctggcctttggtagcgtagatcc	1616.11
gagggataatgaaagtttgtggcacaggtcatgttcgggtatactgcttt	1616.11
ttctgaccatcgttgttgacggtaaagaaatcaaagttaaagctcaggac	1607.59
aaaccctgagtgccgaagagcaatcctgggtggatgctaaactggatcgt	1604.97
tgtgtgaatgacatgtcgcagtaaaacgcactattcgttaaattaatcgc	1595.68
ataaaattagttattgcatttgacgtttggatgaaagattatcatttgtc	1593.56
attttaaatttcctcttgtcaggccggaataactccctataatgcgccac	1593.28
tttgcaactcaatattcacaacaaccttacactgcgccactattttcgct	1588.29
aggagtgccaaacagtgcgccgatggttccggcagaggctaaaatagtcc	1587.65
taacacctaaccagatgaaaaatttgctcaaaatgtttaaattaacttat	1587.53
cttttgttacttacacaacaattcattatttttatcacttatcctatagc	1586.51
cgcaccattgcggggcgctgtttttattatttcctgtctacactcagctt	1582.77
agacgttaatccgttatcacgagggttatgatcacagctattattttgtc	1582.33
gatgaatatcaagacgttaatccgttatcacgagggttatgatcacagct	1582.33
tatcgcagttccaggctgcgatagtcgttaactgttttacacttaataaa	1581.52
tccagtagccatcgctttgacctgccgctttccgggcatataattaccgc	1580.82
tgctcgctctggtgtggtcggactttcgcgcggcgataaaataatgcgtt	1578.96
aaatgacaccagaagcagcgaagcggcaggatattgcataaactttaaaa	1575.51
ttcgcttagcgaagaggcgctgattcaggcaatggtggataatccgaagc	1570.98
tctaaaccacctgtaatgatatccgcggctttttctggcaagctatacaa	1570.07
cgatttcgcagcatttgacgtcaccgcttttacgtggctttataaaagac	1569.49
gcaatgaaagaatagctttatttattaataaaacgtgtcattctgattaa	1569.4
atttcagccgcttttcttgacgcatcggtgaaaaagtcaatatttaatac	1565.96
gcgaccataacagaatgcaccaggtaatcacggcgacgataatggcaatc	1565.08
acaaaatatcgcttgtcagttatattgtatggcaggaaagatatgcgact	1561.18
atgcaaacgatttcaaggaatgaattggcgttatgtgttacgtttagcag	1561.18
tttgggggtagggtgttctttatgtaaaaaaatagtgtcacctaaggaag	1557.15
tgtgatcgtggtagcgttaattccgctcatatatcattgtaaaatatggg	1555.43
aagtaaatatattgttgcaataaatgcgagatctgttgtacttattaagt	1553.43
tcgggaacgttcccgtttttaaatttttccgcgcaatatattctgcagcc	1551.45
ggcaaaccaaaggagtagactttcgtttgcgcgtagccaataatggtggc	1549.24
ggcgtgggtatatttgactctatagcaacactcacgttacgttatcgcct	1549.24
ttccgctcatatatcattgtaaaatatgggttttatatgaactataatgc	1548
agccagcttgcccccgccagcgtaaccaaaattacgcgtcagcttatcga	1543.23
ttaaccattcccgccttgaggattgcgcgtaaatcgtgcataactccctt	1543.23
tgtttgctgaagtggttgacggcatggacgtggtagacaaaatcaaaggt	1541.81
ttttttaatcacacctttatcctttcgctgtcttgctgcaaactgattaa	1534.85
aaaaaacccgcccctgacaggcgggaagaacggcaactaaactgttattc	1534.54
taacgtaagcttctcgattctgctgtggcttttgcggctagtgtatcaga	1531.88
atgccgttatcatctcgcattaaaaacgcgatttgtgtaccctgcggatt	1531.8
tataaaaaataaatctcgacaattggattcaccacgtttattagttgtat	1531.41
tcggcatttaatgattcgttaacaaatgcgctttactgtacaatcctttc	1526.95
ttaacagcaacggctaattatcatccaggaatacgatatataatgacggg	1524.78
atggcaaagttctttttttcgcgttgtcgggttagggtattatgttgacc	1520.45
aaaagattgttatgcttgaaatatggtgatgccgtacccataacacaggg	1520.31
cgcacgcgacggtcgatttcacgcagacgctttttattatactgatagtc	1519.52
caatttcatggcaaagttctttttttcgcgttgtcgggttagggtattat	1518.59
tattcccttaggtatgtagacgggaaaacagtaactggcattattaaaaa	1518.5
acctgggcgattacgttgaagatcagattgagtctgttacctttgaccgt	1517.92
aatgtcactgaaatggtgttttatagttaaatataagtaaatatattgtt	1517.49
ttttagatactatgttgtacaagtttgatgacaatgaaattataacttcc	1516.45
acggatcttcatcacataaaataattttttcgatatctaaaataaatcgc	1515.37
cttgcaatttggattgcactggttgccagacgcccctgaaaattcatttt	1512.09
ttgagcatttgttgaaaaaattttcccccgttttgactaaaatgcgccag	1510.85
agaagtgaaaatattttgagttaattcttaagctatgatacaaatcaggc	1508.37
tacggcctgtctcattcttacgattgcggcaggccgtgttattattgtcg	1508.01
cagagtaaaacgtaatggatgactgtggtgcgattttgcataatattgaa	1503.35
gagcggcactatgtttcacaggataacgggtttttgatatcttaaccgac	1503.19
aacgttttaccgatgccgcgaaatgagagatacggggtagactgttgcat	1497.23
tggcgcagggtgtgatttaagttgtaaatgcctgatggcgctacgcttat	1496.96
aaaacagcaatatctttacatttagccaaactaaatgttacctaaggaag	1496.45
tcgcaagaaacttaatcccctgcgtagacggtgacagaacgctaagatta	1495.34
tcgctgggcgtggtgtttggcattctggtgatgacgtttattatcaacgc	1491.91
accgcttatgtctctatgcctgacaagacttatttcctatagtcaggctc	1491.65
aattgtaaattcaacattctcaaatgcgtcatgctgagctatgattagcc	1491.32
atcatttccttgttattgatatcatgagtcttctcaactatgttgtcatt	1489.56
gatcgatgtcagcaggtaggcaaaccaccattctaaggtcatgatgaact	1488.87
cctggaatgcaatcgtagccacatcgctactgctcggttaacatagtgct	1484.52
taaggtcatgatgaactcccggtgtgtctatttttgtgccacaatacgct	1483.29
tgtccttttcagtcagtgcaaaagtcgagtaaaaggcataacctatcact	1482.9
gatggcgtgttgatttgtgaagtcggcaacagcatggtacatcttatgga	1482.85
ctgatgatggcgtgttgatttgtgaagtcggcaacagcatggtacatctt	1482.85
ccgggaccgcgacatttgatggagctgaaggggctgatttacaatgaagt	1482.6
cgttaagagtggttgttgattttttgcactggcaggattacactcgcgcc	1482.4
ttaatttgtccttttcagtcagtgcaaaagtcgagtaaaaggcataacct	1481.78
gtacaatgcggaagtggtccgcatgaaaaaacaaaagctacagttaaaag	1478.61
ttgatcttaacctaccgcaaaacaaccgtgcttcatgatacaaatggatt	1476.14
ctctgaaactcatggatgcggtgaccataatcctgagcgataataaaacc	1475.95
caagcaaggcaggtttgcaagcaggcgacaggatcgttaaagtcgatggt	1473.71
atttctccagagtgctggagaaatgctacaaaattgcgcacaatcaaatt	1472.78
attacgtagaaagggtatcctgcaagcctgtcctggactatccttgtcac	1467.94
ctctatgtaaagggctgaagggattcggatgtgatggtatgattacagac	1467.5
tacgcactatccagacttgaaaatagtcgcgtaacccatacgatgtgggt	1467.27
gttgtgtctttctggtgacttacgcactatccagacttgaaaatagtcgc	1467.27
acaaataaactgaaaaagtttgtccgcgatgctttcctctatgagtcaaa	1467.27
cgctcaaatggtatgctggtttatttcatgtaaaagaataaaatatctgt	1464.26
aatatgtcgcttttgtgcgcatttttcagaaatgtagatatttttagatt	1463.79
agagactaaaagcattgcagtttctcgcgcaggcgctgaaaatagcgcct	1461.25
atgctaaatccttacttccgcatattctctgagcgggtatgctacctgtt	1460.69
ttgcatgtcattatttcccttctgtatatagatatgctaaatccttactt	1459.46
ggctgcgcggattcttttgttcgtgaaagaccctggtgtagcgtgggtac	1457.7
taagtcgttgtctgcggcatttttgccgagtgccgtgtataataggcaaa	1455.24
ggaccgtttagtaaagacgtaatcctgaaaatcacctataactagtatct	1455.24
agcagcatggcgcgcgccgcagatgtgcatctgtgtgttaaagtagcgaa	1454.33
cagggtaagttcatcttttgtctcaccttttaatttgctaccctatccat	1451.06
cttgactatcaagacttgcctcactcctgcctgaccgttaagctttgcgt	1450.17
ttttcctctattctcggcgttgaatgtgggggaaacatccccatatactg	1449.7
cctctattctcggcgttgaatgtgggggaaacatccccatatactgacgt	1449.7
gttcgagcaaactgcttttacctgctgcgggttagtgctagtatgaaaaa	1449.3
tccggtaagctctcgccgtgtttcctgtatttttcggctataattctcaa	1449.3
aacttgtacggtaacgtttatctgtgccattttttcagtacaatcaccct	1449.23
tgaaatacacgcaaagcgggacgtacaggggctaaatcggctaaactaca	1448.93
gaacgtctcgggcagtttagttctgccgaaacgcagcgtattataaccct	1448.93
aaaaggggggattttatctcccctttaatttttcctctattctcggcgtt	1448.46
tttcttactaaaaacgacacttaacaagtaccaggtataaaatatgcctt	1445.94
atcaccaccaaacatattgactaatttctgtaactgcataatctgataga	1443.36
ggtactgcggccttgacggatgttagtaaaccctgcgcataatctgggtt	1443.21
gtaaccgctcaaggcttgaacaacatcgcgcttatcgttaaggtaagcgc	1443.21
gctttattcggcgctgacgggtcttacgctttccagtatattcattgtct	1442.76
aaaccgctgggcggtggcggtgaacgctatgcctgtggtgtaattaagta	1439.23
ctttccccttgactatcaagacttgcctcactcctgcctgaccgttaagc	1439.02
atgaggtacgcaccagcgaacttttcgacgtttggtgggactaagaaagc	1437.24
cggcaaaagatggattgcgaccaccctggtgcgaaattataataaaaaac	1437.2
aggttacgactaactggtttaaaaataaaattgattatatatttataatt	1433.3
ccgtagcagcctatgttgctgttaacacgaacaaatggttctatgagaaa	1430.98
ggctgcctttttctttgactctatgacgttacaaagttaatatgcgcgcc	1430.77
ttgcccctatgtgtatagtacgggttaagaaaatccgcaataatactcat	1421.9
gtttcaaataattatttgcagtgcaactaattccatgtatattactaccc	1419.16
gattcgcgtccagactgctatattgaagtgaaatcggttacgttagcgga	1418.87
cggcgcagtgaaatcgccagcgccctgtcacgtctgttactattggaagt	1417.71
accttaaagtcggagtgtttttatcttgatgagttcagtaatataagcga	1415.34
aaaaaactaacagttgtcagcctgtcccgcttataagatcatacgccgtt	1411.78
cattatctctccgccctggcaggcatcagaaaatcgctcatactttaatc	1411.78
cactttttttgccacaacacgaagcggcgctttttgctataacttagaaa	1411.14
atttattccatgtcacacttttcgcatctttgttatgctatggttatttc	1409.32
aatgaaattggttgctagaaagtcgatgatttgttgcgtatgattaaaaa	1409.04
cactaatttattccatgtcacacttttcgcatctttgttatgctatggtt	1407.64
gatcaggcgcgctttgtttacctgatacggaatttcgtggacgataatgg	1407.4
gatgaccgcaattctgaaagttgacttgcctgcatcatgtgtgactgagt	1407.13
aacggagtgtgttttttgacttactcgtaagccgttctactcttcaaaga	1407.13
gaatgcagcaacgtctggatagtgaattgcctgcgcattacactgtgccg	1405.92
aggctttttgcttatttatgccagcgcaactttgctctaagatgtttcgc	1404.75
taatgaaccaggctgtttctataacatatgatttatggcatattattttc	1404.01
tttttgcatctcccccttgatgacgtggtttacgaccccatttagtagtc	1403.45
tcagaacgagaacccctacaccgggcagcaatatgtgctagagtcacgcc	1401.33
caagatcgattcggttgagtgcatatccattcatagggtagattcttaag	1398.77
aagcgtaagctgaaactggcaggctccgctaaaattactacgcttaagag	1398.67
ttacaattttgtaatgaaccaggctgtttctataacatatgatttatggc	1397.3
tcctgtgctttctgattttattgtgtcatttatgttagggattaaggaag	1395.79
ttactccaatgcggtgcactacggggctgaatccggtaacatttgccttc	1393.2
tggtggtgtcgttgtggcattccctgatgacctgtgtttttatatttttt	1392.26
ttgtcgtactggtggtgacatttgcgaacgtcttcaccatcattcaacct	1390.85
ggaatggggacgtcgttactgatccgcacgtttatgatatgctatcgtac	1390.72
tgcgcaaatacgcttttcctcacacagttgtcaagtgttacgtttagata	1390.64
tgagagtaaaagcgtaagctgaaactggcaggctccgctaaaattactac	1388.01
gatccaggacgatccttgcgctttacccatcagcccgtataatcctccac	1384.65
aaagggggcgctctcttttattgatcttacgcatcctgtatgatgcaagc	1383.08
atatggcagccgccatacgccgcgttaattctatgcaatatgatgtctat	1382.34
tcgcaggaataagggggaactctctttcagtaatcaggtataatttgttt	1382.2
tagctgaaatcttatttatactttgtacaattttagcgtatattgtacaa	1380.82
aaaaataatgtttcatccaatttagctgaaatcttatttatactttgtac	1380.82
actgttttaatatggttgaccagcaaaccaccacagcgcaaactaacgct	1380.02
ttctccatgattttaccaggaagattacgtagaaagggtatcctgcaagc	1379.13
aacagtggagcaatatgtaattgactcattaagttagatataaaaaatac	1378.28
gattggtgttgtttcattgtgtcgtccgtattgccgatttaatattgagc	1374.62
gaaatgtctgggggtttttcttttggtcatctttctagtataagattcag	1373.8
gccgcaggcaccgtgggaaggcaccaccattccggcttatgatggttggt	1368.88
agtatgagcgttatcagcccttaggggtaaaaatcctgtaaacttaaagc	1365.43
tcaaaaccgacgccaaaagcgtcggttttttcatggctatacttagcgat	1365.04
taaagcgtataggtttacctcaaactgcgcggctgtgttataatttgcga	1364.04
agaactgcctgcaactggtgatgctgtggcaagcccgccataatatcgaa	1363.48
atggattgagttaactgcaaggacgcactggtcgcgttagagttgatgcc	1363.48
ttgatgcccagcgcgttgccgaacgtattgatattgtgttagatatcctt	1360.27
taaggaaaaagaaccagacaaatatcagggataaatattataatcatggc	1359.7
tgaatccttccgctcaagctaaccccgccattatcaactatgcttttctc	1359.02
aaaacctggtaagtgttctccacaaaggaatgtagtggtagtgtagcgat	1357.29
tgctgaacaaagcatattttccactatgtaatgccgataccatttattcc	1357.04
ttaacgcagaaggcctggcgtaatgtcaggcctttttttaagatgttgtt	1356.37
attcacgcagaaggttgtgaaaggtcatcaggcagggctattgtaatcaa	1355.36
tcaaggcctggctggcataatccctactccactcctgctatgcttaagaa	1353.47
gttaccttcatcaatagtcaacggccctgttgctcattataatccgcgcc	1351.81
taaaaaagtgtccgtaacgtggcgtaaacggcaatgactggttagcataa	1345.86
aaagtgtccgtaacgtggcgtaaacggcaatgactggttagcataaatct	1345.86
cacctgtcattctgttgggcttgcagctgctaaatgctatttttattggc	1344.31
agacaagcccttttctggtccaccagggcccaaagtggtagcatatcatg	1343.62
atgagcgttcggatagttaacagaaacaggttctcgtgtattatttcatc	1342.72
tgctggatttacagttcggtcattcccagcgggtagggtatgatgtagcg	1341.94
aatgatccagatacaaaaaaagtgtggtgtaaatatggtaagataccagg	1341.83
ataatcagttagtatatgtatctatcactgttgatgataatatcagcact	1338.87
tagttcgctcatgactattttttatcaacccaaaggtacggtatattccg	1337.47
tttatcattcaggcggcattttgctgtcttttttacgctaatcttacccg	1334.97
gccagggggtggaggatttaagccatctcctgatgacgcatagtcagccc	1333.76
aatggcgataaagccgagcagcggatgcaactggaaactattattgaagc	1331.9
aaagccactgacgtatagctgtttgccgccaccagtcgtaggctattgag	1324.37
ccttgatgcgcattgctctcgcagaaaaccggcgctgctatattatgcta	1324.37
taagcgatcgctctgaaagcgttctacgataataatgatatcctttcaat	1323.99
ataagaaaatgcctcttgtctcgtttcagttttaggcgtacattagcgcc	1322.94
ggggcaacccgtggtttgcgtttggtttgacgatgccttacgcttcagag	1322.61
cgcgactatgtgcgttttgttcatgtcagatgcggcatgaacgcctgatt	1320.62
tgtgcgctataaggcaaatctgcttcaccgattcagccataatccgtagc	1319.94
ggatgcggcagcgattgcggccacgctgattatgctgtatctcttctttc	1316.11
tgaacagattcattcatagaatgaattgtcagttttgatacgctagcgta	1314.75
gactgtttaagatatttcggcacgttctttcccgtgataatgtgcgctat	1313.92
atatgatacaccgccgagaaatcatcaccttaacctctgataatcgtcat	1313.43
atgcaataaatcaattttatttctcaaactggaagaagcacaatagaacc	1311.75
attcatagaatgaattgtcagttttgatacgctagcgtagccttatagat	1309.42
gtcagcgttaacccatatgatattgattatcatagtggtagcatcggttt	1308.66
aggggcgaattatctcttggccttgctggtcgttatcctgcaagctatca	1307.75
ttttgatggaagttgtttgcatttctttaaggcgaaacaaataattacgc	1307.13
gcagctcgcccatacattacattatcataatgataagttaacatagtctg	1306.14
tctaatgaaaaaaagccgcgataaagtgtttctcgtgcaataatttctac	1304.9
attatgcacgacagtggatttctgaaggggagaaacgtactctttccatt	1304.04
caagaagatgaaagctttaccaacaagaatattgtggttattctaccatc	1302.9
gcaggatttagctcacacttatcgacggtgaagttgcatactatcgatat	1301.68
gcgcattgttgagcacaatgatgttgaaaaagtgtgctaatctgccctcc	1301.3
tgtaacgcgtcctgttgcacaacataatcggttgccagtacactacgcag	1300.88
aaggtgatcattcctttaccaatgagtagctgatgcgccattataggtcc	1298.33
tcctggcgtatatctggctaacattcatcaatgtgatagattcctctccc	1297.84
atcgcctttaaagaatgggcgaaaacagatatctacaggtaaactaagtg	1296.54
aaaaatcgccccaagtaacaccaaaggtgtaggtcggataagatgcgcaa	1293.79
agggggtaaacgacaaagtgtataccctggcgaaattgtataatttgcct	1292.89
ctggaaagcggctcgcaataaccaccaacataatgcggtttaatgcccgt	1291.03
cgatctgctgcatcgcctgctgacttctccggtgctgtataatggcaacc	1289.8
cctcttctgaagcctgtctgtcactcccttcgcagtgtatcattctgttt	1289.44
gaaccttcaagatacttgtaccttaacggtacaagggttttaatttcgtt	1289.44
tggggatttcggtaatgctgccaacttactgatttagtgtatgatggtga	1286.86
agtccgcaattcctgctgacaagtaccggttgggtcattacgataaccac	1286.59
ggccgctatgcggccttttatcaacgaacagagcgtggcattttgctctc	1283.65
caaaattatttgtcgttatgatttaaatgttttgttttacactctgtcaa	1283.59
cgctaaacaattccccattcctggcgtatatctggctaacattcatcaat	1282.98
aagaaaataatctttttgcctctatttattatttaagataatgttaatgc	1280.85
tggaaagattaacgtgaccgccaattcgtaagtacattaaaattggcttc	1277.69
gtccaataaagaaagtagcgatcggttataaaagccttataataacgccc	1276.17
atatctaaatattctttcaattataaccaccttgctgcaatattatgatt	1274.84
cggcaaactgctgatccaggcaaaagacggaaccgtgtactctattacac	1274.31
gtctactgccgatacttcctcctttaaaacaaaacgatcataatcgtcat	1271.18
accatcgctcggcgcacgcactatcgtctgctcaaggttatattttgctt	1266.88
cgccacgtgtttacgtggcgttttgcttttatatctgtaatcttaatgcc	1266.82
ttgcttgatccctatgaaataaccgtaccgttcatgagacaattctaacc	1266.46
catacattgcgtgatgatccgatcgtgcggttatgctataacaccaccct	1265.93
ataacatctccacgccgttgatgttccatctgtttagctatactgatgcc	1263.17
gcgaagcaatctggctgatagcaacgacagaatccagtatcatagcttac	1263.17
catcagtggcaaatgcagaacgttttctgcgtgttgccgatattctggaa	1262.81
tcatggtgatgagtatcacgaaaaaatgttaaacccttcggtaaagtgtc	1262.81
ttgaagtaattaaggtggaatacctgtaagaattacccaatactcaagat	1258.91
atcgcctcgatgaatttgccaaccttgaagaagattgtgagaatttcggt	1256.8
ttaccccgatcggggtatgcatctttgacacatcctttaatatcttagcg	1250.78
gaagctgaacgtgaattgagcagtcgctttggaattcgtagtataccgac	1250.78
aggcacttttttctgtttatctatcaataaattcagaatattatctgttc	1250.78
ataataactgatggcaaatgcagcattgcctgaagcgctacgcttatcag	1249.71
tctctacccgcaggatcgggaaatcagcgaagtcttgctacaattacctg	1246.33
atagcagtcagctgcgcagacagttctggtttttgtgccagaatagtatt	1244.59
atcatcaattccggcttgccatcctggctcactcttagtaacttttgccc	1238.87
ggtacagcaattattagatctgttgagacagaacgatattatcagatcct	1235.46
gccgttttcggctgccagttcccttgcagatattggctaaaatattcacc	1234.97
atctgggtagcatcacagcagaacagttagaaagcgtttaaaatcattcg	1233.95
agataccccggtgcgttccggtcagcgtatttatgctccacaatgtgatc	1233.45
gtattttgctccagcatttgctggaaaattaatgtgcttttatagtggcg	1229.73
acgcgtttaatagataccccggtgcgttccggtcagcgtatttatgctcc	1229.73
tagggcgtgtctgtatgtagatttgttcgacaacgctttatagtaccctt	1229.45
tcatgctgctgtgcatgtcgctgaccgtgttgtttgatatggttattgcc	1225.15
aggagcgcattgttgagcacaatgatgttgaaaaagtgtgctaatctgcc	1221.12
agcaagtcgccatgccttgatatcgccgtcggttttgataactttgaagc	1220.23
agcctgatcaccactaacgtaaatcacccgagttgccgataaccatccac	1219.21
gaaagctggcatttgttttactttttagccgcataaagtcaaaattaagc	1218.76
atatattccaacagttgttttatattctcaaaatatgttaaggttgcgcc	1218.59
gattataaaagtcttgacctgatgctaacaacatcattatatttgcccat	1218.59
ttacccgcaaaaatcttggtatgactgtcatttgcgatgacaatatgatg	1215.34
aagcctctttcggtgttagcgtaacaacaaaagattgttatgcttgaaat	1215.02
gcttatcgatcttggtgcgtttgttggcacacaaggcgaaaataaatatg	1214.7
ttgatttctttagtatcggcaccaatgatttaacgcagtacactctggca	1212.7
taatcacagaggaaactattttattcacgcgttagcgatagactgcattc	1211.16
agtataagacaggaatcacttataacgataatcagttagtatatgtatct	1211.16
gttaagtataagacaggaatcacttataacgataatcagttagtatatgt	1211.16
cctcagccctcattctttacgaagcccagcgtcagcggcaaaatgcaggc	1211.16
atggcgcatcgatcgcattattgattttgcgattgaggcaaaatatatgc	1209.58
ttctgattcttactgctgattttcacgtcagcacgtggtaaaaatgaaac	1209.3
tctcttctcaaacagttgtaaaaaaagcctgatcaccactaacgtaaatc	1208.06
gttttttgcatggtattttcagagattatgaattgccgcattatagccta	1207.75
ttattcaaaaatgattatctatctttaaccgatacctctacagtcatagc	1207.1
gttcttcgttgcaaatggcgacccccgtcacactgtctatacttacatgt	1205.58
tgccagctttcgctaaccacggcgggtaatattctgtaaatatgttgggt	1204.19
tttacatgttagctgttgattatcttccctgataagaccagtatttagct	1203.73
ttaggtgaaaaaggttgagtcgcaaagcggaatgcatctagcataaagcc	1202.68
ccattcagtttcttactacgccttatctccctttgcgttatagtgattcg	1201.04
ctcttagaccggaacagattaacatcatcagcacagcctatacttttttt	1200.49
agcacggtacaccgctcgacaaaggctggccctttggctatgtgtatgtg	1196.65
taacgcagtacactctggcagttgaccgtggtaatgatatgatttcacac	1194.66
aagagtgcggatcagtttgcatacgctggttaatttctgtatgatttcgc	1193.84
ttgttgacagaaaccttcctgctatccaaatagtgtcatatcatcatatt	1192.65
tgctctctccggcgggtgatatcttcatccatctgattaaaatgattgtt	1191.25
ctgaacacaaacggtaatggcaaatgtcattaaatattagtaagatagcc	1190.65
aaccgattttcgtcagatattggctaattcgaccgttcacgccataatca	1190.65
tacggcataatttcttgacggaagcacgaactttcatttttactctccgt	1190.65
tttggctacttattgtttgaaatcacgggggcgcaccgtataatttgacc	1190.65
ggcccgacgggcattgacatcattatgactcagcaaagaaactgtatgac	1188.86
tgtttagaaacgattgatagtaagtaaaaacagcgcggtgtattgtgacg	1188.65
acgcctgcaaccgacttgcataagataaactaattgttcattgtttatgc	1188.2
caaaagcgttgcgcctttgttgtatcgtcagttcagggtaaaatagattt	1187.62
tctttatataatttgggggtagggtgttctttatgtaaaaaaatagtgtc	1186.67
ctaattagccaacaggattcgcgccactcatttttctatgcttatattta	1184.64
aggcacagaaaaaggggttacgttcccgtgcctggtttaaacttgatgaa	1178.99
acaagatgaatattcttaatgtttacgttaaaaatgtttaatattattta	1178.62
tcgtcccgcacgtagcagacgctatgaataaaaactgctaaggtggcgac	1175.44
gaaaaaacgctacgaagaagtgtcacacaatctggcgtatattcaggcac	1175.44
acgcctctgggcagttttttgccgtcggaaagtgtgatattgagtaatgc	1174.55
cgacggattatgcggtgagcaaagctttctactgcgatattcttggtttc	1173.23
cgcatttccgatatccataaagagtcggtcttgtctgttaaatttaaatg	1173.08
ttcgagctttattaacagattccgcgaatgaatagttttactggtatact	1173.07
ctttattaacagattccgcgaatgaatagttttactggtatactgcgtgt	1173.07
gcatttctgtcaaacgtcgtggtgctgttcgtaaagctaaactgtactac	1171.46
aatggtagttttgattgatgtataaggcgattgagtatagaatctcgccc	1170.29
ctcgacagaggaatcttgccgtaggcagcggatcagcatactattattag	1167.49
tcggagactcgctgtgtgagtttacggtgaaggaacgtaatattgagttt	1167.18
cgtgaagtcgattaagtcattagcagcctaagttatgcgaaaatgccggt	1166.57
gttgcgcaatctactcgcccgtccgctgcgcttttccttatactgagact	1162.15
tcttaccggggcgcatcttgtgccccgttttctcctctgcgacaatggcg	1159.14
aggatgtggcaaacgtttgcttttctctttcggtcagctaaaatgcccgc	1159.14
atcattattggtgctgtggccatgcgttttggtaatcgtaaactacgcca	1156.54
tgccaacatggagaacgccaactctacggaatttgtgccagactgtaagt	1155.43
taatatttttatgcttgagaaaaaatacgtaacttatttatgatatggac	1154.57
ttaccaggcaattgtcgattgctctaaataaatcctctaaaccagcatat	1153.92
gcgggcgatccgtcactgttcttctgatgacgcggagataacatatcatg	1152.68
taaaaggttcaacggttgaactgactatcgttgaagatgataatcccgcg	1151.71
tgagatcgaaaccaaacgtgaaggatttgctttctggtatcgtaatccac	1150.71
attcgtaaattcgctggatttttgactaaagtttctttaggatttgtctc	1149.85
taatgatttccttataagcgatcgctctgaaagcgttctacgataataat	1148.15
ccaaagatcgcagcttgtctgcacaatatgagcatactattgtggtgact	1146.55
aaacatttcagggatgaagtgaagatgaattgcgacgtagtatccacacc	1146.55
gccgcagtacctgctgtggtaggaattgccagaatcggtacactgggttt	1146.55
tcactggagacgattcgtaaattcgctggatttttgactaaagtttcttt	1146.14
tgtgactcgattcacgaagtcctgtattcagtgctgacaaaatagccgcc	1144.96
gttataaagaagtccaggaaatcagcccgaatctacggtatatcattgat	1143.53
gcctctctggcggtaatttactttacgtaaaacatgcatactatgagcac	1142.54
tatttatcaatcaatttgacttaagagggcggcgtgctacattaataaac	1142.54
atgaagcgttgctggaaaaatatccgcagcatcatggtaaaattcgttat	1139.18
ggcgatgacgaagagtagtcagcagcataaaaaagtgccagtatgaagac	1138.71
ggagttttaaaatgtctctaagtactgaagcaacagctaaaatcgtttct	1138.53
ttcagaatttattacccgtcacgctttacccgaacaggtatactttgtct	1136.85
ttgaataatgaatccagaacagccacatttagtgaatgagaataaaaagt	1136.85
accggtccgaaacacatgaacatcaaagtgactcgtgcgaaactggaaag	1136.51
ttgcgaacctgttcccggaaaaaagtcatatttctgtcacactctttagt	1134.92
cgtggaagtggttgcttgcggtgaagaagggcaggtggaaaaattaatgc	1133.14
agacagtggtttctgctcatagcctgcccgcacgggctaaaatgatgcat	1132.79
ttattgtggcaatggtcatgaagcgcaataaaaccgtataacatctctct	1131.81
aactaattaataaatagttaattaacgctcatcattgtacaatgaactgt	1131.8
ccatgcaagaaattatgcaatttgttggccgtcatcccatactgagtatc	1130.24
cgttgttttaatcatctttgtctcttattgacatcatgtatagttatagg	1128.51
gcgtcgctgatgttacaaccaaagcgtacaaaattccgtaaaatgcacaa	1126.48
attttaccgcgcgcctcgtgggcctatgacaacgaggctaaaattactga	1126.25
ccctgcgccgacaggcttgcgtaaaactcttttggtgataatgtgagcct	1125.71
tgcaccgacgcgacggacgaaaaagtattcgtaaggttggttttctccct	1125.6
acgcccgaggtggcatacagtctgtggcgtttttctgacataataggcaa	1123.88
atgggtacatcgagtgttgcaaatgttttcgtaattcaggagaaatggca	1122.26
gatgtgcattcagcctcgccgttctgacggggctgtgttagcattacccc	1121.99
atgatgggaatgatcttgagcattaacgcatttaatgcttattttaatag	1120.76
cctgctgctcattacattctgaaaccgcaatttgcagctactcttagacc	1119.82
gtctggacgcacaccttgatttattactttccacccacacatttggttat	1119.6
cattaacctggctcaaagaaaaataccccccctttgagactattttagcc	1119.26
gccacattaacctggctcaaagaaaaataccccccctttgagactatttt	1119.26
gttacatgtttaacacttgatttaagatttgtaatggctagattgaaatc	1118.86
agcgcactttttgactggcacattcggctgcctcaactaggctgaaaaat	1116.94
aagattccgtttagacatgtgtgggtaattgagttgcgtataatacccat	1116.05
agtgtaggcgcaaccttcaactgaacggttaaacatgccacaatacccgt	1115.49
atacagggctatcaaacgataagatggggtgtctggggtaatatgaacga	1115.33
actgtctgcgttgttacctgaatgtagcaacttttgggtaaactctctac	1114.56
tgctctggcaggtttgcctaacaccgttctggcaagcgaatataagatgc	1114.28
cggtaagagtcggaaaccacccacgtccacggccagctataatcagcaat	1111.58
tcagccgtcatgtttatcccttttctcacgcagtgcgttaaaattactta	1110.46
aaacaaacaataaaacagcaatatctttacatttagccaaactaaatgtt	1109.35
cgctggtcgtcatgttgctttcgctggtggtggatattattgttttctgg	1108.99
cgcgtaatcgtcgtcgttcaggttaaataaaaaatgtcatactcaaaatc	1107.74
atcttgatatgggttccagcgtgtcaggtattgcccttaaaatgacggat	1106.46
ggaactctgttttgcgtgacgcctgcaaccgacttgcataagataaacta	1105.62
atcatcttgctgctgcttcgattcagcaaggataaagggtatgatagtga	1101.85
atacggaaaagcattttgctttttgtattcaatttagacagaattttatt	1098.32
atcccccgcaggatgaggaaggtcaacatcgagcctggcaaactagcgat	1097.68
gccaaccttttgcggtagcggcttctgctagaatccgcaataattttaca	1095.98
aagaccagtatttagctgccaattgctacgaaatcgttataatgtgcgac	1095.98
aactgcaccactattgcgacgaataataaatttgtggtactgaaagcggt	1094.41
catcagagaaaatgatgtttccgcgtcttgatccaggctatagtccggtc	1093.68
tggttagcactctccttgtatcaaagtgaattttgcgtcacgatcggtgc	1092.27
tcatcgactcatgcctttcactgatatccctccctgtttatcattaattt	1090.33
ttcagtgatttccagatgcggatccaccgggagcgtgatacgttttagct	1089.07
caatttcagtgatttccagatgcggatccaccgggagcgtgatacgtttt	1089.07
ttgcgatgtttttttgcccagcacactgagaacgtgagatactcacaact	1088.42
atcctgtcgctgaaattactgagaaattgcgcgctcgtggtattaatgtg	1087.6
atgtcgaagataactggcgcgtgcgctggatgacgggctattactataag	1084.84
ccttacagttaacctgttgtcgcctgctctggattaacggataataggcg	1082.41
ccagtgcacgaatggcgagtaattgccagttgatcctggtatcatcagag	1082.41
atggctattttttcactggagaattaataaatcctcgctacaatagactg	1080.26
aaaatgcctttcgtcttgaattgcccgtgcaaggtcgccatatggtgatt	1079.58
ggagattctctgttcctgctcccggttaagaccagctacaatagcacact	1077.2
gatagaaacatacttgcaacattccagctggtccgacctatactctcgcc	1076.4
aaataataacgtgatgggaagcgcctcgcttcccgtgtatgattgaaccc	1074.79
ggttaaacccgttgtgccgctgttaagtgcggtgatggtaaaagaaacct	1071.84
tcagcaaacatgcctggctgaacgggggcaacggactgtttaatctcttc	1070.98
tcaaatcgtccactaatttctctcttcacttaaaccagatacacttgtcg	1070.38
gtcaaagtttggcctttcatctcgtgcaaaaaatgcgtaatatacgccgc	1069.98
cggggctcgtttttgtctataagttagacggaaaagactatatttaagat	1066.41
gcctgtttgcaccgtggagcggcatacccagaccgttgtatgctttattt	1066.41
ttcgtaactcatgtccgctgttgcgatgacttcgtgttaatcttaacgtt	1066.37
tgtttcatgatttaccgggagttaaatagagcattggctattctttaagg	1066.26
ggatattgatttactgcccgagagcaaaaagcagttgtacaactaccagc	1063.75
ttaggtgctttttcattgctgtaattaaccttttaggttataactaaagt	1063.53
tcagatgtccagatcttgatgaattcctatttgtgagctacgtctggaca	1063.53
ttcactagcgccttttttatttacgcgttttcagcgtgcataataagaaa	1063.49
ttgtcgagatgacacaagaatcacttcagccaagccgctatattcttact	1061.81
aggttattaaactgttgagcgtgggtaaaggatagtgtcaaatagccatc	1060.13
ctcagcaatttggaactgacagcatgccggaaacggcagagaatgtagct	1058.36
gtgatgaaaatgttattttccgatgccgcactgacccgctacaatgtcag	1056.33
aaaatgcgtcccaacccaatatgttgtattaatcgactataattgctact	1055.77
gaaacccgaactacattgaggaatcaggcgggagtgatagaatatcgccc	1054.35
acgtctttaccaagctgtttttgaatcatttttgcgatattttcggtatt	1052.23
tcagggtaattgatgctggcgaaaaaaatcgaacaagctataattcagca	1050.78
aatgatgcaaactatcttgcaatcgagagttaatgtattaccatatatta	1050.07
gagattcagatcacatataaagccacaacgggttcgtaaactgttatccc	1046.71
cgctgtacaaaaacttgaagaaattcaggagtgtcatttagtatccggtg	1046.33
gatgtgtaagcctggttttcagattattcatttcgtgtatatttcctgcc	1046.33
cacggtgcgcagttcttcaccttcggtttcaaacagcataccatttaagt	1046.12
atcatagtagcaaatacagtactttacacgttaaatgctatgcttaaaga	1045.04
gctcatccccgcggcgttaacgcgccgcgttcctctgctacactttctga	1044.74
aatttattctgcgctaaggcaactgcctgataaggtgttaaagttataaa	1043.36
tgactgaactaattgagtcaaactcggcaaggattcgatactattcctgt	1043.36
aacttgaagcgggtcaaagaagcgctgaaggaatcgcgttttgataagca	1042.32
tgccagctaacgaagcaggctgttgtggcgcggtggactatcatcttaat	1042.3
ttccgctttggcgctggtcgtgaaggcgatttcttgttattacagaaagc	1040.44
ttttaccgtcaatacgtattcaaccgtccggaaccttctatgattatgag	1040.32
ttgttatcaatttattctgcgctaaggcaactgcctgataaggtgttaaa	1040
gcttatcgacagcgcctttcatgcattacgtcctggtggtacgctggttt	1039.82
ttgtgagctacgtctggacagtaacttgttacaacctgtagcatccactt	1038.97
cggtgcaaaaggtcattgactaactataggagatttagaattttattagc	1038.48
tcatcgatttcctggcgctgatgggtgactcctctgataacattcctggc	1037.49
catttctacacagataatgcgatgttcagattctgtagacttataatgat	1036.71
tttttacgcactgcctctccctgacgcgggataaagtggtattctcaaac	1034.79
gctgacaaaatgcgctttgttcatgccggatgcggcgtgaacgccttatc	1034.57
tgccccggtggtgacgtatatcctctgtgcgttagtggtattgttggcaa	1033.68
ttcgccaggcaccgggggcacccgacaccacaactttatgctgtgtgtag	1028.58
cggaatattgtcactcgccagttagaaaattggggtgcaacctgtatcac	1025.95
ttagtcggtcagcgttcatcacagggttggcaaggcgatatcattccatt	1023.54
aaattcccttgaaaccgttgtttattcatgcgttgcgattaacaatacgc	1023.54
gcaggagaaagatttacaaaaaccagcttatacaggatataatcgcagag	1022.28
ctattgtttgccgtcatgaaagatgcgcgttattaggctataatgcggca	1022.28
tcgccgttcgcttcttcccctgaaatgattaactccggtatcatgtgcgc	1022.28
cgtatggcgactgcatggtggagatgaacgatgtgttcgctaatctgtat	1021.68
agcttttattccgacttgttccgtagtgaacatgctgccacactaacaat	1021.2
cacggtaactctttacgtgcgctggtgaaatatcttgataacatgagcga	1020.85
cagcgttcatcacagggttggcaaggcgatatcattccattacgctaggc	1019.82
gttgttatgcaacggttggagcagcgttcacctgacgctatactgcttct	1019.82
tcaactcgctgacggattattttgttgaggtcggtaaattgtttcaggag	1019.81
cattggggttaaggttgtaacaagaggcgtatttgcacacaataaccacc	1019.2
acaggcttcaaaaatagtgatctgtcatacatttctgctatgttgtgtat	1018.27
gtccgaagtctgaaccgatcaaaggcgatgtcctgaactatgatgaagtg	1013.91
gttggcgaaaatctttgcagctttgctgattctccctcattatttgaaat	1013.17
tagcgtcatcttctctataaaaaagagcgtggattgggtacaatcccgct	1012.25
tgttaaaaaacgcggtagtcaacgaaattgcacatgctcacaatatcagc	1010.97
gcactgttttccccgggaaggttctgatgtgtccgtgttaaactaagaga	1010.68
tgattcgcgcaattcgcgccaaagccgctgcacttagctaaactaaaagg	1010.25
ggaaggaaatccctacgcaaacgttttctttttctgttagaatgcgcccc	1010.25
ttatggaaattgttaatgagagcatcattaaaattaatgaaaataatcgc	1010.25
gatttcattagtatcttgaaaatcgggtaattacgacgctaaattaatgc	1008.82
tttgagaaaagcccgttatgttaacggaaaattatgttaaagcaggaaat	1008.13
cttatcataaaacgaagacagatgccgatctcgctgctatactctgcgcc	1007.75
cagcgcgcaaaacgtggcgatacgggtcagatgatgataatttttagtat	1003.1
aatggccggggtttctatctttatggtcagaaagggcgtaaaagcaaaaa	1003.1
ttttggctaaccggataccacttccggcgaaatgtgcgtattatccacag	1003.1
ccgcgtctttttacgcactgcctctccctgacgcgggataaagtggtatt	1002.62
ctgaaaaaagtcattgctgacatctatcccggtcagacacaattttatgt	1002.39
gtaagaaaatttcctgtgctttctgattttattgtgtcatttatgttagg	1001.73
aacgtctctcgcgcctgatgaattatccgggcacgcgttacactaaacag	1001.42
gcgttggatttcgtggtgtacggctttattcttctgataatatgtatcct	999.75
ggaaatatcgaggctttacctttgctttgatctgatgtatcacctgcaca	999.05
cgtgatcaatttaacaccttgctgattgaccgtaaagaaagatgcgctac	998.22
agagtagtaattgctggtaatgactccaacttattgatagtgttttatgt	997.65
gacacgcgtttaatttgcgatacgaattaaattttcacacactctgtagc	996.39
aatgcgccccccatcaacaaaatattgaccagcagcggtaaaataacgaa	995.49
agagtaaaagcttgtaagcggcgccaccaaaatcatcgtgaaatgatatc	995.33
ggtcgcccttgtatctgtttgaaagcctgaatcaactgattcaaacctac	995.11
aaaagaataaaaaatatcgatttatgtcgagtctatgcaaaaatgatatg	994.16
tacttaacataaatgggtaatgactccaacttattgatagtgttttatgt	993.64
gttacttttaatgtcggtaatgactccaacttattgatagtgttttatgt	993.64
ttattacaaaggacttgtctgaaagtgcaagatagtgaacattacctgcc	991.96
aaggcgtccagccgtatgacatttgctaacggcgcggtaagatcggcttt	990.4
caaataaaatagcctaataatccagacgattacccgtaatatgtttaatc	990.2
taatccagacgattacccgtaatatgtttaatcagggctatacttagcac	990.2
cttttgtcggtcgcttttgtttattttttttgtaaaggaaatattataca	990.1
ggtcgcttttgtttattttttttgtaaaggaaatattatacatttgttgc	990.1
gagaaactcggctgccgtaaatcggtggtggggctggtcatcccgacagg	989.29
tctacacagataatgcgatgttcagattctgtagacttataatgatagat	988.6
cgttattagttgctggcgcagcaaatgcggctgaagtctataataaagat	988.27
tgaagagatattaccttgatctcatttgttttttgttgtctactctgaga	986.65
atcgtcagccgatattgtgcgtttgccacctgatagcttacagtttcgcc	984.53
tgcgttaccgttcattcacaatactggagcaatccagtatgttcattctc	984.53
ccatcggtgaaaatttctacctgtttaagcatctctggtagacttcctgt	983.56
ttagcattcccttcgccatttccttgagcaaactttagctattcttatca	983.29
aattgcagtaaatatgttttattgcgttaccgttcattcacaatactgga	983.29
tttctgatgattagcattcccttcgccatttccttgagcaaactttagct	982.05
tctttgtcacaaaggtggaggcaatgtcagtggtgtgtgacaataagagt	981.21
tggcaaatttacctcttgctgagattgataaggtaattaaccttatttaa	980.81
gcgcggattattcagtttgaccgtcaacggtttttcatcacactggtatt	978.55
cgtgctggcgatgtaccacgatcagggtcttcccgtgctaaaataccagg	977.38
aacagaaaaaccattacccctgaaaaccgaaaaatgccacaatattggct	976.26
ccgcttatcaggcgttgacgatagcgggatactggataagggtattaggc	975.6
agccgcgaccagggctttacacaggttaagttcttatttaaaaacaacag	974.17
taagaaagccgtgcaggcaagttttccatttgccatctacgcttaatttt	974.17
tacctcttgctgagattgataaggtaattaaccttatttaagttacctgt	973.38
caaatctgtcaatttttcctggaactggcgttttcagttatgattgtggg	972.91
cttagatcaggtgattgccctttgtttatgagggtgttgtaatccatgtc	971.03
cttccctgactattgatgatctgaatgaattgtcgcggtaaaatagcccc	969.67
gcaccggctgggaaatagaccccgtcgcataaatgattatgataagattt	969.55
cggctgggaaatagaccccgtcgcataaatgattatgataagatttatgc	969.55
tttgtaaattcttcccgcaagagtgaatgcggttacctacactccagatt	966.76
acggtaaccgctaccttgaaagtctgcgtaatgcccccattaaggtctat	966.68
gcgcgcgggaaaaccggatacgttccgccacagtggtgtacaatagaaca	966.2
gcggcggacgcaaagccaggcggtgcgggctgatatgctacattaccagt	965.95
tcctggtgcaggactgtcggttatttaactttgcgggtattatgcttcgc	963.53
gacgatggaaggtgttgtcaggatgttcctttctctgctgaaatctcagg	962.14
agctatcatgccgcatctgcagaagatggctggcagcgtatgctggaatg	960.38
atgcattaacggcatcactgctaacaaagaagtgtgcgaaggttacgttt	956.7
aaacaaaaaatatttgcgcaaagtatttcctttgtcataaaaataatact	956.13
cagatacaaaaaattgtaactaacctactgaaaagtatataatgacactt	956.13
tgaacagatacaaaaaattgtaactaacctactgaaaagtatataatgac	956.13
tttttcatccggactagcgatatgcgccgagtttttttaagctagtgagt	955.13
caatggtgggctgatctcgtaaaagcagcagatagtggtagcatcgtttt	954.81
gcgtgaagtttaccgtgctggacgcgttacagttaggttataaggtaaac	953
agagaatttggttattggtctgcattccaccagtcatgaataatttcctc	952.95
gacccctgttccgtcgtacccagggagggtaaacggtctatgctttcata	952.95
tccaatagacatttttaacatgttgtttttctaagtgttataaggtaggt	952.78
gcgctggtgaaggggctgattgataaagatgaagccgctattctggtgaa	952.22
agcccccttctgcagcaacggtatggctacgcatcgggtatacttttgag	949.84
tcggcggaactgttttatgaagaccttgatgaagctgataacattgaggt	949.07
ccgcgagagagatcaaataaaccatactaaaagaatggtaataatgtggc	948.61
aaaactaagtggctaaccgcgagagagatcaaataaaccatactaaaaga	948.61
accgttttccggctgcggtcaattgtgggacatcgcctataatttgcatt	948.51
ttgtgcattcaacaacatgccgggagcgcgattagggatataattgatct	947.75
agattattaatatattagacagaacaattcgattttcctaccctatgtat	947.38
atatatgcgccagcaatatcacgacgtacagcatacgctaaactggtact	947.38
gaccaggaaggtggcatggcctctatggtttatgccggtaaaatcattaa	946.12
tggtcgtcaacgtgcggcgcgcggtgctgatttacgctataacatggagc	945.77
caaataaatcaaccatcgtcagagtgcaatcgttcatatacactgtcggt	944.72
acgagcgtttagaatttttaggcgactctattctgagctacgttatcgcc	944.1
tctcgccctgttccgcagctaaaacgcacgaccatgcgtatacttatagg	944.1
aaattctgaataaataatcctaagccaaattgctgactacacttaatctc	942.69
ctcatggtgtcgctctcccgaaaatcggtcattggggttaaggttgtaac	941.18
ttaaaaactggggtctcaaacgtctcaatgatgtggagtatcatgaatcc	941.04
agaaaaaatcgaacttgatgggaaagctgtgataagcgtagtctacttgt	940.98
cggcacctataactcgccgacgccggacgaaccgggccatactctgggcg	939.95
gcatggataagctatttatactttaataagtactttgtatacttatttgc	939.95
ctgcgcgaagaaaaagtgacggattgcggtggcgtactacactgttttac	939.36
gtgattgctccgccgatgtttatcagcctgctttttggtattctcgacgg	938.09
ttgatctggtttgccgcggcagcgtggcggaaggttgtaaactgcacctc	938.09
ctgcggtcaattgtgggacatcgcctataatttgcattatcatacctgtc	937.49
gcgttgagacttccttcagacgacgcatacaggtatgttagtctggtaat	936.56
attcggcgttgagacttccttcagacgacgcatacaggtatgttagtctg	936.56
cccagcgtgcagatacgacgatattcgccaccggtgataaactcgtgatc	936.1
acctgtccggcgcattcaccggtgaaacctctgctgctatgctgaaagac	936.1
ggaagtcgcaacacattgtggaatcagattaaagccaatatgcttgatat	934.83
ctgggctttatgacatttgcgttgttcgtcggcgcaggtaacattatttt	933.44
ttgacatgtcgatacttcacaacctgcataatatctgcacaataattttt	933.44
caactgtggacattttttataacggggacggttcgactacaattcaatat	933.44
aatgtaggcctgataagacgcgccagcgtcgcatcaggcatcatgcacca	932.31
gtgttctgttgcgtgttgacggcaaaattttgctggcgtaacatgcgcgc	932.07
ctgcaagccaggcttgacgctatccgctgccgggatttattcatatactc	930.07
tccatagagacgtgatgatatttacagcaattttaatctatttatatgat	926.06
tcgaaagcttaaaagttgatgatcttgatattcatgcttaccgttatgtg	926.06
tcaaggaagtagctataatgcgccccgcctccatgtagcaatcgaggcgc	925.46
aatctcaggtgaaggcacgacaacaaaagtattgtgataaaatcgccaac	925.09
ttttttatctgcttttgtcattaacacggcacacaggcgtaatatctgac	924.86
gcgctttaggtaacattgaaaaaacattttagagtgatatgtataacatt	922.8
catttgtttgctggcctggatttgcataccgggctgttattattgcttgc	922.05
gcgcactgcatacattgaccttcacatcatcaggggcgacgattatacac	919.13
tggtggcggtactggtgatgtctggcgtgcttttaggtatgttacatatc	917.48
ctcccgtagttatcgacaataagagaaaaattggatgtattatcacccaa	917.48
tcgccctggtttattttgcgaagaagcgtcgatgttctaaaattgccagc	916.65
atgataaggattactcatcttatccttatcaaaccgttaaaatgggcggt	914.68
ggtggtctcggctatacccctacagcgagagcttgtgttaacatttcaat	914.03
cagccatgctggtggttgttcgcaacgggcttccagggcagcatggatgt	913.94
gacattcatttcacatttcagtgattgggaataatgccgatacatatttt	910.75
gttgtaatccaacattgcgagcggcgtaaagccgccgctatactaaaaca	910.62
tctgcaaagctgtgggttacaatttccctgtcacctggtacattcactgc	909.51
tgaagaagattttcggcaactgcaccactattgcgacgaataataaattt	909.17
catacggtatgaacatttcctcgcctcaatgttgtagtgtagaatgcggc	908.37
ggcgtgctggtactggaagtgctgctcgccctaaccgttatactatgggg	906.51
acgcgtaaaaacttttctgatacggatgactgacaattaagctaaccgtc	906.51
ctcgcactggctattatgcaaaattcgccatcttcaactaaggtgaacaa	905.93
ttgaaatcacccacagcccactctgcaaagctgtgggttacaatttccct	902.86
gaacatggacggcgtcttgaaaactgttgaaaagaccacacgtactttac	902.46
accattcattcgatgatgatttttgaggaattatgggcaacactaagttg	902.01
cctacaccggggtactgcattttttttgtagtaccccgtataatgtgagg	899.08
ttgggacgttgatcggcgcattaattcttggcttccttaataatggattg	897.81
tttgtcccaagtcatcccctttactgagcaaaaaaaagaatatctcctat	897.81
cgttatcgaacatattagcaaagaatcgcgctttaggtaacattgaaaaa	896.21
cacacggatgagagacagcctcctctcctccgtgtgttactataaaagtt	895.75
ccgaactgaaataaattagcgacacagcttgtggctggtttatcatcaat	894.31
ttatacatttatgggtgatgctgccaacttactgatttagtgtatgatgg	892.19
catgatgttaatcataaatgtcggtgtcatcatgcgctacgctctatggc	891.65
gcgtggcccttcagctgccaatgtttacctttcatgagctatattaaagc	889.98
gaaaatgttaagtaagtacttctctatattcttcaggtaaactatcagct	889.98
cgttcaaagccctatgtacagaactcaatgcacaaggcagtattaacgtc	889.98
tgttcaatgatgatcccgtacttcatgcaacatggctgtactatcaggaa	887.93
gatacccgttatcttaatatccgccacagaattgctctatcatagaaacc	887.31
agcgtacgtattgtcggtaatgactccaacttattgatagtgttttatgt	886.52
ccttgcagcaggcgcttgatgttgagcaccttgccgatgacgatgatatc	885.57
aagcataaacagaactatgccggaaggcaaaagcgcgacacaatagagga	884.22
gtcaatataatcttcttcaggttttgcaccacagaggatattatggagga	884
tttaccatttctgggttgtatatctgcattcagttaattactctgcttaa	882.33
cagtctctcatcctgttgcgctcctgtcatgtgcattgcttcatataatc	881.74
ttgccctaagcaagtgttgtaactttctgctgattttgtagaatcgggta	880.5
atccacagcagaggttgcgccagcagtgtacgcaaagagataatgagaat	880.25
accggttgccagtactagcttgtcgtattgccactgattattctggcttt	880.25
cccgtttttattttctccgcacattgtgtgagcttttgcgatattctgaa	879.16
agaaaatgcgcggtcaggcacattaatactcgcactggctattatgcaaa	878.82
ccattttttgcggcatcattaaagaacagatacccgttatcttaatatcc	878.03
cgatttatgcatattctctcagttcaacaattggattattaataaatatt	877.95
agctgtaagagcttactgaaaaaattaacatctcttgctaagcttattaa	877.95
ggcatgttggggctggatcgggtggtttaaatattggctatattcaatgg	876.79
atgaagaggtgttcggaccgttattgcgcgtctggcgttatgatactttc	876.26
gaacactgctaagctgtagagttgtatcattatttgtcataatttcacct	873.91
tgccaacattgaacagttcatttttgcgggtaaaacaatatactaccgta	873.84
agcaggtgccaacattgaacagttcatttttgcgggtaaaacaatatact	873.84
gcgcagcatctggcgctgctgcaaaaaatggatcaccgccagcactctgc	872.87
agaaaataattaattttacagctgttaaaccaaacggttataacctggtc	872.26
ccatccggctggtgaaaaataaccgccggatgctgtactaaaatcacaag	869.36
atttgaataatcgatgccacaccggaggcaaacagcgacatactaataat	869.36
caataattattcatgaacatcatcaatgaaattgtcataaactattacct	868.91
ccggcctacaaaaccttgctaattcaatatattgcagggactatgtaggc	868.73
tgcggaaaacattaaacaaatcgcccgttacgctaccgatgataataatc	866.96
ctttgcacttccctgcactatccgacactgtcaccatccataattcaggc	865.93
cgaatttattgaacaacgcatagaaagccgcgatgtggtactctatatct	865.93
actataggtatttgctggtagaagctcaacggacaatttataatggctca	865.93
tttaacatgttgtttttctaagtgttataaggtaggtataaaatgggatg	865.55
gtgccatttccaaacaggtctacggtaacgctaatctgtacaataaaatc	864.75
tcagggggaataacgatgcgtaagtcagttatcgcgattatcatcatcgt	864.75
gaactggatatgtacgatcgcaattggccaattcgcacctacaatgaatc	863.6
taagtgacgatgaacggcgaacttaatgcgatcttttttgtcagtagata	859.91
ggcatcaggcttacgtgtgatgtccggttaactcgtggtatgctgctgcc	858.21
ggcctttttggtcagtagataagattgatcttcgttgatagaatttactt	857.44
tgttaacgcgttatctcgtcgcgacctataagtttgggtaatatgtgctg	856.5
ttaatgcaaatacgtctgcctgcaaactatggtcgccgttataatgaagc	855.49
gcaataaataatgctcgctcacagtggaaacgttgggtgataataatgaa	855.49
agcctgattcactggttgatttgaaattcatcatggctgatactggcttt	855.49
aatccatgtgtgaagttgatcacaaatttaaacactggtagggtaaaaag	855.19
aacgcgacgcctgatttgatactcccccctgactccttcatactgaaagt	854.15
caaattctttgcacttccctgcactatccgacactgtcaccatccataat	853.9
tcaggggattatgctggacatttttcattctctaatgttttaattttgta	853.9
aagcgtggtcgccccttgcaatatcagaatcgcggcaccattaagtacgt	851.81
ctgcgcaccgtgaagtgcgcagaaagataataaatggatatactctaaat	851.41
aatggtctgattaaccgctataaagcgtggcgcggttaatcatcgtcgat	848.97
aatttgacgagatcgatttttttagtgcgcaagagggctaaattatcact	848.92
ccgctggttggcgcgctgacggtgggtgtgctgtgggttaacctcgagtc	848.34
gtctttgaagctctgatgagtaacctgcgtaaagaggcgaaaatcaaaat	847.09
tagctgcaactgcttcaatgatttgatctttagtgatagacatttaaatt	847.09
gcaaaagcagaaactgtaaaacgcagcagtagcaaactaagctataaatt	845.68
atctcggcggtgcggtggaaaaacgcctcggtagcggtaagctaattgtc	842.96
aagatcattacttgtttgttcttcccttaacggcgcattattcttaagtc	842.07
gtgagctgcttagctttacctgtctgtactgatgtagccatattatcccc	841.87
tccaccagtctgtcatttgcggaagttgaaaaagaggcaattattaacgc	840.36
acaccgatagacggcttgccgctacccgagtgtgctggcaggatcaggga	839.64
tcaacaggctacagcgccacggatatcgttgaatacgttaaaatattact	838.71
gccagcgaactgcagcgtatggaaaccgatctgcaggctaaaatgaaaaa	838.55
atgttgtgtatggaagctgaaagttatgtaaatgtgctaacattaaacat	837.86
gcaaatcagggcgtctggacatcagttgacgtgctgttacaatcgcccac	836.86
tttacggcttactgggtgctgggcttgccaagcggctatattctggcact	836.37
cagaaacctacgagcgcgatgtgattaacaatcgtgagttaattaaaggc	835.86
tgagttaattaaaggcgtaattactttctgataaggcgagattattaaag	835.86
ggcatggcgagcggcggcatgggcgatgtgctctctggtattattggcgc	835.36
tcccggggaaaacagtgcttgtttacaattattagatatacactaaatca	835.3
cctcagtaaaaatcttgctggagctattattgctaagtaacatttacccc	834.33
aatcccgatctgactttctctgcccgtatcttaaggtctatgattgatac	832.21
tcacgcttcagggctaagtaaaacgctgtctctgccgctaatatggtagg	831.21
aaatatcgcaaaaacctcagtaaaaatcttgctggagctattattgctaa	830.91
tcgtcctcccgaactttgtcgggaggcgcgatgtgcaccacactaaaaat	829.85
tttcaggattaatcggtaacgccattctcgccggaggcgtaatattaatt	829.73
ccggttgtcaacattgttgaactcaatctggcgctggataaacttgatga	829.26
aaagacagcctgaaagacagctttgacgattccagtgctaacctgttcaa	828.23
ttcatcaatccgctggcaattcccacatacttcggcgtaatatccatcgg	827.62
gattgacattgatcacatttctgcgtttaaactcctgacattcttatttc	825.91
tccagtaatttcggatcctgaaccggaatgtaagtggtataacggttact	825.29
cattattcgcctttgcgatgatgcgcgataccccgcaatcctgtggcttg	824.92
cttcaacagaccgatttgcaccccagcaaatgtagcgttattgttacctt	824.77
gtgcgcatcgcagcagtgcgtttgaagccgggcagtttattatggattat	824.41
tttccttgatgatttgtaattgacccctgattacgcatataaaagaaggc	823.88
gtgggctttggcgtgtggcaattcttaaaacattgtctaacatgcttgtt	822.92
ctgtaacatctggcggtagcaattcaccataatccaggtagactattcgc	817.34
cccttctgtttcaggcataaagccccaaagtcataaagtacactggcagc	816.44
gagaattaattgaattgccttttggcgaacagtcgcagaccattacggcc	816.43
accgtcagtcgaccattgtagcgttaaacgacacatcctatattgaaaaa	814.67
gcgcccataaggactccttgatttattatgtaacatgcattacaaaactg	814.21
tcactcccttttactggctaaaccagaaaacttattttatcattcaaaaa	813.77
cttaagatttttctctttcccttttcccttccctctgccatttttatatt	813.45
tttttacgcgcctatttggtgatatatgggagatggcggtagaatgaccc	811.81
ggtggctaaatttagcaaatcaatacacttcaggggggtattattgtaga	811.79
aatttagcaaatcaatacacttcaggggggtattattgtagagtttcccc	811.79
cgttaaacgacacatcctatattgaaaaagcttatgatactctcgtagat	811.32
ctaaatttaatctcttcatatcttcataagtatcagataatatatcccat	811.15
accaaatttgtcgatggcactggcccggtatggaccggtaacctgttccc	809.9
catgttattctcaatagcgaagaacattttcattgctgtaacctgttgtt	809.9
tatccgcctttacgtcactttatgagcaattcgcatataaaatgtaaaac	806.8
tatgagcaattcgcatataaaatgtaaaacttttgtactagcataaacac	806.8
cgtgatggttgccgatggcgaccatttactcggtgtgttacatatgcatg	806.28
aagccgacatgaaagtgccacgccgtcacgtagagctgtacgataccatc	806.09
taaaagagctggggatggagtgattcacagcttgtgtgtaaagattgatt	805.79
cctttgcagctcagacgctggcgaatattcagttgctgggtagtgaacgt	804.57
acaggcaagtcgtaaaataacagcctggctattcagagtatgataaaaac	802.25
aacttatacagagttacactttcttacataacgcctgctaaattatgagt	801.81
caagtcgtaaaataacagcctggctattcagagtatgataaaaacagggg	801.7
cttacgagcccaaacttaaataaaacttatacagagttacactttcttac	796.78
atgttgaaggtgagaaagtttcaaggaaaagactacgttagaatataaga	795.1
tcccgattattcccgtgtgcgtctctacaacttcgaataagattaatctt	794.33
ggagcagtgatttttgcgcgatccggccgtcaggctctattcttaacgtt	793.77
gagcggttgtctcttttggcggatcaagaaaagcaatatatccttcgagg	792.86
tcgattttatgatttggttcaattcttcctttagcggcataatgtttaat	791.76
gtttcgtgttttatggctttccgtattcttaattgtttaatttatgtaac	791.34
ttatgcgtgctgatgttgttggcgagggtaatggcgttaataataaaggg	787.75
ggcacatgaacattgccgattcccctgtaagtcgggtaataacaacactc	787.75
tacgctttctttaagttttatttaacctatgcccgttacaatcacccacc	787.62
ccgcggcggatatcgtcggcgtaccagacggtgtgtggtatacttacggg	787.62
actaaaggcgctcgtgctgctatcgaagctgctggcggtaaaatcgagga	787.09
acaaggaggaaaatatgagtcgttcacaaaatttacgccacaatgtgatt	786.96
acctccttatctccagccagcctttttccacaatcagatatactttccct	786.71
tcaccaaatctaaccttgaagatggcgtggcgtttgctattgagaagtat	785.56
tctgtaatgaagatattgaccacatcatcggttatgtcgattctaaagac	785.49
gcgttgccgataaaattgctcagcgcgatgccagcagtatagtgttgcac	784.96
agggcgaatgctggtttgattcgccgatcatcgctgaatatattgaatta	784.52
aatgacgaagtgatcaaactgaccgcgttcgaatacactattatggaaac	782.38
aatagtgctgcaacattgcatttttgccccgatttatccatgatcgaatt	781.68
tgtgctccggattaagtgacgcgctggaacgtttcgaagaagatgaaatg	780.46
catactgctgaccgttgctcgttattcagcctgacagtatggttactgtc	780.19
cctacgtggcgcaggtagataaaacagccgttgatacttaccgttatctg	780.03
aaaatgaatattatcagttctgctcgcaaacgaattcccgtacactgaac	779.1
gttctggagcgcactttacgcaggcggcataatcctgtaaacgtgatgat	778.33
tcaatcaggtaagagtctggaatttcacactgtaccctttatactgccct	778.33
gttcccgcagagcctgggggaggttcacgatatgttgtacgataaatccc	778.12
cgcttgagacgttgcccgtctataccaacgtgtttggtaagattggtctg	778.12
tttacagttccaaagggatcgccgcgattattatgcctggtataatgggg	776.93
tggttgacgttaatcaatgaagccaatctgatagttgataatttaattac	776.09
gcccgtcttaaacaaccgtcgctttgcgccgccgcaattattatgatgtt	774.97
ctattgatccagaacaggtaatcagtatgacgaatacttaaaatcgtcat	774.62
gcccgggcagcgcaaacttcgcagcagcaggaatggagtacaatgctgtt	773.29
cacggcaagcctgcattgcggcgcttcagtctccgctgcatactgtccag	772.76
acagggacgaattgttttgcgtcggggaaatgatcgctcatgattgaatt	772.76
cgggcgtactcagggtacaacggggatgtttgattcgctaccataccgaa	772.23
gtaaactggtggatgcggtcgttaacgcggttgagcactataatgaaatt	770.75
tccctgtctgaaatttctcaaattctaaaaatctcaaccaaacttatctg	769.94
gcgtcaaaaaagccccggcaagttttattgtcggggctatgatagtaact	769.71
agtaacggagatcggctgaccattccacagagttacgatacactctgcct	769.05
taatcggcaatgtcatagacatcgttttcatcacggcgataattatcttt	768.26
tgtgtttattatcgctggcggcggcgcgtttaagcaggtattagtagata	767.23
atacaagttttttatttactttattggcatttttagctagcttaatatat	766.58
tgattgattcctatcaaaaagcgtatctccctgttttttatgatggcttt	766.33
tcattttttccagcttctggaaggtccggaagaacaggttaaaatgatat	766.03
actactgcaaaaacatattcgccagcgcgacttaatgttattgcttgagc	765.33
tattgcttgagcaactggtcacgctgatcgacgaagggtacactagcgga	765.33
agataaaaccaccatcccggactatttcgcgaaggtgttatgctaaaaac	765.02
cgacgtaatgatgatgttattttcagcaagggatcgctataactcatcag	764.7
cctctacgatggcggcggaagaaattaaagagttgtgtcagaatcataat	764.61
agagctatacgccgatgttgcatgatctcatcgtcaggtacgatggtgat	763.38
tcagtcagaatgcttgatagggataatcgttcattgctattctacctatc	763.38
tttgccctcaacggttttactcattgcgatgtgtgtcactgaatgataaa	763.24
ttcagcacttcattgcggaacttgcggactatctggaactcgaaaaccat	762.85
gccgcctgaaagcggcggcaaaacttgcatcgctgtgccagactggttat	761.94
ggtggctttccgggcagccatttttgaccgcgcgcggtaaactggtggat	761.91
gagataaattgttctcgatcaaattggctgaaaggcggtaatttagctat	761.7
aaatctctccccgccaccccgtacctctgataatggtctaaaatcattga	761.62
ctggtctgacctctttgtgttttgttgatgatttatgtcaaatattagga	761.55
tcatcgacccgcctcttttttaatcgcttcccgcctgttacactggatag	761.55
gtgcgaaatcgcccgtgaagagctgaccaacggcggctacaatatcggtc	761.55
catcgcataaaccactacatcttgctcctgttaacccgctatcattaccg	759.2
gtttttggaaaacaactgcaactgacctgcaataagaaggtcaaagctat	757.9
aatctggcgctaacccccatcgtatacagatagtcgctattattagtggt	757.9
aaaaatttcatggtcacagcaaactcatatttcccgtctatgctttcaga	757.69
atcaactggtggcgatgaaccaggccttactgttgagctatactgtggga	757.69
ttccgttagcgctgaagatctttttgatggctctggctattatcgacgat	756.59
atcaggtttacgtcaatccaaccaacgaagttattgataaaatgcgcgct	756.59
cctgtagatatctgttttcgcccattctttaaaggcgatatgataggcgc	755.68
gccacatttgccatcaggggttgcctcagattctcagtatgttagggtag	755.32
aaacaccgttctatctgttgcttttgcaatcttaatcgttaaaactacca	755.32
ggagcggatcgactggcagcgggtggcaaaaatgcgcgacaatggtatcc	754.84
gtcattattcattccgcaagatttataacctccggtgataaaatggcatt	754.54
caacctggaagccggaggttttctgcagattcgcctgccatgatgaagtt	753.72
tttcggcaatgtgaattgcatgttatttacatttatgtaacttaataaat	753.56
gctggaaaaaacacatcatattccggttgatgagttctacactttaaagc	752.33
gcacaccaactgtctatcgccgtatcagcgaataacggtatactgatctg	751.79
ttaagaatattcatcttgttatctgtctgtattttaaccagaattaaatc	751.67
aaccagttgcccagtggtagcgagagatcgagagcgatatattttcctgt	751.59
tatgcaaaagaagcactgcaaaaactgggcgcatgggatacgctctctcc	750.47
gaacgcggtcgaaaaccacttcgacacctcttatgagttagaatcactcc	749.94
cgctgggcgacgtcgattgtattggtggttttcgtcggtatattgctact	749.94
aaggagggaaaatccgtcgctatcgtataccaaaatgcgacaataggcgc	748.67
ccataggcgggcatgttgccctgcgctttcactttattaacaatgatatc	748.65
tttgccacatcactgtttgacaactcatcactgtaggccagtatttcata	747.66
aggaaccacgaccttttgttatctggctggaaaaaacacatcatattccg	746.76
taaattatccctgtgactggcgttgctaaaattcttagccatactggaca	746.73
tgccgctggtatggaagccaaaatcaaggcctggctggcataatccctac	746.46
aattcttagccatactggacaactcccctatggagtcataatcttaatca	745.62
ttatcaatttttctcttttctcaaaatcagtgattccttatcattatgat	743.29
gatatcggacacgctttcggcaatgtgaattgcatgttatttacatttat	742.97
acggtggtcatacgggcgaaatgggcgatggtttctgcgtcgccgtcaaa	742.54
attggcttatctcctgtgtagttgctgtatcattgactaaactgtgtatt	740.65
gctcagtggatgtctgggaactgaaagatccgcacggtaatatcgaatgt	739.8
cacacattttaagtattgctgatagaaaccattctcattatcattgtgtt	739.65
tactttataagtcgcttgcgtacgtaagaagagagtggtattaaacaaat	739.65
acctgagggggtgcatcgccgaggtgattgaacggctggccacgttcatc	737.47
cttaaaaatgtgaccgattggtcagacgctgcagaagcagtaagatagaa	737.08
gttgtgcaaaacatgctaatgtagccaccaaatcatactacaatttatta	736.04
cgcagatccagcgttttgacgaacatttcgtgctggatattctggttgat	735.3
aattgaaagtggggaactggaaagcacgattggcctgccgatgaataaag	733.91
aacgcaataaacttctggcagcgcgcattcagcagcagcaagatattgat	732.5
caagttgtcctggattaccgtctgggtggaactgcgggtattatacattt	732.44
gccttttacaaagggtgtcatctaaaaggctgcgtgatagaatacgccgc	731.89
tgtcgtcatatctacaagccatccccccacagatacggtaaactagcctc	730.66
aagtggtattcgcacttttgctggtgcaaaaaaggtggtactgtgcgcgc	728.18
tgaaaagagttttgttctttttgctgatgatatttgttagttttggtgtt	728
aatgttggttcgttgaaatcggcaccgtccagccattacactctgcagct	726.01
aaggaaggtaaatctttgccaaatcagaggcgtctctgatatgtttaact	725.7
ttgtgatctctctcgcacccgattatttttggtagaaatatgatgcagtt	724.65
tgatgaatagggtggattacatgaccaaagtaaggactaaaatagtcggt	724.65
tcaacagcattatccattttgttcttcccgtgatgcagacataattctat	721.61
tttcagaattcgggttgacatgtcttaccaaaaggtagaacttatacgcc	721.61
ttctttcccgccgactaacatccttcccccgtccgttgtatagtgacctc	720.75
gagttgcaagaggggagactactgaataactcaagttttataatcgaggg	720.65
aataacgcatgaggctaccttgtatccattgcttctggcaacattaagtc	719.32
tggccggtttgcgctttatgctggtcgcttttccggctatcttttttgtc	719.17
gcgcttaaattctgttcgtagttgcctttataggtcggtacaattttgta	719.17
tgcacgatctcgatttgcttgaagcgttgctaattgaggaaaatcagtaa	718.27
ctgcctcccaccgtttcgtcaaaaaatcccaacatggctaaactttaacc	718.03
gtatttgccggataccaacgaactggcaggcttgctgtattatctacatc	718.03
tcttccgcacgtcagctgatcaacaccgttcacgttgatatgctgattgt	717.98
cgacctgtaccatatgcaggaagaagcgccgggtatggtattctggcaca	717.7
attgcaccctctctttgcaggcactggctgaagccgttaatctgacaacc	716.7
atattgacctgcaatggtttacctcggtggtgaatggcaaactggtcgtt	716.7
aatccgcagccggtttttgccaatacggaaaaattgaacgatgctgtgga	716.22
cacgttgatctcctgtgactcgacgcggcagataatgtagtatctccggc	713.99
tgctggccgtcatcttcttctttgcttctgctctgctgtactctcaggct	713.28
tgcagaaactttagttcggaacttcaggctataaaacgaatctgaagaac	712.97
cataacgttctacgcttctgtgcgtttttaatttatgctttcatagaatt	712.97
gcatactaaaagacttgcacaaggccaataatgcccccaaagtcattagt	712.97
caaagggcaatcgatatgagtaaagccagacgttgggttatcattgtgct	712.91
taggctatatcaccttgatatttttcttcttcagataaaaactgttatct	711.79
ccgccatcacttcttcacgacttaacttccccagcaggctatgatgggaa	711.23
tttcttcatccttcgctggatatctatccagcatttttttatcatacagc	711.23
tacgcgacatccagcgtgcaagacgtggctgaagacactaaaatttgcca	709.6
aaaaccgtacctctctggtgattgcccaccgcttgtctaccattgaaaag	709.6
acagcgttaacgctatgtacatagcagctaaaaaaatgatgaaatagtct	708.99
cccgtcgttgttaacggcgttgttttcgcgctggcctataatggtaacct	707.38
taaaagctctctggattgcgccccctggaagtcgggcgcataattagtgt	707.04
cgccagttgatctttaatctgtcgcgttatctgcgctataacattgaatt	706
aaaaattgcgcgactttttcctgctcaatgtctgtcatattatctatcgc	705.89
ttccacgcaaacggtttcgtcagcgcatcagattctttataatgacgccc	705.89
gatgcttagcaaaaattgccagaggttaaggattgtcttactattaaagt	705.59
gacaacttgaacatagacgatagcggacggtaacgctagcattaagggtt	704.52
ggtggaaagttttgtgccggaaacgcgtccagcgtgccaatataaatgtc	704.43
tcagcgacgtttgactgccgtttgagcagtcatgtgttaaattgaggcac	703.33
gctgactcgtgaatctttccatcttatggtactggatttaatgttacctg	702.96
aaatttatctgtattgcagacgcttccaagcaggttgatattctgggtaa	699.42
gacttcggtggtgaagttgaacgtgtaatgtccatggtagactcagtgct	699.42
cgttgactccagtctggatcagcaaacttgatttcctctactatcaatct	697.81
tattctggtggattagtaactggcgagggtttccagatatcatgagttct	697.81
caggattttagcttgtttcatggcttaaacgtcatttattctcttgagtc	697.35
ccgattattctggcgatcatggcaaccgtaatttagcgtatgctgaactg	696.76
ttttaccgattattctggcgatcatggcaaccgtaatttagcgtatgctg	696.76
ttgagataatggatattcttagtgaagaagaagtgagttactataaaaaa	694.74
ccttaaatataaagcctttctgattgagcaacagtgcggatattatggca	694.12
atggatatgcgcgaaccacaatgtgtggacgatgtgttatctgttgatgc	692.72
tgattatattttgctgtttgatggctatcggcaatgcgctattgtttgca	691.54
actaatggaaaatattttgcatctaaggcagaaactgataatttaagaaa	691.54
atggccgttgcgtattttcaaaaagcggaaggtaactctataaattaagt	691.43
ggcagctgcgcgactgctggctcaggcaatgaatgagttataatagcagc	690.01
tggaaaaaatcctcggctaattcgaaagcgcgcacggacagtcccctcgc	689.82
ggagccatagagcgtagcgcatgatgacaccgacatttatgattaacatc	689.7
agctgatattgtccgatgcgcatgagttaagaaatgaccatactgtgact	688.22
tgggtagcctgaaaacgacttatacccgtagaaatggtaagatttatctt	686.75
ggtgcgacagatggattcatcctgcgcccgttcctgtatggtggcgcact	686.14
accttttcaccagacacataagggtggcaacataggctatactcgacagc	685.57
ctgccggttgccagatagtcaaaagagacatgccgttgtactatctgaac	685.53
aaaactgattatattttgctgtttgatggctatcggcaatgcgctattgt	685.53
ataaattgccgcatcgtcatgtctttaacggcatgggttacgatggcgat	684.73
tcttttgcagcagactggcaggagtgcgagtctgctcgcataatcaacac	684.73
tacatgccttacccacttcccctcgccgttggcaatgttatgatggcggg	684.58
aaactgttatctatgtatacttttaaacccaatccgtgtagagtctctgc	682.71
aacgcataaaaaagcagaaaaaaaaccgttgctacggtaatatgttgccc	681.16
ctcacaaacgcagcaactggtggaacagctgcgctgctaaactactctct	680.5
agttaggtcatgttggactggcgcagccaggttcgcctaagcttatcaac	679.38
tttgatttggatcacgtaatcagtacccagaagtgagtaatcttgcttac	678.64
tggcgaagccgtcatatggattttttctgccgcccgggcaatattattgg	678.02
gatcttcgccttacacttttgtttcacatttctgtgacatactatcggat	677.68
cgttgatgtgcattaagccacgcattggcgggtgatgcaacaattatttt	677.68
atcgttataatccctttgatattagatgcaaattaaggtcatatatagcc	677.67
atggcgctggggctgcctgcggttacggagacctggattaaactgggcgt	676.69
cagagattttttcttattattcctccccatctggtgttaccctcctgccc	676
cgtatcgccacgcacattctggattaccaggatgaaggtaaagttgagtt	675.48
ttggtagtctcctgttcagaatgagtacgatgaactgttataatataaca	674.96
ccggaggcgcagtccttgatatttatgatgcattgcataccgtgggtggt	674.33
acgaaattcgttcagtggcaggctgggattctggctgttaaagtcttctc	674.33
aacggcaaggccacttgaacaccgggacattgtacaggtacaacagcaaa	673.5
atctatgaccggtcacctgttaggtgcggcgggtgcagtagaatctatct	673.5
gcaagagcgccttactggcaactttggattttgcatgctaataaagttgc	673.5
aaactggcgcacagcctgacgaatttttttatcgctgataccattacaaa	673.5
ttaagcttttttgattatgtccgaattcggacaaatgctttataaaaaag	673.5
gagggtgatcgaccggctgggattaggcggggaaaaaggctacacttcgc	673.5
tggctgcgagttcgtgtttccctggcgcgcgctgaacgtaaaataaagcg	673.42
cacgctggcgtgttgttgctgacagccaccgcatacgccaaaatgaggac	672.65
aattccatttgaatataagagccagctcacagttctgttaatcttgcgcc	672.45
gcgcgggccaggctcttacggtgcggcagaatttccagtataatagccgc	669.36
ttgtcgcggaaaacagaaaagggcggtttattttcagcgataatttcctc	669.07
cggctcattgcagcgaaataatcctctctttatctgctatacctggtagt	668.74
tcactcgcgataagtttgagcgaacaatgccacaggcgtattgttgttgg	668.74
aaccttcgatttgtttgtcaagatattgtccatctttatataatttgggg	668.07
ccgccagcattgtttttgatcaggcggaaaaccgtatgcatactatcaaa	667.62
aatctttctgaactcacagcaccatttaccgggaaaggcatcataggatt	667.5
aatcgccaatctttgttgtgaattactggcttagctttatattcattaag	667.49
ttcctggattatggttgtaccgcaagcgccctcgcgtataaaattgcctc	667.49
acaaaccatcaacattttctgccctttttcccatcaccaggccatactga	665.02
ttaaaaaactctccgacgcgcttagcgtgttcgacgacttataatgagat	664.26
ttccgccagattgacttccagtcccagcgccctttggctactttgaatac	663.17
aaggcgcaattgtgattgatgtcggcatcaaccgtctggaaaatggcaaa	662.68
gcttccgcgcacaccttttcaatgattcagagtgcgctataaatattcac	662.58
aatcgatgttttgctttgacaatcccctggtgttttgcgaaaacattcga	661.47
agtcacgacaaggggttgatatccgcagagagcgagtccatatcggtaac	661.47
tgcgaggcgttttccagatatgatgtaacagttgcagttattataagttc	661.47
tacgcatcattttttatttttgcgaggcgttttccagatatgatgtaaca	661.47
tctctgaaccttgaaaggctggcgacatcagggctttaatgccacaatcc	661.31
ccagagcgacgactgaagcgataaatgtcgctgtcgtatagtatttaaat	661.31
tttgataaaaatcatcaaactcaaaaaaaaaccgctagtatattctgaat	660.91
taccttgcagcaacgtttgcaaaccgaagcccaattacagtcatttatta	660.55
ccgggaaaggcatcataggatttccagaaaattggtgacattattgagaa	660.07
atcagaatttcacgcttgcctgtgaaaagatgttctggtgtaaagggaaa	657.59
ctggtgaatacaggtagtaagagtacacaatgccattatataatacctat	657.55
accgggtaatttttatggatcgtggggaaatagtggagcaagctgcacct	657.46
gtcacaaaaaagacttcgctttttatgacggattcaggaaactgaaaagt	655.8
tgccactgatgatcaccatcggcgtctttgtgttgggttatctttactgc	655.8
taaggaaaaaactggtaccgccaagactacacacagcataaagttgtggt	655.73
cgctattgaaatcattgcaacaaaagcatcaactggcctatttgtttatc	654.92
ggtaaaaaattgtttagcggtatgcagcgtaaagacggtaatttgaactt	654.21
ccacgaacgtagttagcccattgatagttttcatgtgcgacaatgggcgc	654.2
ctttctctcccatcccttccccctccgtcagatgaactaaacttgttacc	653.88
caaaagtaattcattgcctgaataatataaattatatataaatcttattt	652.45
cagtgaagaatgccacaattttacgctttgaaaatgatgacactatcaca	651.82
cttaaatgtgctgtctggtttttcaacaggacgaggtttatcatattgaa	650.84
gcgtaactgccgggttattgcttgtcacaaaaaagtggtagactcatgca	650.16
ttcagacactctcacttatcacttcacggaatgagggttaccatacccgg	650.16
tttcctcaacatcatcctcgcaccagtcgacgacggtttacgctttacgt	650.05
tgagagtgcagaaggtcgaggccgggcgggggttttgctatcctgttgcc	650.05
accggctccatttcattgatttttcatcccgaaaaaggtacgttttcgcc	649.45
ccaacgcaattcatatagccgttgatacctaatgtgattacactagtaaa	649.45
attttacgccagcctctttactgtatataaaaccagtttatactgtacac	649.45
tttcatcactgcgagtagagctaaactcgcaaaagtggtataacaaatat	649.45
aaagtcttgattgtgaagattttctctgacctcgcgcgtatcatttcttt	649.16
tgctgcgacaatttttgatttaaggcagttaaagttgtattggtggtagc	648.92
gttaaccttgctgcgacaatttttgatttaaggcagttaaagttgtattg	648.92
gggtaatcctctattgtgtcgcgcttttgccttccggcatagttctgttt	648.89
gtccgtacgctgaccttgccgaaggcatgaaagttaagtgtactggccgt	648.89
cgttgccacaggcaacggcccgaagggtgaggagcgaagcgacgaataat	648.31
gagaacgttgccacaggcaacggcccgaagggtgaggagcgaagcgacga	648.31
gtggtcgcctcggagaaactcatgccttcgtctaacttgccgaagatata	647.24
gcagcggatgattattgaggattcagcacgttttccttaatgtcatcttt	646.45
tctataaattagttctggaaagtcaaaaaataacactaaataataacatt	645.49
acaataccgcctcgctgcagctgcgttatacaccgggtaaagttgttttt	645.49
ctgaatctttacgcatttctcaaaccctgaaatcactgtatactttacca	644.59
tcaccgaacaacacgttgcgcaccagatcgccattcggcaacatggtaat	644.13
gcgtaaaaacgcatttgcaactgtcggcgcttttccagtatgttgctaaa	643.43
tacgggctaattacaggcagaaatgcgtgatgtgtgccacacttgttgac	643.43
ttgagggattgaacctatggcgcttacaaaagctgaaatgtcagaatatc	643.39
cgcagcaggataacgctgaacccaatcgtctgcttgtggtcgaaggctat	642.73
tccggggcgttgccgttgagaaggttgatgttttctgctggaatatcaac	642.37
aacgttcacatccaatacaccgccgttagttacggtgatagtattggcgt	639.82
aaccgcgtcttcatctttgtcgttgaggaacgtcacatatactttggcat	639.59
tgcgctgctgcgtctgctcagtgaaggagacgaactgctattattgcaag	639.58
tgaacggttgagtggttggcaaatctggaatccagcatccaggattaccc	639.42
[truncated: 9,885 more rows]
