# Supplementary material for: Deep Learning‐Assisted Design of Novel Promoters in Escherichia coli
Source: Adv Genet (Hoboken). 2023 Nov 15;4(4):2300184. doi: 10.1002/ggn2.202300184 (PMC10716054; doi:10.1002/ggn2.202300184)
Supplement: Supplementary file 5 — Supplementary Data S4 [file GGN2-4-2300184-s003.xlsx]

## Sheet: Fig 3D data
R1	TAAAATTAAACGGGCGTTGTCGCTTTATAAAAACATGTGTTTGCCACAGC	2492.75	12.9949
R2	GCTGATCTTACTAGTTGTAAGGTTGCCGAACCATGGTAGGTTCTTACGTT	7379.28	5.52522
R3	ACCTGGTGGCAAATGCAAGACACTTGGTGTACATGGTAGTCTGACGCGTC	2994.94	213.935
R4	GACACTTTGTATTTCTTGAGCTTCTCACTGTTAACCCTATGTTTACCTGT	8222.76	404.569
R5	CATTAGGCAATCTATTGATGCGAACCGTCAACAAATGAGGTTCCCAACAT	9349.12	555.385
R6	AGGAAACATATTCCATTGACATTAAGACGCGCAGTGGGTAGACTTAAATC	3649.9	240.868
R7	TGATAACGGGCGGCTTGACAGATGAGCGGATTTGGGGTGTTTTATATTAG	57906.9	1895.31
R8	CCGCGCTTTGGGTCATTGGACACATAGGGTTCCCCAGCGTGACTTGTGTT	3137.08	66.8683
R9	AATAATCCATCAAGGTTGAGTCATAATTCTCAGTTATTAAAATGGCAGAT	9623.98	408.06
R10	TATTCTACACGGTATGGACCCACACCGTTCCCAGGTACCGTTCCCTAATC	2705.59	24.1115
R11	TGCTGATCCTGGCGTTTGGACAGACGGCGATTGTGTGCGGGCGAAGTTGC	11039.1	256.112
R12	CTGGCTCTGGGAAATTGACATTTTTCGACCGTTGTCTGGTTAATGATGGA	5178.63	520.487
R13	TTAAATTTTTGCCATATTGCACATAGACAAAAAGATGCTCTTACAGAAAC	3068.24	345.295
R14	TTTCCAGCAACACATTGACACTGATAGACGTCCGGCCGCAATTACATATT	9411.32	986.44
R15	AACCAAGTCAAACGTGGACGCAAAAATGATTGGGTTTTATAGTTGACATT	8014.84	527.543
R16	ACTGACGATGCAATATCTTCTCCGGTCATATTAATGAAGCTTTACAAAGA	2842.48	77.6293
R17	GGACGCCAGTAAAGGTACATCCCTGAACCCGTTTAATAGTGTGACCAAAT	10196.2	91.2206
R18	TATGAGCCGGCCCTATTGACGATCGTGTTACAGAGGCCGGTACCCTGGGG	8398.19	751.276
R19	TCTACCCCCGGGTTTTGAACCATCTGCCCAAAACCGGCCAGTCCCGTTAA	14442.7	320.392
R20	GCCTGTTGAAAGAGTTGACGTTGACGGCACCTGAAAACAGATTACAGTGT	9740.73	672.543
R21	GCGCGTCCACCTCATTACCCCCCCTTGAGGCAAATTCAGGGTATTGTTTT	17436.2	723.61
R22	TGGCCATTATGCCACTACAGCAAGAGGCGTCTGTACGAGCTATAATTTGT	12577.1	772.612
R23	AGGGTCCAACAACGGTTGTAGGCCAATTTATACTGAGTCCTTCAATATTT	2877.87	263.349
R24	AGCTGTAATGTAAATTTCCTATCGCACAAAAGCGGTGCATATTACGCGCC	7183.54	217.303
R25	TCAGCGTCGCCCGTAAGTAAGGGACCCGCCATAATGTTATAATATAGTGT	1940.16	26.9316
R26	ACGCAATCATGATAGCATTGAATTGACCTAATTCGACAAAAATAGTAATT	11065.9	125.593
R27	CGGATGGTTTGCACCCCCCGCAAAGACCCAATGTGAAGTATACTGATAGT	2263.69	96.9932
R28	TTGTAAAAATTTACTTCGGTAATTGTTAAGGGGCGGAACTATTATGCTCC	9204.09	708.81
R29	CGAACGCTCAAAATATTGTGGTTTTCAACAACAGATGCCAATCGCAGCCT	14730.5	543.503
R30	GTACCCATTGTTAGAAATAAAGAAGGCTGTTAATCGCCAAAATCAAAATT	15797.6	1253.15
R31	CCCCAGATAGCCACTTCCCTTTACTGCGGCCTGTTCTGTTTAATAGATGT	12402.7	721.284
R32	AGACAGAATGACCCCTGTAAAATTTGTGAAGTGGACCCAATACAGTAACA	9533.99	683.023
R33	AGTAAAGACCTGTTTGATCTCCTGCCGCAAAATTTGAGGTGTTTACACCC	7979.21	563.465
R34	TGGCCCGGCCAGTAAACGCCCTGACCCCGTCAATTGCTAAATCTAGCCGT	6483.05	405.205
R35	GCGAAACGACGCCTCACACATTGATCCGCACCAAGCGCTCTTAGAAAATG	7281.26	617.132
R36	TGATGTTTCTTTGGTTGAGTTGCAGCCCGACTGCAGACACTTACATAACA	9904.4	1071.07
R37	AAGCACGTCAGAGGTAGGCCCTGAAGCCCGCAACCCCCAATTGTGCTAGT	2479.21	1.55945
R38	TTACGGTCTTAAGCATGGCTTTGAATGACCTGACGTTTAATTTGTAGTTT	14210.2	64.1894
R39	AGAGCTAAATCCATTTAGCGATGGTCAAGAGTCAGGTCCCCTGCATTTTA	2030.61	113.523
R40	TGTGGTTGACCCCACAACAGGCACAGAGCAATAAATGGGTTATAGATGGT	7176.62	701.308
R41	TAACGACTTATTTGGTTGGAAATTCCTGTCCAAGGGTGGTGTGAAACCCC	2538.02	162.396
R42	TGTTCCTAATGAGTATCGTTCAACATGCTTTTCATGTTATATTAGGCGCC	38559.5	2402.7
R43	TCCGTTATTTAATCTGGCCAACATTTCGTAAGTGCTCGAGTAAAATCCAA	14351	1308.55
R44	TTTCAGCTAATGGGTTGCACTTATAAGCCCCCTATACCCTAACCGTAGCT	2102.74	308.675
R45	TGATCCATAACCATCTTGAGTTTTACCGCTACCCCATCAATGGTTACACA	9269.73	71.8226
R46	CATCTGCGGGACTTGAAAAGGCCATTAACGTGTGCTGTATTGTTGTATCA	54705.8	3304.27
R47	CCTGAAATAAATACCCATAAGCCTTTACAATTTTTGTGCAATCTTCATCT	7148.02	318.318
R48	CGGACCCAACTTCCTTGGACATATGTGTCGCTCCTGGCCAAAGCAACTTC	2563.75	233.311
R49	TCTTTTTATGAACATTCTTAGTCTCGGTCCATACTTGCTCCTCACAATGC	8989.42	12.1978
R50	CGATGTCAACTTGATAAGGCCCACAGCCCTGATTTGCTATATTGACAGAT	13368.9	296.046
J23119	TTGACAGCTAGCTCAGTCCTAGGTATAATGCTAGC	55223.4	2213.44
Ref		2169.69	117.959

## Sheet: Fig 4A data
P1	CACGCGGCCGCCACCTTGACAAAGTACAATAATTGATTATAATAGTCTAG	514592
P2	ATGCAAAACGTCTAGTTGACAAAAGCGATACACTTGGTTATAATCATGCG	262101
P3	CTCCACTTGTCCTCATTGACAAAATCCGCATATCTGCGTATAATTCTCTT	147877
P4	ATTATGTTTAGAACCTTGACATTTTCCCAGTGTATGCATATAATAGGTTA	127150
P5	CAAGTGAGAGTATAATTGACAATAAAATTGCCATCGGTATAATAGTATAG	124793
P6	TCGAGCAGTCGGGGCTTGACAAGACAAGTGCGGGACCTATAATAGTATAG	119483
P7	AGCCTTATGGAAATTTGACAAGGTGAGTGGCCTAACGCTATAATAGGTGT	115049
P8	CTAGAAATCGTTAGATTGACAAAAGATGTCCTTAGCCATATAATAGGTCG	108322
P9	AATTGTTTTAAAACCTTGACAATTGTTATGCGTGGACGTATAATAATTTT	100198
P10	GTAATCAGTCGGCTCTTGACAATATTCTAAGTGAACTTTATAATTTATAC	96476.3
P11	TAGTCACATGCGTGCTTGACAAAAGGGTATCGGTGGTTATAATATATCCG	86051.5
P12	TGTCAACTATAAGGCTTGACAATAAGTGTAAAAGACCTTATAATAGGTGT	84797
P13	TATGACTATGAAACTTTGACAAAGTGTGTTAAGTGGCTATAATACGCTAG	81968.6
P14	GGCGTGGCGCAGATATTGACACTAACATACCCCCGGGTATAATAGCACGG	81730.3
P15	AGTTGACGTCGTTAGTTGACAGTTGCGATGGCTAACCTATAATAGACTAG	76114.6
P16	TCCCCCCAAACCGATTGACAAGGTGCGGGTAATTCAAGTATAATTACCTT	76039
P17	TGTACGGTTGCAGGCTTGACAAAAGACGCTACCTGCTTATAATGCACTAA	71361.7
P18	AATTCTTATGTCATGTTGACAGTTTGTATGTGTACTGGTATAATCCGGGC	63574.8
P19	AAAAGGGAAGACATGTTGACAATAAACGAATGATTTCTATAATAGCACGA	62791
P20	GATAAAGCGCGACAATTGACAAAAGTCGCGCACGCGGTATAATACATCGT	62301.3
P21	AATGAACCCCTTACCTTGACAAAATTCAATTGGGCCTTATAATGGCCCTT	61793.3
P22	AAGAGCGCTATCTGCTTGACAATTGATGTGGAGCGGGGTATAATAGGCGT	56224.6
P23	GAGGGCATCTGCGGCTTGACAAAAGTCTACTTAGAACTATAATTGAGTTT	55701.6
J23119	TTGACAGCTAGCTCAGTCCTAGGTATAATGCTAGC	52821.6
P25	ACAGTCGTGAGTCAATTGACAAAATATTAAGAGTCCCTATAATGGACTAG	50999.5
P26	GTTGACTTAAGATGATTGACAAGAGATCTAGTGATAATATAATATGAATT	44622.3
P27	GCTTGTTAAAGTGTGTTGACAGAAGATGATGCTATGATATAATATACTGT	44315.6
P28	ACGATTTATTGTTCATTGACAAGAGGGAGACGGGATCTATAATATACTAG	42186.6
P29	AGTCGAACGAGGACCTTGACAAAAGGTATTAAGGTACTATAATAGGAATG	41476.6
P30	TATGAGCAACTGCTCTTGACAAAATAGTTTGACTTGGTATAATCAGCATA	41397.3
P31	GTGACCGCTCGATTATTGACACAAAGAGTATCCTTAATATAATAGCCTAG	41295.4
P32	TATGTCGTTCGTCCCTTGACAGAATGACTTAGGTGACTATAATATCTTAC	39728.2
P33	TTGTGCGTGGGCTGGTTGACAAAAGGGGCTCTGTACTGTATAATTTACCT	39428.3
P34	TTTGTACCCGAACCTTGACATCTAATGGTTACTGAGTGTATAATAGGTGT	38305.1
P35	TTATTAGCCCTCTCCTTGACAAAAGCTAATGTTTGATTATAATAAGCAGG	37817.9
P36	GGGAAACAACTCAGATTGACAAAAGAAGAATACTACGTATAATAGTATTA	37639.1
P37	AGGGGAACCATGTCGTTGACAAAATGGTCATTCTGTGTATAATACTAACT	34464.4
P38	AATGATCGAACAGATTTGACAATAATCGTGATAAATGATATAATAGGCTG	32653.6
P39	AATGAAGGTAGTAATTTGACAAAAGCCCTCAGCGCCCGTATAATCATAGT	32406.8
P40	AAGTCTTCGTCATAATTGACATAACCTTCATAAGGGTATATAATCCTCAC	32348.4
P41	CAAATGAAAAAGTGATTGACAATAACCCTAAAGGTGTTATAATATAATCG	31514.4
P42	AGATTCCTACAACCCTTGACAGTTTCGATATCCGTGATATAATACTACCC	31474.2
P43	GATTAGACTTAGTTATTGACACATAGGAAACACGTACTATAATATCCTAC	31132.7
P44	TAGGCACCTGACGAATTGACAGTTGACGGGAACTTCGCTATAATGACTCT	30789.2
P45	CCTTACAACGAAACTTGACAAGGTTCTAGTTACTCACTTATAATACATCG	27656.8
P46	AAATTACAAATGCATTTGACAGAACCTCTTTGCACTTTATAATAGTACGA	27315.4
P47	TCTGAAATTTGGGACTTGACATGATGCTAGTTTAAGTGTATAATAGGTGT	27047.7
P48	TTTGTCTTTAGCAGTTGACATTAGAGGCAACCTAAAGCTATAATAGGTGT	26762.9
P49	CCTATTGACATTGATTGACATCGTATACAATTGGGACATATAATAGGATA	26526
P50	AGACATTCAGAGTCGTTGACAAAAGCTTATACGACAGATATAATAGGCGT	26214.4
P51	ATAGAAAGCTTTTGTTGACAAAGGTAAGTTTAGGGACGTATAATACAATC	25136.4
P52	GCCTCTAGTCGACGATTGACAAAAAGTCAGAAATATGTATAATAGCACTC	24850.4
P53	TAAATCGTACCATTTTGACATGGTTACGTAAACTACTCTATAATTCTGTT	23411.8
P54	CGGCGCTGTGACTGCTTGACAAAGTCCCATCAACCCGGTATAATAGGTGT	22761.6
P55	GCCCCCCCTCCACGATTGACAAAACATCTTCACGTATATATAATATGCGT	22606.6
P56	AATGAGTTTGACTGCTTGACAGAAATATAATTTGGCTTTATAATTCTATC	22280.8
P57	TGTGAGACCGACAGCTTGACAAAACATATAAACCGAATATAATGCCCGCC	21845
P58	TCGCCGATGGCTATTTTGACAAAAGTCAGACTTATGCTTATAATAGCCTC	21119.9
P59	GCCCCCTTTGTCGATTGACAAGTTTCTTCAAAAGGACCTATAATGAGGAC	21106.4
P60	GTGTACTGATGCCCTTGACAAAAAGAGTAACAATGCACTATAATGCACCC	21068.1
P61	AAATCTCTACTATCTTGACACAGTTAGCCGACTGAGTTTATAATATGCGT	20804.3
P62	AAGGAATAGTTTCCCTTGACAAAATCTAGACTTTAAATATAATAGCACGA	20744.6
P63	AAATAGATAAACTCTTGACACAGATCTGGTATTAAGATTATAATGCCGCC	20483.6
P64	GCTTGTTGATCACCTTTGACAAAAGGACTTTCCTTAACTATAATACCGTG	20310.6
P65	CATCGACCCTATCATTTGACAAGAGCCCTTCGGTAGCTATAATAGACTGA	19906.5
P66	CGAGTTCTACCTTTCTTGACACTAATAAAACTAATGACTATAATCACCGT	19645.5
P67	TTGACGCAATGTAACTTGACAAAAGTGAAGATTGATCCTATAATGAAGCA	19459.4
P68	CTTAACTCTCATGATTGACAAGGTTTTGCGTCTGGTGTTATAATCCACGT	19453.9
P69	TGTGAGAGATAGTGCTTGACAGAATACTTTAACTTAGTTATAATCACCTT	19244.9
P70	CTCAGGTGGTAGTAGTTGACAAAAGGAGTATACTAGAGTATAATGACCGT	19029.2
P71	ATTACAGAGTTTTGCTTGACAAAATGCGATCTGCAGATTATAATAGCGCC	18786.7
P72	ACATCTAAGTCTGGCTTGACAAGACCCGTATACGTTTTATAATATACTCT	18479.7
P73	TTAGATGAACTCTCCTTGACAAAATTTCCTATTAGGGGTATAATACCCCG	18384.3
P74	TCTCTCACGTGTAACTTGACAGTTGGTCTAGTGGTCGATATAATCCGGGG	18114.1
P75	TACGGAAGTCGGGACTTGACAAAAGAGGACTTATGCGCTATAATGAAATT	18047.5
P76	TGCGGTCTAATACCCTTGACAAAATACGCAATAGTATTATAATACCGTCC	17676.6
P77	ATGTAACTTTGGAAGTTGACAAAAGGGACAGTTAGTGTATAATCTGCCTA	17513.5
P78	TCGTGTATCTAGGGGTTGACAAAAGTCTCATGAGCGCCTATAATAGGCTA	17497
P79	CTACTCTTTGGTGATTGACAGGTCCAAGTGCCCGCCCCTATAATCATGCG	17472.9
P80	AATTCAGGATTCGACTTGACAAAATCATGTCAGTACGCTATAATAGCTCG	17326.7
P81	TTTATCTTTCATTCCTTGACAATATTCTTCATTACTGCTATAATCCGGGG	17290.8
P82	ACTCTGATAGTTGGGTTGACAAAATACAGTAAGTGCATATAATAGGAATA	17287.8
P83	ATAATTAAAGCTGGCTTGACAATTGTATAACTCTATGGTATAATAGCGGC	17015.4
P84	AGCGGGATTTGACTCTTGACACAAGCGGGTAAACCACTATAATATACGCC	16891.9
P85	TATGTTCTAATATTATTGACAGAAGCTGATTGGTGATTATAATTTGTTAT	16860.6
P86	CTTTCAGTCGTTGCTTGACACAGTACGCTATACTCCAATATAATCCGGGG	16858
P87	TGCGGCGTAAGGGTTTTGACAAAAGTGTAACCATTCCGTATAATGGCCCC	16747.2
P88	GGCGCGCAAGTCTAATTGACAAAAAAATAGCCGGTTGGTATAATTTGACG	16703.4
P89	GCTAGAAGTTAAACATTGACACAATCACTTAGCGCCTTATAATACTCTGT	15945.6
P90	CGCTGCAGCCTCTCCTTGACAAAATCGTAAAATGGGTCTATAATTAAGTA	15797
P91	ACTAGTTAATTAGGCTTGACATTTGCGGTCCTATGGCCTATAATAGGTGG	15766.3
P92	TAGAATTTATATGGCTTGACAAAAGAGTGGATTTCCGTATAATATAGTCT	15250.2
P93	CGTCAAACCAGTGGCTTGACAAAAGCAAGTGCTGCGCTATAATCACGCTC	15138.2
P94	CATTGGTAAGAATGCTTGACAAAAGAAAAACTTAAACGTATAATGGGCCC	15102.4
P95	TGTCTCTTACTCGCTTGACATGGTTGTCTATACGCGGCTATAATAACGCC	15010.2
P96	AATCAGATAAGTAAGTTGACAATAATTTTCAAATATGTATAATGGAGTCA	15008.7
P97	TTATCGAGATTCTGCTTGACAGAAGCCCGATTCTGAGGTATAATAAGCAC	14786.1
P98	ACCGCAAGGTTTGATTGACATGGTAGCGGCGCCTCACATATAATCCGGGC	14457
P99	GACTATGCTTACGCTTGACACATTCTCTTACTCTCTGTTATAATCGCGGC	14168.8
P100	CGCCACCTAAATCTCTTGACATTTGGCCGTCAGCGGGCTATAATTTACCG	13922
P101	CTTCCTAAGCTCGAATTGACAGAACCTAAAATGAAGTTATAATAGGATAT	13671.2
P102	AGTAATCCGCCAACTTGACATGGTTGAAGATACGCCCGTATAATATAATT	13422
P103	AGTTTTCAACGGGAATTGACACAACCAATTAATTTGTCTATAATATGCGT	13417.6
P104	TTGGCACAATTTGGCTTGACAATAAATGAATTCTGAACTATAATCGCGGC	13149
P105	ACTGGTCTAATAGTCTTGACATAAGAAAGATACTGGTCTATAATAGAGTT	12894.5
P106	TAATTTGCGCGACCTTGACAAGGTTGTATAGGCTTCCGTATAATTCAGAA	12873.9
P107	TTAGAAAGGTTTACTTGACATGGTTCACATAATGGTGCTATAATTACTTA	12750.7
P108	CATATAAATGAAGATTGACATGTTCTTATATTAATTTCTATAATAGACGT	12639.4
P109	AGTCTCTTTCCCGACTTGACAAAAGATGTCGTATCCGGTATAATAGGTGG	12601.6
P110	TATGAACTAAAGAGATTGACAAAATGCCATGAGACCTTATAATACGCTAT	12482.9
P111	CATAACAAGAAAGATTGACATTTTCATAAACAATAGCCTATAATATGTTA	12304.1
P112	TTGTGAGTTTCCAGCTTGACAAAACAGGCTATGAGTGTATAATAGCATCC	12125.8
P113	TTGTGTTCAATTGTTTGACAAGGTTGCGTTTCCTTGCGTATAATGTGCCT	12022.5
P114	ATTTTACCCATGTATTTGACAAAATTACCGCCCTCCGCTATAATGTACTT	12010.6
P115	TTTCAAACATCATCCTTGACAGAAGGTGTATTTAGTGTATAATTTTTACA	11734.8
P116	TATGATTCCTGTAGCTTGACAAAAGAGCTGTTAAATCCTATAATCCCCCA	11691.9
P117	TGTGAAAGAGACGCCTTGACAAGAGTCGTCTCTGCCCTATAATAGGAATC	11651.2
P118	TTTGATAAATAAGGCTTGACAAAAAACGCTACTCTCCTATAATACATATT	11487
P119	AGCAGTGCGCGAACCTTGACAAAAGAAGTGCAAGGACGTATAATCTAGTG	11333.7
P120	TGGCACTTGAGGAGCTTGACAATAAAAGAACGGTTACTATAATAGCCCAT	11226.7
P121	ATGAGAAATGTTCGTTTGACAATAATAATTGTGGAGGGTATAATAGGTGG	11160.9
P122	AAGTCTATAACGAACTTGACAATTGTTGCATTAGCGCTATAATATGCCAT	11062.7
P123	GTAGTTCCTTGTTCCTTGACAAAAGACTGTACTGGCGATATAATCCGGGG	10863.1
P124	GGCTAGAAGTCTCCCTTGACAAAATAATGTACAAGCGGTATAATTTGCAG	10824.2
P125	AAGCGGATGCGAATATTGACAGGTTCACCACAATAGGGTATAATAGGTGT	10584.7
P126	CTCACGTTTCCTACTTGACAAGGTTGCGTTTCCTTGAGTATAATGTGATA	10441.5
P127	TTAGTTGTGTCGTCATTGACAAAAGCCGCAAGCGCGGTATAATAGCACTA	10440.2
P128	AATGATTAAAGTAAATTGACAAAATTTTAATGTACACTATAATTATATCC	10332.5
P129	CACCCTGTTAATCCCTTGACAAAAGAAGGACTGTCATGTATAATAAGCCT	10252.4
P130	TCTGTAATAATTCGCTTGACAATTCCCGTAATGTAGCGTATAATAGGTCA	10130.9
P131	AAAGAAGAGACCGCTTGACAGGTTCCTCTATACTAGGTTATAATTTGACT	10023.1
P132	TATCAGCAACTGGCTTGACAGCGTCGTAGTCAGGTTGATATAATAGGTGT	9787.74
P133	GCAATGAGCTCAACTTGACACATAGCGGAAATTTACTTTATAATAGCCCC	9778.56
P134	CCTTACAGACTCTCCTTGACAGAAGTGCTGATAATTCTATAATGGCTGTT	9548.84
P135	ATCTTGATTTGTACTTGACACAGACATGTGTTGGCACTTATAATCACCGT	9449.96
P136	TTGAAAATAATCGATTGACATCGTTAACGATCCTTGCTTATAATTATTAC	9395.11
P137	GAAGCTTGGTTGGATTGACAAGGTTTCCGCTCTGTTTTTATAATCTCCCC	9378.46
P138	ATCCGAAGTTAGGATTGACACCTCCATGAGATTGGATCTATAATTAAAAT	9289
P139	CATGACCCACAATGTTTGACATAGGGCTTTAGGGTACTATAATAGGAATT	9208.07
P140	GTCCGGTTCCCCCCCTTGACAGTTGGTGGCGATCTGAGTATAATATCCGT	9128.85
P141	GCTGAGATTTAAGATTTGACAAAATTCGGCCTGCGAGGTATAATCAGTCC	9096.47
P142	GTACTGTATCAAGATTGACATGGTTTACTATGTGGTTTTATAATAGCCCC	8965.6
P143	AAAAAAGGTTAACACTTGACAAAACAGTACGGGTACAGTATAATTGACGC	8831.54
P144	TATGAGACCCCGGATTTGACAAAACAGCGTAAATGCCTATAATAGGACAT	8805.16
P145	AGCAGTCCCCCTAACTTGACATATTCGGTTATGTAGATTATAATAGCCCC	8792.2
P146	ATGAAACTATGTGGCTTGACAAGAGTCCGTCTACGAGGTATAATCGATAA	8448.5
P147	CCTGAAATTTGAGCCTTGACATTAATCAGTAAGTACAGTATAATGCGCGC	8438.54
P148	AAGTCTCCCGTCGCTTGACATCGTCTGACCAACTCTAATATAATTAAAAC	8274.06
P149	GTAGCTACAGATCACTTGACAAAAGGACTTAGCTGTGTATAATTAGGCCC	8229.66
P150	ATGTGACTACAATGATTGACAAAAGGTGACCGACGGTCTATAATTATGTG	8143.07
P151	ATGCCCTTATCATCCTTGACAAAAGAGTGGTAGGTGTCTATAATAGAAGT	8122.39
P152	TTCCTCTTACAATTCTTGACAAAAGCCACCCCCCGACTATAATAGGAAGT	7918.81
P153	ATCTAATCCAGATCCTTGACAAAAGTCTTCAATCCGAGTATAATTGTGCT	7864.26
P154	GAAATGACTGAGACTTGACATCGTAGCGTAGCCGTGGGTATAATGGAACA	7779.65
P155	TCCCCCTTAATCCATTGACAAGGTTGTTAGATCTCGCGTATAATCCGCGC	7559.97
P156	TATGAAAGTGACTCCTTGACAAAACGTCCTAAATGAGATATAATCGGTCG	7346.04
P157	GTCGTAAGTCTTGATTGACATTCTCATCACTGCACAGATATAATCGCGGC	7344.78
P158	AACTGTAAGACACCATTGACAAAAGTGCTCTCCGCGCTATAATAGAAAAA	7122.06
P159	TTGTGGCGTCCCTCCTTGACAAAATACGATCCCCCGAGTATAATTGAATA	7115.09
P160	CCTAGCCGGGGTGAATTGACAGAAGTCAGGAACAGAGTATAATAGACTAC	7102.49
P161	TCGATAGGTGTGGCCTTGACAGAAGGTGTATAAAGGGTATAATAGCACCC	7034.9
P162	ATGTCATTGTGTCCTTGACAAGGTTCTGCATAGGTGTTTATAATCGGTGT	7019.62
P163	CTCTCTGAATATACTTGACAAGGTAAGGTGTTGAACTTTATAATAGCGCC	6951.9
P164	GCACGCTGGTTTATTTGACAGGATAAAAACTCTCATATTATAATAGGCAA	6884.95
P165	CGTAAGGGGCTTGCTTGACATCGTTACTAGCAAGAAGCTATAATCTAGCA	6859.58
P166	CTCGTTAGCTAATTTTGACAAGGTGACTTATACTATGATATAATTCACGG	6844.4
P167	AGTGAAACATATAGTTGACACAAACCCCTGGCAGTGGTTATAATCGAGCA	6782.12
P168	TGTACGCTTGACCACTTGACAGAAGAGTAGTGTGTGCATATAATTTGGAG	6772.11
P169	AGCTAACCCGTTCCCTTGACAAAATTACGAATATACACTATAATCCCGCA	6739.3
P170	ACAAACTCTTGCTGCTTGACAATAATATCAGCCTTGGTATAATAGAATCA	6701.49
P171	GTTACAAATTCTGAATTGACAGAAGAGTGGGCGACTCATATAATGATACG	6679.22
P172	ACTATGTTTATCTCTTTGACAGAACGGGCAATATGGGTATAATAAGAATT	6676.72
P173	GGGAACCTAAATACTTGACAATGTTGCCGGTCGGTGGTTATAATGAGTAA	6432.4
P174	AAAAAAAGGTGTACCTTGACAGTTGCAAAACTTTGGGTTATAATGTCGCA	6398.64
P175	TGCGCAAAGATCGATTGACATCAGTTCCTAGTAGAAAATATAATTACCCC	6245.64
P176	AAATCTTTACCATCTTGACACTTAATCCAATCCGTTTTTATAATCGCGGC	6150.66
P177	TTAGTCGTTCGAGCCTTGACAAGGTCGCTCCTAAAGGCTATAATCGGGGG	6138.85
P178	TATGAAACTTAGGGCTTGACATATGCGGCGTCGTTTGTTATAATTGAACA	6002.26
P179	CGAATGTGGACTTCGTTGACAAAAGACACGCAAGATGTTATAATATAGCA	5991.15
P180	CGTAAACCTCGCGATTGACACTGTAAGATAGTACTCGTTATAATTGAGCA	5930.7
P181	ACGTCGTTGGGCACCTTGACAAAATGGGCTATGCTGGTATAATGGCAACT	5843.22
P182	AGCCCGCTAGAGGGTTTGACAGTTGAAGCATACTATGGTATAATCGATGA	5705.62
P183	CGCATGTCTCTAAATTGACAGGATAATATAGGTACTGGTATAATATGCGA	5693.21
P184	CTGGCACCTGTTCCTTGACACATACGAAAACTGAGCAATATAATATCCGT	5592.39
P185	TAGTCTCCCCCTAATTGACATTAGTCGAGATAAGAACGTATAATGCTTAG	5369.57
P186	TTCTACTCCGCGGGGTTGACAATTGCTTCGTGTGTGTTTATAATCGCGCG	5359.96
P187	CCTAAACTATACTGCTTGACAATATGTATCACGGATGTATAATAGGAATT	5306.59
P188	GTCGGAAGCTATTCTTGACAGCATACATTTAAGCATGTTATAATCCAGGA	4399.09
P189	AGAGGTACGTCCGATTGACATTAGACATAAGTGAGGTTTATAATAGCCGA	4393.93
P190	AAAATCTGTTGTGATTGACATTCTTCAAGTAAGTATGGTATAATTTATGA	4283.16
P191	TCGGTGAGTCGCAATTGACAAGGTTCGTAAAGGTTACGTATAATCAGGAG	4269.86
P192	CATCAACCTCTGTACTTGACAAAAGATTAACTTATTTCTATAATAGACGC	4091.79
P193	CCACACTTTGTACATTGACAAAAAAAAATACAATCACTTATAATCGCGGA	4024.33
P194	ATTTAAAAAAAACGCTTGACAGAACAACGTTACTCACCTATAATCTGAAG	4022.41
P195	ACCATGTACCCGGACTTGACAAAAGAGGGACAATTCGTATAATAGGACTT	3804.41
P196	ATGCAATAATGTCCATTGACAAAAGCTGGTATCCCCCTATAATACGTCCC	3703.11
P197	TGTGTAACTAAGCCTTGACAAGGTTTATCATACTTGTTTATAATCGAACA	3515.19
P198	AGTGATTCTGACTTATTGACACAAGAAATCGAACTGAGTATAATAGCCTG	3217.9
P199	GGTTACCCGCGAAGGTTGACAAAATTTATTTGGTACGTATAATAGAATCT	3110.32
P200	GCTCCGGATCTAGATTGACAGCTGCGGGGCTAATGTGGTATAATCCAGCA	2255.72
P201	AATGACGCTCGAGATTGACATTCTCGAACCCTCTAGGTTATAATTCTCTC	2148.45
Negative		1926.4

## Sheet: Fig 4Edata
S1	CCTACTAATTCTTGCTTGACATAAGCGATATAACCTGTATAATTAGACTG	128214
S2	TTTGAAACCAGTCAATTGACAGAAGAAAACTCGGCTTTATAATAGAGTGA	68614.8
S3	CATGAGGTTCTTGGGTTGACAGAACCTCATCGTGGGCTATAATAGCACTC	61376.4
S4	ACGCTCCCCGTTACTTGACATTATTAGGAATTTGAACTTATAATAGGGCG	56289.3
J23119	TTGACAGCTAGCTCAGTCCTAGGTATAATGCTAGC	52821.6
S5	AGATTAGGATAACCATTGACAAAAGCTCTATTCTCTGTATAATGTGGGGG	22093
S6	CTGCCCTTAGGTTGGTTGACAAAAGCAAACACATTTTTATAATACATTCA	20312.3
S7	CGGCAAGCAGACTCCTTGACAATAAGCGCGTCATGAATATAATACACTCG	20040.7
S8	GAAATCTTTGAAGGCTTGACAAAAGCGACGTGTGAGTTTATAATCCTGAT	19490.3
S9	AAAAAAATAATCCCTTGACAAGGTTATCTCCCCTAGTATATAATTAATTG	19356.5
S10	TGCGGTCTAATACCCTTGACAAAATACGCAATAGTATTATAATACCGTCC	14425.4
S11	CATAGCCTAGTATCTTGACAAGGTTATAGTCCGCACCCTATAATCTGATT	13861.7
S12	GAGTGAGTCCGGTTCTTGACAGAAGACTATGAAAAGCTATAATAGCCTAG	13486.2
S13	CGACTCACATCATCGTTGACATTTGCTTATTGGTATTTATAATATACTAA	13221.2
S14	TATTACTTCGCCTATTTGACAAAAGAGGTTAAGGTTGTATAATAGTACCA	11081.7
S15	GACCGCGCGAGCGATTGACATCGTAATGTAATTCCGCGTATAATAATGTG	10852.5
S16	TGTGAAACTTATCCGTTGACAAGATAACTAATTAGTATATAATACATATT	10444.4
S17	GCTAACCTAATGGATTGACATCAGTAGGCCAGGTACTATATAATGACACG	9106.76
S18	AAGTGGGTACTGTCCTTGACAAAAGATAAACAAGAGGGTATAATGAACCA	8879.07
S19	ACATCTTGACCAACCTTGACAAAAGCCGTATAAGAACGTATAATTTCTCG	8524.49
S20	AGCGAGAGTTAAGATTGACAGCGACTTCCTAAATGGTCTATAATTTGCAC	8524.16
S21	ATCTTAAATTGTTCATTGACAGTAAGGTAAAAATTGAGTATAATAGCCCT	7095.15
S22	TATACTATCTAACACTTGACAAAATGAGACGTGTATATATAATTAGGTGG	6920.1
S23	CTTATATTAGAGTCATTGACAGTTGTCAATAGGTCAGTTATAATAGGTAC	6569.71
S24	TTGTCTATAACAGATTGACATCATATTTCAATCTCTGTTATAATTGTGAG	6362.17
S25	AGTATAGATAGTTGCTTGACAAAAGTCAAACTGGACAGTATAATTATTCA	6126.08
S26	TATGACACTTAGAATTGACATCAACCCTCCAGTTTGGTTATAATTTGGCT	6078.87
S27	CATAACTTGTGCGATTGACAAGGTTCATCAAGTCCCCGTATAATTAACCT	6048.34
S28	AAAATACTAACCATTTGACATCGTTATGTAGAGGTAACTATAATCCGGGA	5952.49
S29	AGAATTATGAAGGGCTTGACAAAATGGGCGTGTACTTTATAATTATACCT	5563.95
S30	TCTTCTATGATCAATTGACAAGGTGACGGAAATCCCTTTATAATGCCCCC	5231.87
S31	CATGAGATTTGGGAATTGACAAAGTCTTTTGTTTAGACTATAATAACGGG	5181.38
S32	CGTCTTCGAGTCACTTGACACAGTAATATACCGGAAACTATAATCGCGGG	5164.17
S33	ATTTTGACTGCTAATTGACATCGTTAATCACTGTAGGGTATAATATTACT	5119.92
S34	CATAAGCACCGACAATTGACAAAAGACGTTAATTATGGTATAATAAATGC	5118.82
S35	CTTGGCAGGTCTCGGTTGACAAAAGTGCATTAGCCCCCTATAATGACCGA	4914.2
S36	TATGAAACCTTTGCTTGACACCGTATAAATCTGACCTGTATAATTGGTAG	4871.13
S37	AACTGAAAAAAATTATTGACACTTGATCAATCCTAGGTATAATAGCGTAG	4867.63
S38	GATTAAAAATGTTACTTGACATAAGCACTTGCAGAGGTATAATAGGATAG	4857.62
S39	GCGTAGGAGCGACAATTGACAATAAAGCTGTTTGGTTTATAATAGACTCG	4600.09
S40	GCAGGCTAGTGATGATTGACAAAAGCGCGAAATTCAGTATAATAGAGAGT	4505.56
S41	TCTACTATTCGGGAATTGACAGTTTCCGTCGTGTAAGCTATAATCGCACA	4464.55
S42	AGATCTCCGGGCCAATTGACAATAAACTTAATTCTGTTATAATTGACTAT	4440.59
S43	CTTGTTCTTAAATTTTTGACAAAAGGTGAAATTAAGGGTATAATTAACTA	4245.15
S44	AATGATTCTTGTGATTGACAGGGTGACTAAGTTAGTGATATAATAGGCCT	4161.85
S45	TATGAAACGTAGGATTGACATCCAGAGGCAAAGCCTTGTATAATGATTAG	4159.33
S46	CATTGCACTTTCGGGTTGACAAAAGTGATTAAGCGTCATATAATAAGCGA	4142.76
S47	TGTCTCTTACTCGCTTGACATGGTTGTCTATACGCGGCTATAATAACGCC	4134.88
S48	AAAAAGCTAAACGAATTGACAGTAAGTCTTTCCTGAAGTATAATGACCCA	4103.69
S49	AGTTAGCAACTAACTTGACACATATGGGTTTGAGTAGGTATAATCTACGA	4086.6
S50	CAAGCGCAGGTTCTATTGACAGTTGCGCCAATCTAGTTATAATTGAGATG	3989.15
Negative	Negative	1844.87
