# Supplementary material for: Deep Learning‐Assisted Design of Novel Promoters in Escherichia coli
Source: Adv Genet (Hoboken). 2023 Nov 15;4(4):2300184. doi: 10.1002/ggn2.202300184 (PMC10716054; doi:10.1002/ggn2.202300184)
Supplement: Supplementary file 6 — Supplementary Data S5 [file GGN2-4-2300184-s006.xlsx]

## Sheet: The 6-mers consist of -10 motif
6-mers	Percentage of predicted real promoters using PromoR	Percentage of predicted strong promoters using PromoS
AAAAAT	1	0.83
AAAATA	1	0.73
AAAATT	1	0.68
AAAATC	1	0.77
AAAATG	1	0.76
AAATAT	1	0.81
AAATAG	1	0.88
AAATTA	1	0.84
AAATTT	1	0.7
AAATTG	1	0.84
AAACTA	1	0.88
AAACTT	1	0.9
AAAGTA	1	0.67
AATAAA	1	0.73
AATAAT	1	0.68
AATATA	1	0.68
AATATT	1	0.7
AATATC	1	0.75
AATACT	1	0.71
AATAGT	1	0.71
AATTAT	1	0.85
AATCAT	1	0.94
AATCTT	1	0.94
AATGAT	1	0.84
AACAAT	1	0.83
AACATA	1	0.83
AACATT	1	0.76
AACCTT	1	0.91
AAGAAT	1	0.66
AAGATA	1	0.66
AAGATT	1	0.62
AAGCTT	1	0.79
AAGGTT	1	0.6
ATAAAT	1	0.75
ATAATA	1	0.6
ATAATT	1	0.69
ATAATC	1	0.73
ATAATG	1	0.67
ATAACA	1	0.64
ATAACT	1	0.58
ATAAGT	1	0.8
ATATAA	1	0.75
ATATAT	1	0.79
ATATAG	1	0.83
ATATTA	1	0.71
ATATTT	1	0.66
ATATTC	1	0.69
ATATTG	1	0.74
ATATCA	1	0.65
ATATGA	1	0.76
ATATGT	1	0.66
ATACTA	1	0.85
ATACTT	1	0.85
ATACTC	1	0.86
ATACTG	1	0.87
ATACCT	1	0.72
ATAGTA	1	0.61
ATAGTT	1	0.55
ATAGTC	1	0.62
ATAGTG	1	0.66
ATTAAT	1	0.69
ATTATA	1	0.73
ATTATT	1	0.62
ATTATC	1	0.66
ATTATG	1	0.52
ATTCTA	1	0.9
ATTCTT	1	0.89
ATCAAT	1	0.58
ATCATA	1	0.69
ATCATT	1	0.69
ATCATC	1	0.64
ATCATG	1	0.58
ATCCAT	1	0.85
ATCCTA	1	0.75
ATCCTT	1	0.75
ATCCTG	1	0.89
ATGATA	1	0.64
ATGATT	1	0.61
ATGCTA	1	0.87
ATGCTT	1	0.82
ATGCTG	1	0.93
ACAATA	1	0.59
ACAATT	1	0.6
ACAATC	1	0.57
ACAATG	1	0.66
ACATAA	1	0.8
ACATAG	1	0.76
ACATTA	1	0.65
ACACTA	1	0.79
ACACTT	1	0.83
ACACTC	1	0.76
ACGATT	1	0.59
AGAATA	1	0.77
AGAATT	1	0.83
AGAATC	1	0.69
AGAATG	1	0.78
AGATAA	1	0.79
AGATAG	1	0.91
AGACTA	1	0.83
AGACTT	1	0.86
TAAAAT	1	0.73
TAAATA	1	0.73
TAAATT	1	0.67
TAAACT	1	0.5
TAAAGT	1	0.86
TAATAT	1	0.87
TAATAG	1	0.82
TAATTA	1	0.74
TAATTT	1	0.61
TAATCT	1	0.62
TAATGT	1	0.75
TAACAT	1	0.9
TAACTT	1	0.89
TAACCT	1	0.75
TAACGT	1	0.94
TAAGAT	1	0.86
TAAGTT	1	0.51
TAAGCT	1	0.5
TAAGGT	1	0.63
TATAAA	1	0.74
TATAAT	1	0.69
TATAAC	1	0.71
TATATA	1	0.78
TATATT	1	0.74
TATACT	1	0.6
TATAGT	1	0.74
TATTAA	1	0.6
TATTAT	1	0.85
TATTAG	1	0.76
TATTTA	1	0.78
TATTTT	1	0.8
TATTCT	1	0.5
TATTGT	1	0.76
TATCAT	1	0.93
TATCTA	1	0.84
TATCTT	1	0.83
TATCCT	1	0.76
TATCGT	1	0.84
TATGAT	1	0.9
TATGTA	1	0.82
TATGTT	1	0.7
TATGCT	1	0.45
TATGGT	1	0.67
TACAAA	1	0.72
TACAAT	1	0.79
TACAAC	1	0.73
TACATA	1	0.71
TACATT	1	0.76
TACACT	1	0.67
TACAGT	1	0.83
TACTAT	1	0.76
TACTTA	1	0.76
TACTTT	1	0.84
TACTCT	1	0.75
TACTGT	1	0.8
TACCAT	1	0.89
TACCCT	1	0.72
TACCGT	1	0.89
TACGAT	1	0.82
TACGTT	1	0.69
TACGCT	1	0.66
TAGAAT	1	0.79
TAGATT	1	0.66
TAGACT	1	0.58
TAGAGT	1	0.77
TAGTAT	1	0.86
TAGTAG	1	0.86
TAGTTA	1	0.89
TAGTTT	1	0.72
TAGTCT	1	0.64
TAGTGT	1	0.84
TAGCAT	1	0.93
TAGCTT	1	0.86
TAGCCT	1	0.7
TAGGAT	1	0.76
TAGGTT	1	0.6
TAGGCT	1	0.44
TTAAAT	1	0.66
TTAATT	1	0.64
TTATAA	1	0.69
TTATAT	1	0.67
TTATTA	1	0.64
TTACTA	1	0.84
TTAGAT	1	0.75
TTTAAT	1	0.51
TTTACT	1	0.59
TTTCAT	1	0.82
TTTCTA	1	0.79
TTTCTT	1	0.77
TTCAAT	1	0.65
TTCTAA	1	0.62
TCAAAT	1	0.7
TCATAA	1	0.64
TCATAT	1	0.68
TCATAG	1	0.76
TCATTA	1	0.61
TGTAAT	1	0.81
TGTCAT	1	0.92
TGCAAT	1	0.76
CAAAAT	1	0.78
CAAATT	1	0.73
CAAACT	1	0.55
CAAAGT	1	0.8
CAATGT	1	0.72
CAACAT	1	0.97
CAAGAT	1	0.81
CATAAA	1	0.76
CATAAT	1	0.68
CATAAC	1	0.69
CATAAG	1	0.65
CATATA	1	0.73
CATATT	1	0.74
CATACT	1	0.75
CATAGT	1	0.77
CATTAT	1	0.82
CATTTT	1	0.74
CATTCT	1	0.59
CATTGT	1	0.7
CATCAT	1	0.89
CATCTT	1	0.86
CATCCT	1	0.65
CATGAT	1	0.76
CATGTT	1	0.53
CATGGT	1	0.59
CACAAT	1	0.83
CACATT	1	0.79
CACACT	1	0.82
CACAGT	1	0.87
CACTAT	1	0.84
CACTCT	1	0.71
CACTGT	1	0.74
CACCAT	1	0.93
CACGAT	1	0.87
CACGCT	1	0.66
CAGAAT	1	0.77
CAGATT	1	0.76
CAGACT	1	0.64
CTAAAA	1	0.7
CTAAAT	1	0.81
CTAACT	1	0.64
CTATAA	1	0.77
CTATAT	1	0.71
CTATAC	1	0.67
CCATAG	1	0.77
CGATAG	1	0.83
CGCCAT	1	0.96
GAAAAT	1	0.77
GAAATT	1	0.71
GAAACT	1	0.64
GAATAT	1	0.83
GAACAT	1	0.99
GATAAT	1	0.81
GATACT	1	0.6
GATAGT	1	0.73
GATTAT	1	0.88
GATCAT	1	0.97
GATCCT	1	0.64
GACAAA	1	0.64
GACAAT	1	0.82
GACATT	1	0.78
GACACT	1	0.75
GACAGT	1	0.77
GACTAT	1	0.85
GACCAT	1	0.95
GACGAT	1	0.84
GAGAAT	1	0.68
GAGATT	1	0.55
GAGACT	1	0.52
GAGAGT	1	0.69
GTTCAT	1	0.94
GTCAAA	1	0.67
GTCAAT	1	0.57
GTCATA	1	0.72
GTCACA	1	0.59
GTCACT	1	0.73
GTCAGT	1	0.65
GTCTAA	1	0.68
GTCTAT	1	0.73
GTCTCA	1	0.66
GTCCAA	1	0.8
GTCCAT	1	0.84
GTCCTA	1	0.78
GCATAA	1	0.7
AAAGTT	0.99	0.6
AATATG	0.99	0.62
AATTTA	0.99	0.87
AATTCT	0.99	0.62
AATCTA	0.99	0.87
AATGTT	0.99	0.65
AACATG	0.99	0.73
AACACT	0.99	0.85
AACTTA	0.99	0.87
AACCAT	0.99	0.91
AACGAT	0.99	0.94
AAGTAT	0.99	0.91
ATAAAA	0.99	0.63
ATATAC	0.99	0.64
ATATCT	0.99	0.61
ATACAA	0.99	0.81
ATACAT	0.99	0.91
ATAGAT	0.99	0.77
ATTTTA	0.99	0.77
ATTCTC	0.99	0.82
ATCACT	0.99	0.71
ATCTAA	0.99	0.71
ATCTTA	0.99	0.71
ATCTTG	0.99	0.78
ATCCAA	0.99	0.72
ATCGTA	0.99	0.63
ATCGTT	0.99	0.57
ATGATC	0.99	0.67
ATGATG	0.99	0.75
ATGCTC	0.99	0.76
ATGGTT	0.99	0.44
ACATAT	0.99	0.67
ACATTG	0.99	0.71
ACACTG	0.99	0.84
ACTAAG	0.99	0.67
ACTATG	0.99	0.64
ACCATA	0.99	0.61
AGATTA	0.99	0.85
AGACTC	0.99	0.86
AGTATA	0.99	0.82
AGTATT	0.99	0.75
AGGATT	0.99	0.68
TAAAAA	0.99	0.75
TAATAA	0.99	0.72
TAATTG	0.99	0.81
TAACTA	0.99	0.86
TAAGTA	0.99	0.56
TATAAG	0.99	0.75
TATATG	0.99	0.63
TATACA	0.99	0.67
TATGAA	0.99	0.84
TACAAG	0.99	0.83
TACTAA	0.99	0.73
TACTAG	0.99	0.76
TACTTC	0.99	0.74
TACCTA	0.99	0.83
TACCTT	0.99	0.91
TAGATA	0.99	0.72
TAGCGT	0.99	0.89
TAGGGT	0.99	0.62
TTAATA	0.99	0.64
TTAACT	0.99	0.69
TTATTT	0.99	0.57
TTACTT	0.99	0.76
TTAGTA	0.99	0.53
TTTATT	0.99	0.57
TTTTAT	0.99	0.65
TTCACT	0.99	0.66
TTCTAT	0.99	0.63
TTCTAG	0.99	0.65
TCTTAT	0.99	0.53
TCCTAA	0.99	0.6
TGATAA	0.99	0.73
TGCTAA	0.99	0.64
CAATAT	0.99	0.8
CAATCT	0.99	0.59
CAAGCT	0.99	0.46
CATACA	0.99	0.58
CATACC	0.99	0.63
CACATA	0.99	0.72
CACTTT	0.99	0.8
CACCCT	0.99	0.76
CAGTAT	0.99	0.86
CAGTTT	0.99	0.7
CTAATA	0.99	0.63
CTTAAT	0.99	0.6
CTCCAT	0.99	0.88
CCATAT	0.99	0.72
CGATAT	0.99	0.79
GATATA	0.99	0.77
GATATT	0.99	0.76
GATACA	0.99	0.6
GATTTA	0.99	0.82
GATTCT	0.99	0.51
GATCTT	0.99	0.88
GATGAT	0.99	0.87
GACATA	0.99	0.78
GACTCT	0.99	0.68
GTTAGT	0.99	0.67
GTTCTA	0.99	0.82
GTCATG	0.99	0.68
GTCAGA	0.99	0.7
GTCTCT	0.99	0.63
GTCCCA	0.99	0.56
GTCCCT	0.99	0.51
GCCATA	0.99	0.72
AAATAA	0.98	0.85
AATACA	0.98	0.63
AATAGG	0.98	0.75
AATTTT	0.98	0.77
AATTGT	0.98	0.72
AATCCT	0.98	0.75
AACTAT	0.98	0.85
AACTAG	0.98	0.86
AACTTT	0.98	0.85
AACCTA	0.98	0.9
AAGATC	0.98	0.68
ATAAGA	0.98	0.71
ATAGGA	0.98	0.64
ATAGGT	0.98	0.51
ATTTAG	0.98	0.74
ATTCTG	0.98	0.94
ATCAAA	0.98	0.68
ATGTTA	0.98	0.85
ATGCAT	0.98	0.87
ACATTT	0.98	0.71
ACATTC	0.98	0.51
ACTATA	0.98	0.63
ACTCTA	0.98	0.71
ACTCTT	0.98	0.8
ACGATA	0.98	0.58
ACGCTA	0.98	0.78
AGGCTT	0.98	0.83
TAAATC	0.98	0.75
TAATAC	0.98	0.76
TATTAC	0.98	0.78
TATTTG	0.98	0.72
TATTCA	0.98	0.71
TACACA	0.98	0.62
TACTAC	0.98	0.85
TACTTG	0.98	0.78
TACGGT	0.98	0.86
TAGTAA	0.98	0.89
TAGTTG	0.98	0.8
TTATCT	0.98	0.46
TTATGT	0.98	0.55
TTACAT	0.98	0.85
TTACCT	0.98	0.58
TTAGTT	0.98	0.45
TTTAGT	0.98	0.61
TTCAAA	0.98	0.58
TTCATT	0.98	0.61
TTCTTA	0.98	0.75
TTCCAT	0.98	0.81
TTGAAT	0.98	0.71
TCATAC	0.98	0.6
TCACAT	0.98	0.95
TCACTA	0.98	0.78
TCTAAT	0.98	0.71
TCCTAG	0.98	0.64
TCCTTA	0.98	0.65
TGAAAT	0.98	0.72
TGATAT	0.98	0.73
TGATAG	0.98	0.74
TGTTAT	0.98	0.83
TGTCAA	0.98	0.92
TGCTAT	0.98	0.72
CAAATA	0.98	0.7
CAATTT	0.98	0.71
CATATC	0.98	0.76
CATAGG	0.98	0.77
CATGCT	0.98	0.5
CACGTT	0.98	0.71
CAGAGT	0.98	0.72
CAGTCT	0.98	0.64
CAGGAT	0.98	0.71
CTAATT	0.98	0.69
CTCATA	0.98	0.71
CTCTAT	0.98	0.72
CTCCTA	0.98	0.73
CTGCAT	0.98	0.83
CTGCTA	0.98	0.79
CCATAA	0.98	0.72
CGATAA	0.98	0.77
GAATCT	0.98	0.68
GAAGAT	0.98	0.89
GATTTT	0.98	0.87
GACTAA	0.98	0.73
GAGCAT	0.98	0.95
GTAAAA	0.98	0.64
GTAATA	0.98	0.68
GTATAA	0.98	0.74
GTATCA	0.98	0.64
GTCTAG	0.98	0.69
GTCTGA	0.98	0.77
GTCCTT	0.98	0.71
GTGCAT	0.98	0.83
GCATCA	0.98	0.63
GCTAAA	0.98	0.63
AAAGAT	0.97	0.88
AAAGTG	0.97	0.72
AATAAG	0.97	0.74
AATAGA	0.97	0.79
AATTAG	0.97	0.85
AATCTC	0.97	0.85
AATGTG	0.97	0.78
AACATC	0.97	0.8
AACTAA	0.97	0.83
ATAAAC	0.97	0.66
ATATCC	0.97	0.69
ATATGG	0.97	0.77
ATACCA	0.97	0.78
ATACGA	0.97	0.91
ATAGCT	0.97	0.48
ATTTAT	0.97	0.75
ATCTAT	0.97	0.78
ATCTAG	0.97	0.6
ATCCGA	0.97	0.79
ATGTTC	0.97	0.68
ATGGTA	0.97	0.6
ACATAC	0.97	0.52
ACTATC	0.97	0.68
AGACTG	0.97	0.91
AGTCAT	0.97	0.94
AGTCTT	0.97	0.92
TATAGA	0.97	0.81
TATAGG	0.97	0.83
TATGTG	0.97	0.79
TTATAG	0.97	0.73
TTACAA	0.97	0.79
TTTTAG	0.97	0.53
TTCATA	0.97	0.6
TTCCTA	0.97	0.67
TCACAA	0.97	0.84
TCCAAT	0.97	0.73
TCCTAT	0.97	0.63
TGTCCT	0.97	0.69
CAACTT	0.97	0.88
CATATG	0.97	0.74
CATAGC	0.97	0.79
CATTTA	0.97	0.75
CACTAG	0.97	0.8
CACTTA	0.97	0.82
CTATAG	0.97	0.73
CTTACT	0.97	0.58
CTCAAT	0.97	0.66
CTGAAT	0.97	0.75
CCATCA	0.97	0.58
CGATAC	0.97	0.65
GAAAGT	0.97	0.79
GAATTA	0.97	0.79
GAAGCT	0.97	0.44
GATAAA	0.97	0.66
GACTGT	0.97	0.76
GACGCT	0.97	0.62
GAGTAT	0.97	0.84
GAGTCT	0.97	0.49
GTATAT	0.97	0.84
GTACTA	0.97	0.86
GTTAAT	0.97	0.72
GTTCAA	0.97	0.84
GTCATT	0.97	0.73
GTCATC	0.97	0.75
GTGCTA	0.97	0.79
GCAAAA	0.97	0.77
GCATAT	0.97	0.82
GCATAG	0.97	0.85
GGCCAT	0.97	0.93
AAATAC	0.96	0.73
AAATGT	0.96	0.78
AAACAT	0.96	0.98
AAAGCT	0.96	0.56
AATCTG	0.96	0.92
AACAAA	0.96	0.75
AACTCT	0.96	0.8
ATACGT	0.96	0.87
ATTTAA	0.96	0.76
ATTCAA	0.96	0.83
ATTGTT	0.96	0.53
ATTGTG	0.96	0.7
ATCAGT	0.96	0.72
ATCTAC	0.96	0.77
ATCTTT	0.96	0.74
ATCTTC	0.96	0.69
ATCCTC	0.96	0.66
ATCCCA	0.96	0.71
ACATCA	0.96	0.64
ACAGTA	0.96	0.51
ACTAAA	0.96	0.6
ACCATT	0.96	0.69
ACCTAA	0.96	0.62
ACCTTA	0.96	0.74
ACGATC	0.96	0.38
AGCATA	0.96	0.78
TAAAAC	0.96	0.64
TATATC	0.96	0.72
TATACC	0.96	0.58
TATTTC	0.96	0.72
TATCAA	0.96	0.86
TAGCTA	0.96	0.9
TTATAC	0.96	0.67
TTTCAA	0.96	0.86
TTCTAC	0.96	0.66
TTCTGT	0.96	0.61
TCAATA	0.96	0.67
TCATCA	0.96	0.52
TCTAAG	0.96	0.63
TCCATA	0.96	0.6
TGTATA	0.96	0.79
TGTTCT	0.96	0.48
TGTCTT	0.96	0.85
CAATAA	0.96	0.82
CACTAA	0.96	0.79
CAGTGT	0.96	0.75
CTAATG	0.96	0.7
CTAAGT	0.96	0.71
CTATCT	0.96	0.51
CTCACT	0.96	0.66
CTCTAA	0.96	0.64
CCATAC	0.96	0.61
GAATAA	0.96	0.88
GAATGT	0.96	0.77
GACACA	0.96	0.65
GACTTT	0.96	0.84
GAGGAT	0.96	0.74
GTAATT	0.96	0.7
GTATCT	0.96	0.62
GTAGTA	0.96	0.6
GTTATT	0.96	0.68
GTCTGT	0.96	0.75
GCCAAA	0.96	0.61
AAACTC	0.95	0.84
AAAGTC	0.95	0.71
AATAGC	0.95	0.76
AATGTA	0.95	0.76
AACGTT	0.95	0.8
AAGCAT	0.95	0.89
ATAAAG	0.95	0.75
ATATCG	0.95	0.75
ATTTTT	0.95	0.77
ATTTTG	0.95	0.77
ATTCAT	0.95	0.9
ATTGTA	0.95	0.6
ATGTTT	0.95	0.63
ATGTTG	0.95	0.83
ACAAAA	0.95	0.68
ACAACA	0.95	0.68
AGATAT	0.95	0.79
AGATTC	0.95	0.67
AGTAAT	0.95	0.74
TAAAAG	0.95	0.78
TAAATG	0.95	0.72
TAAACA	0.95	0.62
TAATCA	0.95	0.66
TAATGA	0.95	0.84
TAAGAA	0.95	0.77
TATCCA	0.95	0.78
TATGTC	0.95	0.67
TACATC	0.95	0.76
TAGTGA	0.95	0.81
TTAGCT	0.95	0.42
TTTATA	0.95	0.64
TTTCCT	0.95	0.52
TCAAAA	0.95	0.65
TCAATC	0.95	0.54
TCTAAA	0.95	0.65
TCTCAT	0.95	0.86
TCCATC	0.95	0.71
TCCTTT	0.95	0.55
TGTACT	0.95	0.58
TGTAGT	0.95	0.76
TGGTAT	0.95	0.86
CAAGTT	0.95	0.45
CATACG	0.95	0.7
CATCGT	0.95	0.86
CACATC	0.95	0.81
CAGCAT	0.95	0.94
CAGCCT	0.95	0.69
CTATTA	0.95	0.69
CTACAA	0.95	0.79
CTACAT	0.95	0.91
CTAGTA	0.95	0.58
CTTCAT	0.95	0.84
CTCTCT	0.95	0.58
CCTAAA	0.95	0.6
GATACC	0.95	0.55
GATTGT	0.95	0.74
GACATC	0.95	0.75
GACGTT	0.95	0.77
GTAAAT	0.95	0.64
GTATAG	0.95	0.82
GTATTA	0.95	0.74
GTTTAA	0.95	0.75
GTTCTT	0.95	0.72
GTCTAC	0.95	0.65
GTCGAT	0.95	0.78
GCATAC	0.95	0.68
GGCCAA	0.95	0.86
AAAACT	0.94	0.56
AAATTC	0.94	0.66
AAATCT	0.94	0.61
AATAAC	0.94	0.73
AATACC	0.94	0.6
AATGCT	0.94	0.62
AATGGT	0.94	0.63
AACTTG	0.94	0.82
AACTGT	0.94	0.86
AAGTTT	0.94	0.6
AAGCTA	0.94	0.81
ATACCC	0.94	0.66
ATAGAA	0.94	0.74
ATTAAA	0.94	0.69
ATTTAC	0.94	0.71
ATGCCT	0.94	0.7
ACCATC	0.94	0.51
AGATTT	0.94	0.8
AGTTAT	0.94	0.88
AGTTTT	0.94	0.77
AGTCAA	0.94	0.92
AGCATT	0.94	0.76
AGGATC	0.94	0.67
TAATGG	0.94	0.8
TATTCC	0.94	0.58
TATGAG	0.94	0.87
TACTCA	0.94	0.68
TACTGA	0.94	0.82
TAGTCA	0.94	0.63
TTAATG	0.94	0.63
TTCTTT	0.94	0.67
TCATTG	0.94	0.68
TCTTAG	0.94	0.52
TGTTAA	0.94	0.78
TGTCTA	0.94	0.81
TGCATT	0.94	0.72
CAAATC	0.94	0.73
CAATGG	0.94	0.76
CATCTA	0.94	0.86
CACAAA	0.94	0.67
CTACTA	0.94	0.9
CTCAAA	0.94	0.53
CCATTA	0.94	0.71
GAAATA	0.94	0.6
GATAAG	0.94	0.66
GATCTA	0.94	0.9
GATGCT	0.94	0.38
GACTTA	0.94	0.82
GTAATG	0.94	0.7
GTACAA	0.94	0.86
GTACAT	0.94	0.95
GTTTCT	0.94	0.44
GTGAAT	0.94	0.71
GCTATA	0.94	0.72
GCCTAA	0.94	0.67
GGATAA	0.94	0.85
GGTATA	0.94	0.76
GGCTAA	0.94	0.76
AAAACA	0.93	0.55
AAATGA	0.93	0.79
AAACTG	0.93	0.95
AATCAA	0.93	0.92
AATGTC	0.93	0.82
AACGCT	0.93	0.82
AAGACT	0.93	0.57
ATAAGG	0.93	0.81
ATCTCT	0.93	0.64
ATGAAT	0.93	0.74
ACAGTG	0.93	0.39
ACTATT	0.93	0.73
ACCATG	0.93	0.6
AGATAC	0.93	0.74
AGATTG	0.93	0.87
AGTAAA	0.93	0.75
AGTATC	0.93	0.79
AGTCTA	0.93	0.84
AGTCTC	0.93	0.77
AGCATC	0.93	0.8
AGGATA	0.93	0.72
TAAGTC	0.93	0.61
TATAGC	0.93	0.72
TACGTA	0.93	0.66
TTAAGT	0.93	0.68
TTATCA	0.93	0.59
TTTTTA	0.93	0.7
TTTGTT	0.93	0.54
TTCTCT	0.93	0.68
TCATTT	0.93	0.51
TCTATA	0.93	0.63
TCTCTA	0.93	0.72
TGTATT	0.93	0.7
TGTTTT	0.93	0.75
TGTCCA	0.93	0.77
CAAAAA	0.93	0.79
CAATAG	0.93	0.79
CAATTA	0.93	0.71
CAACCT	0.93	0.71
CATTAG	0.93	0.73
CACTCC	0.93	0.66
CACCTT	0.93	0.83
CTAACA	0.93	0.65
CTATCA	0.93	0.7
CTATGT	0.93	0.64
CTAGAA	0.93	0.79
CTTAAA	0.93	0.6
CTCCCT	0.93	0.63
CCAAAA	0.93	0.77
CGTTAT	0.93	0.71
GAAAAA	0.93	0.75
GAATTT	0.93	0.72
GATAAC	0.93	0.64
GTTTCA	0.93	0.63
GTCTTA	0.93	0.67
GTCTCC	0.93	0.43
GTCGTA	0.93	0.59
GCATTA	0.93	0.71
GCTAAG	0.93	0.6
GGTCAA	0.93	0.87
AATTAA	0.92	0.82
AATTAC	0.92	0.81
AATTTC	0.92	0.77
AATTCA	0.92	0.71
AAGATG	0.92	0.68
ATATGC	0.92	0.69
ATTTTC	0.92	0.66
ATTCCA	0.92	0.75
ATCACA	0.92	0.61
ATGTAA	0.92	0.82
ATGTAT	0.92	0.75
ATGTCA	0.92	0.63
ATGCAA	0.92	0.84
ACCCTA	0.92	0.85
ACGATG	0.92	0.5
AGTATG	0.92	0.72
AGGCTA	0.92	0.91
TATTGA	0.92	0.77
TATCTC	0.92	0.8
TATCTG	0.92	0.89
TACTGG	0.92	0.82
TAGAAA	0.92	0.67
TAGTAC	0.92	0.65
TTATGA	0.92	0.65
TTTAAA	0.92	0.67
TTTTCT	0.92	0.37
TTCACA	0.92	0.62
TCCACA	0.92	0.63
TGACAT	0.92	0.93
CAAACA	0.92	0.68
CTAGAT	0.92	0.66
CTCACA	0.92	0.66
CTCTAG	0.92	0.65
CTCTTA	0.92	0.72
CTCCAA	0.92	0.77
CTCCGA	0.92	0.72
CCACAA	0.92	0.94
CCCTTA	0.92	0.7
CCGAAA	0.92	0.65
CCGATA	0.92	0.54
GAATAG	0.92	0.82
GATACG	0.92	0.78
GATAGG	0.92	0.71
GAGATA	0.92	0.7
GTAACT	0.92	0.73
GTTTTA	0.92	0.84
GTCAAC	0.92	0.61
GTCCGT	0.92	0.79
GCAATC	0.92	0.67
GCAATG	0.92	0.77
AAATGG	0.91	0.81
AATTTG	0.91	0.68
AACTTC	0.91	0.83
ATCTGT	0.91	0.68
ATCCCT	0.91	0.7
ATGTAG	0.91	0.94
ATGGTG	0.91	0.64
ACTTAA	0.91	0.7
ACTTAG	0.91	0.67
ACTTTT	0.91	0.72
ACGCTT	0.91	0.76
AGATCA	0.91	0.63
AGACAT	0.91	0.94
AGAGTA	0.91	0.62
AGAGTT	0.91	0.59
TATTGG	0.91	0.8
TACAGA	0.91	0.83
TAGGTA	0.91	0.58
TTAAAA	0.91	0.7
TTACGT	0.91	0.84
TTCTCA	0.91	0.53
TTCCTT	0.91	0.68
TCAAAG	0.91	0.74
TCATGA	0.91	0.61
TCTAGT	0.91	0.54
TCTTTA	0.91	0.56
TCCAAA	0.91	0.71
TCCCAT	0.91	0.93
TGCAAA	0.91	0.65
CAAAAG	0.91	0.81
CAATCC	0.91	0.55
CAACTA	0.91	0.88
CATAGA	0.91	0.8
CACACA	0.91	0.68
CTGTCA	0.91	0.64
CCATCC	0.91	0.52
CCCCAT	0.91	0.93
CCGAAT	0.91	0.7
CGACAA	0.91	0.9
CGACAT	0.91	0.95
GAAATC	0.91	0.71
GAACCT	0.91	0.73
GATATC	0.91	0.63
GATATG	0.91	0.66
GATAGA	0.91	0.65
GATCGT	0.91	0.83
GACCCT	0.91	0.75
GTATTT	0.91	0.75
GTTATA	0.91	0.69
GTCCGA	0.91	0.79
GTCGTT	0.91	0.65
GCTACA	0.91	0.64
GCCTTA	0.91	0.8
AAATCA	0.9	0.65
AATCGT	0.9	0.84
AATGAA	0.9	0.82
AACAGT	0.9	0.86
AAGGAT	0.9	0.7
ATTAGT	0.9	0.73
ATCCGT	0.9	0.81
ATCGTG	0.9	0.63
ACACAA	0.9	0.87
ACTTTA	0.9	0.7
AGACAA	0.9	0.9
AGTAGT	0.9	0.81
AGTTTA	0.9	0.93
TAAACC	0.9	0.56
TAAAGA	0.9	0.75
TAATTC	0.9	0.73
TAAGTG	0.9	0.63
TTATGG	0.9	0.68
TTAGGT	0.9	0.52
TTTTAA	0.9	0.61
TTCAGT	0.9	0.7
TTCTGA	0.9	0.6
TTCCAA	0.9	0.66
TCAGAA	0.9	0.69
TCTAAC	0.9	0.48
TCTTTT	0.9	0.51
TGCATA	0.9	0.72
TGCCAT	0.9	0.86
TGGTAG	0.9	0.89
CAAATG	0.9	0.79
CAATAC	0.9	0.75
CAATTG	0.9	0.81
CAATGA	0.9	0.73
CACAAC	0.9	0.73
CACATG	0.9	0.73
CTAATC	0.9	0.73
CTTATT	0.9	0.56
CTTCAA	0.9	0.79
CTCTCA	0.9	0.64
CTCCTT	0.9	0.75
CCCAAA	0.9	0.68
CCCATA	0.9	0.58
CCCCAA	0.9	0.9
CGATTA	0.9	0.74
CGATCA	0.9	0.71
CGCTAA	0.9	0.77
CGCCAA	0.9	0.86
GAAATG	0.9	0.68
GAATTG	0.9	0.75
GAATCA	0.9	0.51
GAACTT	0.9	0.83
GAAGTT	0.9	0.57
GATGTT	0.9	0.6
GACAAC	0.9	0.62
GAGCCT	0.9	0.62
GTCACC	0.9	0.6
GTCCTC	0.9	0.59
GTGCAA	0.9	0.81
GCACAA	0.9	0.92
GGTCAT	0.9	0.9
GGCTAT	0.9	0.76
AAACAA	0.89	0.9
AAACCT	0.89	0.82
AAGTTA	0.89	0.84
ATAACG	0.89	0.71
ATACAG	0.89	0.99
ATAGCA	0.89	0.55
ATTGTC	0.89	0.59
ATCTCA	0.89	0.68
ATGACT	0.89	0.61
ATGCCA	0.89	0.73
ACTAAT	0.89	0.72
ACTCAA	0.89	0.87
ACTCTC	0.89	0.73
ACTCTG	0.89	0.91
AGCCAT	0.89	0.92
AGCCTT	0.89	0.93
TAATGC	0.89	0.71
TAACAA	0.89	0.9
TAAGGA	0.89	0.72
TATACG	0.89	0.69
TACTCC	0.89	0.71
TACTGC	0.89	0.83
TTAGTG	0.89	0.55
TTCCCT	0.89	0.57
TTCGAT	0.89	0.73
TCAATG	0.89	0.55
TCATTC	0.89	0.52
TCTTAA	0.89	0.55
TCTCAA	0.89	0.76
TCCATT	0.89	0.58
TGTTCA	0.89	0.71
TGTGAT	0.89	0.79
TGCACT	0.89	0.65
CAAAAC	0.89	0.66
CAATCA	0.89	0.66
CATCAA	0.89	0.88
CACCGT	0.89	0.89
CTAAAC	0.89	0.6
CTATCC	0.89	0.56
CTATGA	0.89	0.76
CTGTAA	0.89	0.79
CCAATA	0.89	0.62
CCACTA	0.89	0.85
CCCTAA	0.89	0.64
CCGACA	0.89	0.58
GAAACA	0.89	0.65
GAATAC	0.89	0.66
GAATCC	0.89	0.65
GATGGT	0.89	0.67
GACATG	0.89	0.74
GTATAC	0.89	0.55
GTCAAG	0.89	0.65
GTGTCA	0.89	0.61
GCAACA	0.89	0.71
GCTATG	0.89	0.69
GCCGAA	0.89	0.73
GGCATA	0.89	0.84
AAAAAA	0.88	0.77
AATACG	0.88	0.67
AAGTTG	0.88	0.77
ATAGGG	0.88	0.67
ATTACT	0.88	0.63
ATCGAT	0.88	0.8
ATCGTC	0.88	0.59
AGTCCA	0.88	0.82
AGCCTA	0.88	0.88
TAACTG	0.88	0.91
TAACCA	0.88	0.77
TAAGAG	0.88	0.86
TATTGC	0.88	0.78
TATCAC	0.88	0.83
TACCAA	0.88	0.85
TAGTTC	0.88	0.69
TTAATC	0.88	0.6
TTAACA	0.88	0.7
TTTTTT	0.88	0.61
TTTTGT	0.88	0.64
TTTCTC	0.88	0.69
TTTCCA	0.88	0.61
TTTGAT	0.88	0.7
TTGTAA	0.88	0.8
TCTTCT	0.88	0.6
TGAATA	0.88	0.67
TGATAC	0.88	0.66
TGTTGT	0.88	0.84
TGCTAC	0.88	0.71
CATTTG	0.88	0.69
CACTCA	0.88	0.75
CAGATA	0.88	0.7
CAGCTT	0.88	0.82
CTTAGT	0.88	0.65
CTCATT	0.88	0.67
CCACAT	0.88	0.96
CCTAAT	0.88	0.6
CCGCAT	0.88	0.88
CGTAAA	0.88	0.7
GATTAA	0.88	0.8
GTAACA	0.88	0.63
GTATGA	0.88	0.68
GTTACA	0.88	0.62
GTTTAT	0.88	0.74
GTTTGT	0.88	0.8
GTTCCT	0.88	0.53
GTCACG	0.88	0.73
GCAATA	0.88	0.62
GCATTC	0.88	0.65
GCCATC	0.88	0.67
GGCAAA	0.88	0.73
AAATCC	0.87	0.66
AATCCA	0.87	0.79
AACCTC	0.87	0.89
AACGTA	0.87	0.85
AAGCTC	0.87	0.77
ATAAGC	0.87	0.68
ATTACA	0.87	0.67
ATCAGA	0.87	0.74
ATGGTC	0.87	0.76
ACAGTC	0.87	0.41
ACTAAC	0.87	0.59
ACTACA	0.87	0.68
ACTAGT	0.87	0.55
ACCCTT	0.87	0.87
AGTTAA	0.87	0.8
AGTTAG	0.87	0.84
AGCTAA	0.87	0.79
TATGGA	0.87	0.75
TTGTAT	0.87	0.81
TCCTAC	0.87	0.47
TCCTTC	0.87	0.7
TGGCAT	0.87	0.97
CAAACC	0.87	0.6
CAATCG	0.87	0.74
CATTCC	0.87	0.63
CACAAG	0.87	0.78
CTAAGA	0.87	0.59
CTACCT	0.87	0.66
CTACGA	0.87	0.79
CTTATA	0.87	0.66
CTTACA	0.87	0.7
CTCTAC	0.87	0.64
CTGCAA	0.87	0.8
CCAATG	0.87	0.62
CCCACA	0.87	0.7
CCGCAA	0.87	0.87
CGAAAA	0.87	0.73
CGTATA	0.87	0.69
CGTCAT	0.87	0.95
GAAAAC	0.87	0.53
GATCCA	0.87	0.73
GACTAC	0.87	0.73
GAGAAA	0.87	0.65
GTAAGT	0.87	0.8
GTAGAA	0.87	0.76
GTTTCC	0.87	0.42
GTCTTT	0.87	0.78
GTCGAA	0.87	0.66
GTGTAT	0.87	0.8
GTGCTT	0.87	0.74
GCTAAT	0.87	0.73
GCTTTA	0.87	0.71
GCCACA	0.87	0.66
GGATAT	0.87	0.89
AAAAGT	0.86	0.7
AAATCG	0.86	0.79
ATAACC	0.86	0.59
ATACAC	0.86	0.88
ATCTGA	0.86	0.63
ATGAGT	0.86	0.64
ACAAAG	0.86	0.78
ACATCC	0.86	0.58
ACATGA	0.86	0.74
ACCTTT	0.86	0.6
TACATG	0.86	0.75
TACACC	0.86	0.72
TAGTGC	0.86	0.74
TTATTG	0.86	0.73
TTACCA	0.86	0.71
TCAAAC	0.86	0.5
TCAATT	0.86	0.62
TCAACT	0.86	0.54
TCATGG	0.86	0.66
TCACTT	0.86	0.74
TCTCCA	0.86	0.68
TCCTCA	0.86	0.64
TCGTTA	0.86	0.67
TGATTA	0.86	0.71
TGTAAA	0.86	0.78
TGTTAC	0.86	0.75
TGTTAG	0.86	0.82
TGTCGT	0.86	0.83
TGCTTA	0.86	0.85
CAATGC	0.86	0.67
CATTAA	0.86	0.62
CACTTG	0.86	0.74
CAGTCA	0.86	0.58
CAGGTT	0.86	0.52
CTTTAA	0.86	0.53
CTTCTA	0.86	0.69
CTCAGT	0.86	0.66
CTGCTT	0.86	0.72
CCCAAT	0.86	0.71
CGAAAT	0.86	0.69
CGAATA	0.86	0.7
CGCTAT	0.86	0.72
GAAAAG	0.86	0.78
GAATCG	0.86	0.86
GAACTA	0.86	0.96
GATTCA	0.86	0.68
GACAAG	0.86	0.75
GAGCTT	0.86	0.79
GTATGT	0.86	0.72
GTTACT	0.86	0.51
GTTCTC	0.86	0.68
GTCGCT	0.86	0.54
GCCCAA	0.86	0.88
GGCAAT	0.86	0.85
AAAAAG	0.85	0.8
AAATGC	0.85	0.69
AAACCA	0.85	0.76
AACTCA	0.85	0.69
AAGAGT	0.85	0.72
AAGCCT	0.85	0.78
ATTAGA	0.85	0.69
ATTTCT	0.85	0.56
ATTTGT	0.85	0.66
ACAAAT	0.85	0.85
ACAAAC	0.85	0.44
ACAGTT	0.85	0.48
ACTTAT	0.85	0.72
AGAAAA	0.85	0.78
AGAGTC	0.85	0.58
AGTAAG	0.85	0.83
AGTACA	0.85	0.66
TATTCG	0.85	0.74
TATGAC	0.85	0.81
TACTCG	0.85	0.8
TACGAA	0.85	0.81
TCTATT	0.85	0.72
TCTTAC	0.85	0.64
TCTCCT	0.85	0.56
TCCTTG	0.85	0.57
TGCTTT	0.85	0.83
TGGAAT	0.85	0.76
CATTAC	0.85	0.7
CATTTC	0.85	0.84
CATCCA	0.85	0.72
CATGAA	0.85	0.8
CTAAAG	0.85	0.72
CTACCA	0.85	0.82
CTTTAG	0.85	0.54
CTCATC	0.85	0.72
CCAAAT	0.85	0.76
CCATCG	0.85	0.75
CCTAAG	0.85	0.61
CCTATA	0.85	0.6
CGTAAT	0.85	0.68
GAATTC	0.85	0.67
GACACC	0.85	0.76
GACTAG	0.85	0.77
GAGTTT	0.85	0.61
GAGTCA	0.85	0.62
GTATCC	0.85	0.54
GTAGCT	0.85	0.45
GTTAAA	0.85	0.69
GTTTAG	0.85	0.68
GTTCTG	0.85	0.88
GTGCCT	0.85	0.61
GCTAGT	0.85	0.55
GCGATA	0.85	0.51
GGATAG	0.85	0.91
GGTCCA	0.85	0.63
AATGAG	0.84	0.83
AACCTG	0.84	0.95
ATACGG	0.84	0.92
ATCACC	0.84	0.52
ACTAGA	0.84	0.64
ACTCAT	0.84	0.86
ACGCTC	0.84	0.73
AGAAAT	0.84	0.76
AGTCTG	0.84	0.89
AGCTAG	0.84	0.86
AGGCAT	0.84	0.93
TAATCC	0.84	0.63
TAAGCA	0.84	0.48
TATCAG	0.84	0.95
TACACG	0.84	0.77
TTAGAA	0.84	0.79
TTTCTG	0.84	0.9
TTCATC	0.84	0.71
TTCTTG	0.84	0.7
TCAACA	0.84	0.63
TCATGT	0.84	0.5
TCTATG	0.84	0.54
TCGATA	0.84	0.63
TGAATT	0.84	0.64
TGCTAG	0.84	0.78
CAATTC	0.84	0.68
CATGTA	0.84	0.75
CAGTAG	0.84	0.89
CTATGG	0.84	0.64
CTAGTG	0.84	0.59
CTTTAC	0.84	0.64
CTTTCT	0.84	0.4
CTGTAT	0.84	0.77
CCATTT	0.84	0.66
CCATTC	0.84	0.48
CGTTAA	0.84	0.74
CGTTCT	0.84	0.5
CGCAAA	0.84	0.63
GAATGG	0.84	0.78
GAACGT	0.84	0.91
GAGTTA	0.84	0.79
GTACTT	0.84	0.82
GTAGAT	0.84	0.82
GTTATG	0.84	0.61
GCTATT	0.84	0.67
GGCCGA	0.84	0.8
AATCAG	0.83	0.92
ATAGAG	0.83	0.86
ATAGCC	0.83	0.58
ATCTCC	0.83	0.63
ATGTGT	0.83	0.75
ACATCG	0.83	0.77
ACTTAC	0.83	0.72
ACCTAG	0.83	0.66
ACCCAT	0.83	0.89
ACGACA	0.83	0.64
AGTCCT	0.83	0.76
AGCTTA	0.83	0.94
TTATCC	0.83	0.48
TTATGC	0.83	0.64
TTTTTG	0.83	0.7
TTTGTA	0.83	0.53
TCATCG	0.83	0.65
TCTACT	0.83	0.56
TCTGAT	0.83	0.64
TCCAAG	0.83	0.76
TGACAA	0.83	0.87
TGTTTA	0.83	0.89
CATTCA	0.83	0.68
CAGGCT	0.83	0.61
CTAACC	0.83	0.62
CTATTT	0.83	0.57
CTACTT	0.83	0.81
CTAGGA	0.83	0.63
CTTAAG	0.83	0.55
CTCTCC	0.83	0.5
CTCCCA	0.83	0.52
CCAATC	0.83	0.64
CCTTAA	0.83	0.52
CCCATC	0.83	0.62
CGCATA	0.83	0.72
CGGCAT	0.83	0.9
GAAACC	0.83	0.53
GAACAA	0.83	0.93
GATAGC	0.83	0.71
GATTAC	0.83	0.81
GTATTG	0.83	0.79
GTAGTG	0.83	0.77
GTCTTC	0.83	0.63
GTGATA	0.83	0.76
GCTTAT	0.83	0.7
GCTCAA	0.83	0.79
GCGACA	0.83	0.55
AATTCC	0.82	0.63
AACTAC	0.82	0.87
AACCCT	0.82	0.87
AAGTAG	0.82	0.91
AAGTGT	0.82	0.67
ATTCCT	0.82	0.6
ATTGGT	0.82	0.57
ATCAAG	0.82	0.71
ATGACA	0.82	0.52
ATGTGA	0.82	0.79
ACACCA	0.82	0.76
ACTCCA	0.82	0.58
ACTGTT	0.82	0.51
AGTTCA	0.82	0.75
TAGTGG	0.82	0.84
TTAGGA	0.82	0.68
TTTATC	0.82	0.61
TTTCAC	0.82	0.71
TGTCAC	0.82	0.8
TGTGTT	0.82	0.62
TGCATC	0.82	0.8
TGGTAA	0.82	0.88
CATTCG	0.82	0.78
CACTGC	0.82	0.82
CTGATA	0.82	0.65
CCATCT	0.82	0.52
CCTACA	0.82	0.63
CCTTAG	0.82	0.54
CCCGAT	0.82	0.97
CGATCT	0.82	0.54
CGTTTT	0.82	0.72
CGTCAA	0.82	0.92
CGCAAT	0.82	0.78
CGCTAC	0.82	0.74
GATTAG	0.82	0.8
GATTTC	0.82	0.8
GACTCA	0.82	0.67
GACCGT	0.82	0.85
GAGATC	0.82	0.64
GTACCA	0.82	0.84
GTTTAC	0.82	0.73
GTTTTT	0.82	0.71
GTTCCA	0.82	0.63
GTGTTA	0.82	0.8
GTGCCA	0.82	0.69
GCTATC	0.82	0.67
GCCCAT	0.82	0.93
GGGCAT	0.82	0.94
AAGTTC	0.81	0.52
AAGTCT	0.81	0.68
ATTTCA	0.81	0.67
ATTCAG	0.81	0.94
ACCTTG	0.81	0.58
ACGTTA	0.81	0.57
AGTTTG	0.81	0.83
AGCCAA	0.81	0.88
AGCCCA	0.81	0.83
TAGTCC	0.81	0.57
TTACTG	0.81	0.92
TTACGA	0.81	0.84
TTTATG	0.81	0.44
TTTACA	0.81	0.59
TCATCC	0.81	0.58
TCATGC	0.81	0.57
TCTAGG	0.81	0.6
TCTCAC	0.81	0.65
TCTCTT	0.81	0.79
TCCACT	0.81	0.62
TCCGAA	0.81	0.79
TCCGAT	0.81	0.87
TGGTAC	0.81	0.77
CATGTC	0.81	0.68
CTATCG	0.81	0.57
CTTAAC	0.81	0.56
CTTATG	0.81	0.64
CTTTAT	0.81	0.58
CTCTGA	0.81	0.66
CCATTG	0.81	0.79
CCTTAT	0.81	0.59
CCGCCA	0.81	0.62
CGATTT	0.81	0.69
GATTCC	0.81	0.67
GACCTT	0.81	0.88
GTAAGA	0.81	0.74
GTCCAG	0.81	0.88
GTCCTG	0.81	0.89
GCATTG	0.81	0.67
GCTAAC	0.81	0.71
GCCAAT	0.81	0.8
GCCGAT	0.81	0.92
GGACAA	0.81	0.94
GGTAAA	0.81	0.82
GGTTAT	0.81	0.82
GGCTAG	0.81	0.8
AACTCC	0.8	0.85
AAGCTG	0.8	0.92
ATCGAA	0.8	0.75
ATCGCA	0.8	0.6
ATGTGC	0.8	0.64
ACAACT	0.8	0.73
ACACAT	0.8	0.97
ACGAAT	0.8	0.61
AGTTAC	0.8	0.8
AGTTTC	0.8	0.72
AGCATG	0.8	0.8
AGGATG	0.8	0.64
TAATCG	0.8	0.76
TAACTC	0.8	0.79
TTCTTC	0.8	0.65
TTCGTA	0.8	0.56
TTCGTT	0.8	0.58
TTGTAG	0.8	0.88
TCACAG	0.8	0.94
TCACCA	0.8	0.77
TCTATC	0.8	0.68
CACGGT	0.8	0.76
CAGTTA	0.8	0.77
CTACTG	0.8	0.88
CTAGTC	0.8	0.61
CTCAGA	0.8	0.7
CCATGA	0.8	0.69
CCTATC	0.8	0.61
CGCCCA	0.8	0.69
GAATGA	0.8	0.81
GAATGC	0.8	0.62
GATCAA	0.8	0.92
GTAATC	0.8	0.61
GTACGA	0.8	0.91
GTTGTT	0.8	0.61
GTCTTG	0.8	0.71
GTCCAC	0.8	0.54
GTCGCA	0.8	0.53
GTGATT	0.8	0.66
GCAAAG	0.8	0.81
GCAAGA	0.8	0.69
GCATTT	0.8	0.68
GCTTAC	0.8	0.69
GCTCTA	0.8	0.74
GCCTAG	0.8	0.7
GGATAC	0.8	0.74
GGTATT	0.8	0.75
AATTGG	0.79	0.73
ATCGCT	0.79	0.55
ATGTAC	0.79	0.76
ATGTCT	0.79	0.52
ACTGAA	0.79	0.72
AGCAAT	0.79	0.82
AGCCTC	0.79	0.81
TAAACG	0.79	0.74
TAAGAC	0.79	0.64
TTTGTG	0.79	0.64
TTGATT	0.79	0.66
TTGCAT	0.79	0.87
TCACTC	0.79	0.78
TGATTT	0.79	0.64
TGATCA	0.79	0.58
TGCTCT	0.79	0.83
TGCCAA	0.79	0.79
TGGTCT	0.79	0.6
CACTTC	0.79	0.71
CACTGA	0.79	0.75
CACCTA	0.79	0.78
CAGATC	0.79	0.63
CTATTG	0.79	0.72
CTCGAT	0.79	0.7
CTGATT	0.79	0.67
CTGACT	0.79	0.68
CCAACA	0.79	0.66
CCCTAT	0.79	0.63
CCCTAG	0.79	0.63
CGCTTA	0.79	0.8
CGCCCT	0.79	0.73
GAACCA	0.79	0.79
GAAGGT	0.79	0.63
GATCAG	0.79	0.98
GATCTC	0.79	0.88
GACAGA	0.79	0.79
GTAGTT	0.79	0.59
GTGTAA	0.79	0.82
GTGTCT	0.79	0.48
GCTTAA	0.79	0.59
GCCAAG	0.79	0.75
GCCTAC	0.79	0.74
GGCATC	0.79	0.79
GGCACA	0.79	0.76
AATTGA	0.78	0.8
AATCAC	0.78	0.86
AACACA	0.78	0.71
ATTCAC	0.78	0.81
ATGAAA	0.78	0.67
ACTTTC	0.78	0.7
ACCAAA	0.78	0.74
ACGTTT	0.78	0.52
ACGTTC	0.78	0.31
AGAACA	0.78	0.57
AGAGAA	0.78	0.83
AGTTCT	0.78	0.57
AGTCAC	0.78	0.87
TAAGCC	0.78	0.6
TTCAAC	0.78	0.57
TTCAGA	0.78	0.58
TTCCGA	0.78	0.62
TCACAC	0.78	0.85
TCACTG	0.78	0.86
TCTACA	0.78	0.69
TCTCAG	0.78	0.86
TCCCAA	0.78	0.83
TGAGAT	0.78	0.86
TGTATG	0.78	0.73
TGTGCT	0.78	0.5
CATCTG	0.78	0.87
CACTAC	0.78	0.78
CAGCTA	0.78	0.87
CTAACG	0.78	0.82
CTAGTT	0.78	0.56
CCACAC	0.78	0.84
CCTAAC	0.78	0.6
CCGTCA	0.78	0.56
CCGCTA	0.78	0.77
CGAATT	0.78	0.65
CGAAGA	0.78	0.73
CGACTA	0.78	0.85
CGAGAA	0.78	0.71
CGTTAC	0.78	0.7
GACACG	0.78	0.72
GAGACA	0.78	0.69
GAGTAG	0.78	0.87
GTACCT	0.78	0.64
GTCAGG	0.78	0.69
GTGACT	0.78	0.56
GTGTAG	0.78	0.83
GCATCT	0.78	0.63
GCATCC	0.78	0.63
GCACTA	0.78	0.83
GGTTAA	0.78	0.89
GGTTAG	0.78	0.85
GGCTAC	0.78	0.71
ATTAAG	0.77	0.54
ATCAAC	0.77	0.59
ATGCGA	0.77	0.88
ATGGCT	0.77	0.51
ACATCT	0.77	0.59
ACTACT	0.77	0.69
ACCGAT	0.77	0.87
AGAAGA	0.77	0.76
AGTAAC	0.77	0.72
AGCTAT	0.77	0.88
TACCCA	0.77	0.76
TAGGAA	0.77	0.65
TTATCG	0.77	0.72
TTAGTC	0.77	0.6
TTTTAC	0.77	0.7
TTCTGC	0.77	0.67
TTCCCA	0.77	0.51
TCGAAA	0.77	0.63
TGAACT	0.77	0.65
TGTCTC	0.77	0.81
CAAAGA	0.77	0.71
CAACGT	0.77	0.91
CATCTC	0.77	0.81
CTAGCT	0.77	0.45
CTCTGT	0.77	0.66
CCATGC	0.77	0.55
CCATGG	0.77	0.75
CCGATC	0.77	0.6
CGATCC	0.77	0.63
CGAGAT	0.77	0.79
CGTCCT	0.77	0.55
CGCCAC	0.77	0.84
GTTCAG	0.77	0.88
GTTCGT	0.77	0.7
GTCCCC	0.77	0.45
GTGGTA	0.77	0.64
GCACAT	0.77	0.93
GCCATT	0.77	0.73
GGAAAA	0.77	0.73
GGTCTA	0.77	0.87
AACTGA	0.76	0.9
AACCCA	0.76	0.87
ATACCG	0.76	0.85
ATTTGA	0.76	0.72
ATCCAG	0.76	0.88
ACATGG	0.76	0.81
ACTGAT	0.76	0.77
ACCCAA	0.76	0.85
ACCCTC	0.76	0.7
ACGAAA	0.76	0.57
ACGCAT	0.76	0.88
AGTTGT	0.76	0.81
AGTGTT	0.76	0.56
AGCTTT	0.76	0.77
TAAAGG	0.76	0.79
TAGAAC	0.76	0.45
TTACTC	0.76	0.72
TTTAAC	0.76	0.51
TTTAAG	0.76	0.6
TTTCGT	0.76	0.77
TTGCTA	0.76	0.87
TCATCT	0.76	0.48
TGTCAG	0.76	0.93
TGCGAT	0.76	0.8
CAAGGT	0.76	0.52
CATGTG	0.76	0.64
CACAGA	0.76	0.87
CAGTCC	0.76	0.62
CTTATC	0.76	0.69
CTTTCA	0.76	0.66
CTCATG	0.76	0.66
CTGTCT	0.76	0.49
CTGCCT	0.76	0.62
CCAATT	0.76	0.69
CCAAGA	0.76	0.67
CCTTAC	0.76	0.65
CCTTTA	0.76	0.71
CCGAGA	0.76	0.56
CGAATC	0.76	0.64
CGTTAG	0.76	0.82
GAAAGA	0.76	0.76
GCAAAT	0.76	0.71
GCATCG	0.76	0.75
GCTTAG	0.76	0.72
GCTCCA	0.76	0.75
GCCTAT	0.76	0.73
GGGCTA	0.76	0.92
AAAAAC	0.75	0.58
AAAACC	0.75	0.64
ATTTCC	0.75	0.6
ATCTGC	0.75	0.71
ATCCCC	0.75	0.72
ATGAGA	0.75	0.84
ATGTCC	0.75	0.51
ACTGTA	0.75	0.47
ACCTAT	0.75	0.65
ACGCCA	0.75	0.78
AGATCT	0.75	0.62
AGACCA	0.75	0.78
AGCAAA	0.75	0.72
AGGAAT	0.75	0.79
TATGCA	0.75	0.51
TAGATG	0.75	0.75
TAGTCG	0.75	0.7
TTACAC	0.75	0.68
TTGATA	0.75	0.64
TCCAGA	0.75	0.7
TCCCTA	0.75	0.79
TCGAAT	0.75	0.68
TCGTAA	0.75	0.7
TCGTAT	0.75	0.7
TGGCTT	0.75	0.87
CAAACG	0.75	0.74
CATCAG	0.75	0.92
CTAAGG	0.75	0.75
CCAAAG	0.75	0.74
CCACTC	0.75	0.76
CCAGAA	0.75	0.77
CCTATT	0.75	0.58
CCCCCA	0.75	0.79
CCGATT	0.75	0.57
CGTATT	0.75	0.55
CGTCTA	0.75	0.88
GACTTC	0.75	0.8
GACTCC	0.75	0.56
GACTGC	0.75	0.66
GACGAA	0.75	0.84
GTTAGA	0.75	0.68
GTTGAT	0.75	0.71
GTTGTA	0.75	0.76
GTGAAA	0.75	0.64
GCAAAC	0.75	0.55
GCTACT	0.75	0.64
GCCATG	0.75	0.59
GCCCAC	0.75	0.78
AAAAGA	0.74	0.79
AAAGAA	0.74	0.76
AACCAA	0.74	0.93
AAGTCA	0.74	0.67
ATAGAC	0.74	0.63
ATTGAT	0.74	0.75
ATCCAC	0.74	0.75
ATGGGT	0.74	0.54
ACTTTG	0.74	0.67
ACGCAA	0.74	0.92
AGGCAA	0.74	0.91
TAACCC	0.74	0.75
TATCCC	0.74	0.73
TACAGG	0.74	0.82
TAGATC	0.74	0.62
TTTTCA	0.74	0.67
TCGTTT	0.74	0.57
TGATCT	0.74	0.56
TGTGGT	0.74	0.63
TGGCTA	0.74	0.94
CAACAA	0.74	0.92
CAGTCG	0.74	0.74
CGATTG	0.74	0.73
CGATGT	0.74	0.72
CGTTTA	0.74	0.84
CGCACA	0.74	0.69
GAAGTA	0.74	0.66
GATCAC	0.74	0.77
GACTGA	0.74	0.82
GAGTGT	0.74	0.73
GAGGTT	0.74	0.56
GAGGCT	0.74	0.41
GTAGGA	0.74	0.75
GTTATC	0.74	0.69
GTTCAC	0.74	0.7
GTCTCG	0.74	0.69
GCATGG	0.74	0.72
GCGAAA	0.74	0.6
GCGTCA	0.74	0.55
GGTAAT	0.74	0.77
GGCTCA	0.74	0.7
AAAACG	0.73	0.74
AATTCG	0.73	0.72
AACAAG	0.73	0.85
AAGGTC	0.73	0.72
ATTAGG	0.73	0.69
ATTCGA	0.73	0.92
ACTTCT	0.73	0.56
ACCTAC	0.73	0.63
ACCCCA	0.73	0.79
ACCGAA	0.73	0.88
AGTAGA	0.73	0.75
AGTCAG	0.73	0.95
AGGCTC	0.73	0.8
TATCGA	0.73	0.86
TACCGA	0.73	0.85
TACGAC	0.73	0.77
TAGGTC	0.73	0.64
TTACAG	0.73	0.93
TTCACC	0.73	0.65
TTCCGT	0.73	0.65
TTGGTT	0.73	0.5
TCTAGA	0.73	0.61
TCTTTC	0.73	0.65
TCTCTC	0.73	0.72
TCCATG	0.73	0.58
TCCTCT	0.73	0.63
TCCTGA	0.73	0.59
TGAGAA	0.73	0.72
CACTCG	0.73	0.77
CACTGG	0.73	0.8
CACGAA	0.73	0.8
CTATGC	0.73	0.74
CTTCCA	0.73	0.6
CTCTTC	0.73	0.63
CTGCCA	0.73	0.64
CCTATG	0.73	0.56
CCTACT	0.73	0.58
CCTAGT	0.73	0.49
CCTCAT	0.73	0.89
CCCATT	0.73	0.72
CCCACT	0.73	0.74
CCGTCC	0.73	0.57
CGATTC	0.73	0.69
CGATGA	0.73	0.73
CGCCGA	0.73	0.88
CGGCTA	0.73	0.8
GATTGC	0.73	0.78
GACCCA	0.73	0.86
GAGTAA	0.73	0.85
GAGCTA	0.73	0.79
GTATCG	0.73	0.75
GTCTGC	0.73	0.68
GTGTGT	0.73	0.81
GCATGA	0.73	0.71
GCAGAA	0.73	0.74
GCGCAA	0.73	0.82
GGTTAC	0.73	0.72
GGTTCT	0.73	0.52
AAAGCA	0.72	0.52
AAAGGT	0.72	0.53
AACAAC	0.72	0.76
ATAGGC	0.72	0.57
ATGTGG	0.72	0.81
ATGCGT	0.72	0.88
ACAACC	0.72	0.69
ACCAAT	0.72	0.75
ACCACA	0.72	0.51
AGATCC	0.72	0.63
TAAGGG	0.72	0.64
TATGGG	0.72	0.8
TTTGTC	0.72	0.65
TTCATG	0.72	0.53
TTGTGA	0.72	0.78
TCTGAA	0.72	0.62
TCCAAC	0.72	0.63
TCGTTC	0.72	0.5
TGTGAA	0.72	0.79
TGCTGT	0.72	0.79
CATCCC	0.72	0.66
CATGAG	0.72	0.82
CAGACA	0.72	0.6
CAGTTC	0.72	0.6
CTATTC	0.72	0.62
CTTCCT	0.72	0.53
CTCACC	0.72	0.57
CTCTTT	0.72	0.7
CTGTCC	0.72	0.58
CTGTGA	0.72	0.74
CCATGT	0.72	0.58
CCTCAA	0.72	0.77
CGATCG	0.72	0.74
CGACGA	0.72	0.85
CGTACA	0.72	0.62
CGTTCA	0.72	0.72
CGTCCA	0.72	0.67
CGCATT	0.72	0.7
CGCTCT	0.72	0.64
CGGCCA	0.72	0.61
GATTTG	0.72	0.79
GACCAA	0.72	0.84
GACGGT	0.72	0.7
GTAGCA	0.72	0.52
GTTAAG	0.72	0.44
GTTTGA	0.72	0.74
GCTAGG	0.72	0.64
GCTCAT	0.72	0.89
GCGCCA	0.72	0.68
GGTCAC	0.72	0.8
GGCATT	0.72	0.81
GGCCTA	0.72	0.81
GGGTAT	0.72	0.84
AAGAAA	0.71	0.8
AAGGTA	0.71	0.58
AAGGCT	0.71	0.55
ACACGA	0.71	0.87
ACTTCA	0.71	0.64
ACTCCT	0.71	0.61
AGATGA	0.71	0.84
AGCTTC	0.71	0.73
TTATTC	0.71	0.68
TTAGAG	0.71	0.78
TTAGGG	0.71	0.66
TCACCT	0.71	0.68
TCTTGT	0.71	0.49
TCTGTT	0.71	0.46
TCGTAG	0.71	0.72
TGATTG	0.71	0.79
TGATGA	0.71	0.73
TGACTA	0.71	0.86
TGCAGT	0.71	0.74
TGCCTT	0.71	0.83
CAAGAA	0.71	0.83
CACACC	0.71	0.7
CAGAAA	0.71	0.66
CAGTAA	0.71	0.82
CTTTTA	0.71	0.68
CTTTGT	0.71	0.52
CTCCAG	0.71	0.85
CTCCGT	0.71	0.69
CCAAAC	0.71	0.54
CCAGAT	0.71	0.84
CCCCTA	0.71	0.9
CCGTAA	0.71	0.75
CCGTTA	0.71	0.55
CGCTAG	0.71	0.75
CGGCAA	0.71	0.93
GAAGAA	0.71	0.76
GATTCG	0.71	0.73
GATGAA	0.71	0.78
GTAAAC	0.71	0.63
GTACTC	0.71	0.75
GTTCGA	0.71	0.78
GCTAGA	0.71	0.65
GCCCCA	0.71	0.76
GGAATA	0.71	0.74
GGTAAG	0.71	0.76
GGTACA	0.71	0.73
GGCCCA	0.71	0.72
GGGCAA	0.71	0.93
AAACGT	0.7	0.9
AATTGC	0.7	0.83
AATGGA	0.7	0.77
AACGTG	0.7	0.78
AAGACA	0.7	0.57
AAGGTG	0.7	0.74
ATTAAC	0.7	0.54
ATTCGT	0.7	0.68
ATCAGG	0.7	0.69
ATCGGT	0.7	0.58
ACATGC	0.7	0.6
ACACAC	0.7	0.82
ACGTTG	0.7	0.64
ACGCTG	0.7	0.76
AGAAAG	0.7	0.81
TAACGA	0.7	0.93
TACCAG	0.7	0.89
TACGAG	0.7	0.8
TTAAAG	0.7	0.65
TTAACC	0.7	0.64
TTTGAA	0.7	0.7
TTCGAA	0.7	0.64
TTGACT	0.7	0.64
TTGTTA	0.7	0.76
TTGTCA	0.7	0.62
TCAAGA	0.7	0.66
TCTGTA	0.7	0.46
TCGTCA	0.7	0.64
TGTATC	0.7	0.78
TGTGTA	0.7	0.81
TGGTCA	0.7	0.72
CTCGAA	0.7	0.73
CTGAGT	0.7	0.7
CTGTAG	0.7	0.87
CCTTTT	0.7	0.53
CCTCCA	0.7	0.65
CCCAAG	0.7	0.68
CCCAGA	0.7	0.78
CCCCGA	0.7	0.91
CCGACT	0.7	0.55
CGCATC	0.7	0.7
CGCCAG	0.7	0.91
CGGTAT	0.7	0.83
GAAACG	0.7	0.69
GATCTG	0.7	0.87
GAGATG	0.7	0.7
GAGTTC	0.7	0.62
GTATTC	0.7	0.72
GTATGG	0.7	0.74
GTAGTC	0.7	0.69
GTAGGT	0.7	0.64
GTTAAC	0.7	0.58
GCAATT	0.7	0.79
GCTTTT	0.7	0.66
GCTTCA	0.7	0.63
GCCAGA	0.7	0.64
GCCCTA	0.7	0.88
GCGCTA	0.7	0.76
GGATTA	0.7	0.89
GGTTTA	0.7	0.85
GGCCAC	0.7	0.83
GGCGAA	0.7	0.84
AATCCC	0.69	0.73
AACGGT	0.69	0.8
ATACGC	0.69	0.73
ATAGCG	0.69	0.58
ATTTGC	0.69	0.77
ATTGAA	0.69	0.71
ACATGT	0.69	0.59
ACAGAA	0.69	0.69
ACTTGT	0.69	0.6
ACTCAG	0.69	0.9
ACCTCA	0.69	0.65
AGAGAT	0.69	0.83
AGTACT	0.69	0.69
AGTGTC	0.69	0.72
TACGTG	0.69	0.7
TTTGGT	0.69	0.59
TTCTGG	0.69	0.56
TCACGA	0.69	0.75
TCAGAT	0.69	0.77
TCAGTA	0.69	0.5
TCTTCA	0.69	0.66
TGAAAA	0.69	0.66
TGTCTG	0.69	0.87
TGGTTT	0.69	0.77
CATCAC	0.69	0.84
CACACG	0.69	0.84
CAGTTG	0.69	0.7
CTCCAC	0.69	0.67
CCACGA	0.69	0.88
CCCGAA	0.69	0.89
CGAAAG	0.69	0.72
CGTAGT	0.69	0.69
CGTTTC	0.69	0.66
CGTCAC	0.69	0.74
CGCAGA	0.69	0.72
CGGTCA	0.69	0.62
GATTGA	0.69	0.8
GATTGG	0.69	0.71
[truncated: 2,097 more rows]

## Sheet: The 6-mers consist of -35 motif
6-mers	Percentage of predicted real promoters using PromoR	Percentage of predicted strong promoters using PromoS
AAAAAA	1	0.45
AAAAAT	1	0.47
AAAAAC	1	0.4
AAAAAG	1	0.57
AAAATA	1	0.5
AAAATT	1	0.51
AAAATC	1	0.46
AAAATG	1	0.57
AAAACA	1	0.5
AAAACT	1	0.5
AAAACC	1	0.38
AAAACG	1	0.47
AAAAGA	1	0.53
AAAAGT	1	0.49
AAAAGC	1	0.49
AAAAGG	1	0.61
AAATAA	1	0.58
AAATAT	1	0.7
AAATAC	1	0.44
AAATAG	1	0.66
AAATTA	1	0.56
AAATTT	1	0.59
AAATTC	1	0.51
AAATTG	1	0.68
AAATCA	1	0.62
AAATCT	1	0.73
AAATCC	1	0.65
AAATCG	1	0.76
AAATGA	1	0.42
AAATGT	1	0.65
AAATGC	1	0.52
AAATGG	1	0.75
AAACAA	1	0.58
AAACAT	1	0.59
AAACAC	1	0.58
AAACAG	1	0.59
AAACTA	1	0.59
AAACTT	1	0.59
AAACTC	1	0.56
AAACTG	1	0.64
AAACCA	1	0.7
AAACCT	1	0.82
AAACCC	1	0.68
AAACCG	1	0.7
AAACGA	1	0.52
AAACGT	1	0.74
AAACGC	1	0.49
AAACGG	1	0.63
AAAGAA	1	0.49
AAAGAT	1	0.66
AAAGAC	1	0.6
AAAGAG	1	0.63
AAAGTA	1	0.58
AAAGTT	1	0.61
AAAGTC	1	0.66
AAAGTG	1	0.71
AAAGCA	1	0.64
AAAGCT	1	0.73
AAAGCC	1	0.63
AAAGCG	1	0.8
AAAGGA	1	0.59
AAAGGT	1	0.82
AAAGGC	1	0.66
AAAGGG	1	0.69
AATAAA	1	0.51
AATAAT	1	0.71
AATAAC	1	0.47
AATAAG	1	0.72
AATATA	1	0.48
AATATT	1	0.54
AATATC	1	0.45
AATATG	1	0.59
AATACA	1	0.5
AATACT	1	0.45
AATACC	1	0.44
AATACG	1	0.53
AATAGA	1	0.53
AATAGT	1	0.48
AATAGC	1	0.45
AATAGG	1	0.7
AATTAA	1	0.64
AATTAT	1	0.72
AATTAC	1	0.39
AATTAG	1	0.72
AATTTA	1	0.42
AATTTT	1	0.72
AATTTC	1	0.54
AATTTG	1	0.69
AATTCA	1	0.62
AATTCT	1	0.66
AATTCC	1	0.64
AATTCG	1	0.66
AATTGA	1	0.37
AATTGT	1	0.6
AATTGC	1	0.44
AATTGG	1	0.6
AATCAA	1	0.6
AATCAT	1	0.78
AATCAC	1	0.65
AATCAG	1	0.64
AATCTA	1	0.63
AATCTT	1	0.7
AATCTC	1	0.52
AATCTG	1	0.71
AATCCA	1	0.7
AATCCT	1	0.85
AATCCC	1	0.74
AATCCG	1	0.64
AATCGA	1	0.44
AATCGT	1	0.65
AATCGC	1	0.54
AATCGG	1	0.68
AATGAA	1	0.34
AATGAT	1	0.64
AATGAC	1	0.63
AATGAG	1	0.64
AATGTA	1	0.53
AATGTT	1	0.62
AATGTC	1	0.48
AATGTG	1	0.67
AATGCA	1	0.69
AATGCT	1	0.77
AATGCC	1	0.66
AATGCG	1	0.76
AATGGA	1	0.5
AATGGT	1	0.62
AATGGC	1	0.62
AATGGG	1	0.73
AACAAA	1	0.49
AACAAT	1	0.57
AACAAC	1	0.42
AACAAG	1	0.71
AACATA	1	0.4
AACATT	1	0.55
AACATC	1	0.55
AACATG	1	0.46
AACACA	1	0.42
AACACT	1	0.56
AACACC	1	0.4
AACACG	1	0.5
AACAGA	1	0.56
AACAGT	1	0.54
AACAGC	1	0.4
AACAGG	1	0.59
AACTAA	1	0.66
AACTAT	1	0.79
AACTAC	1	0.49
AACTAG	1	0.76
AACTTA	1	0.58
AACTTT	1	0.57
AACTTC	1	0.5
AACTTG	1	0.71
AACTCA	1	0.61
AACTCT	1	0.62
AACTCC	1	0.46
AACTCG	1	0.61
AACTGA	1	0.63
AACTGT	1	0.71
AACTGC	1	0.53
AACTGG	1	0.74
AACCAA	1	0.57
AACCAT	1	0.75
AACCAC	1	0.5
AACCAG	1	0.76
AACCTA	1	0.52
AACCTT	1	0.72
AACCTC	1	0.51
AACCTG	1	0.66
AACCCA	1	0.74
AACCCT	1	0.75
AACCCC	1	0.71
AACCCG	1	0.74
AACCGA	1	0.62
AACCGT	1	0.7
AACCGC	1	0.54
AACCGG	1	0.69
AACGAA	1	0.37
AACGAT	1	0.55
AACGAC	1	0.47
AACGAG	1	0.66
AACGTA	1	0.5
AACGTT	1	0.63
AACGTC	1	0.51
AACGTG	1	0.58
AACGCA	1	0.6
AACGCT	1	0.61
AACGCC	1	0.5
AACGCG	1	0.7
AACGGA	1	0.56
AACGGT	1	0.62
AACGGC	1	0.65
AACGGG	1	0.66
AAGAAA	1	0.58
AAGAAT	1	0.63
AAGAAC	1	0.59
AAGAAG	1	0.72
AAGATA	1	0.67
AAGATT	1	0.73
AAGATC	1	0.6
AAGATG	1	0.71
AAGACA	1	0.76
AAGACT	1	0.64
AAGACC	1	0.56
AAGACG	1	0.71
AAGAGA	1	0.57
AAGAGT	1	0.72
AAGAGC	1	0.66
AAGAGG	1	0.74
AAGTAA	1	0.61
AAGTAT	1	0.86
AAGTAC	1	0.71
AAGTAG	1	0.85
AAGTTA	1	0.74
AAGTTT	1	0.87
AAGTTC	1	0.86
AAGTTG	1	0.83
AAGTCA	1	0.75
AAGTCT	1	0.74
AAGTCC	1	0.67
AAGTCG	1	0.8
AAGTGA	1	0.79
AAGTGT	1	0.81
AAGTGC	1	0.71
AAGTGG	1	0.85
AAGCAA	1	0.72
AAGCAT	1	0.86
AAGCAC	1	0.81
AAGCAG	1	0.85
AAGCTA	1	0.8
AAGCTT	1	0.74
AAGCTC	1	0.8
AAGCTG	1	0.78
AAGCCA	1	0.9
AAGCCT	1	0.87
AAGCCC	1	0.8
AAGCCG	1	0.93
AAGCGA	1	0.74
AAGCGT	1	0.87
AAGCGC	1	0.77
AAGCGG	1	0.85
AAGGAA	1	0.61
AAGGAT	1	0.79
AAGGAC	1	0.78
AAGGAG	1	0.83
AAGGTA	1	0.69
AAGGTT	1	0.8
AAGGTC	1	0.81
AAGGTG	1	0.84
AAGGCA	1	0.75
AAGGCT	1	0.79
AAGGCC	1	0.69
AAGGCG	1	0.86
AAGGGA	1	0.76
AAGGGT	1	0.83
AAGGGC	1	0.75
AAGGGG	1	0.85
ATAAAA	1	0.59
ATAAAT	1	0.62
ATAAAC	1	0.6
ATAAAG	1	0.67
ATAATA	1	0.67
ATAATT	1	0.64
ATAATC	1	0.63
ATAATG	1	0.55
ATAACA	1	0.64
ATAACT	1	0.57
ATAACC	1	0.49
ATAACG	1	0.58
ATAAGA	1	0.59
ATAAGT	1	0.61
ATAAGC	1	0.58
ATAAGG	1	0.56
ATATAA	1	0.47
ATATAT	1	0.64
ATATAC	1	0.59
ATATAG	1	0.6
ATATTA	1	0.4
ATATTT	1	0.52
ATATTC	1	0.45
ATATTG	1	0.58
ATATCA	1	0.69
ATATCT	1	0.61
ATATCC	1	0.54
ATATCG	1	0.66
ATATGA	1	0.37
ATATGT	1	0.44
ATATGC	1	0.34
ATATGG	1	0.59
ATACAA	1	0.37
ATACAT	1	0.65
ATACAC	1	0.59
ATACAG	1	0.47
ATACTA	1	0.54
ATACTT	1	0.68
ATACTC	1	0.57
ATACTG	1	0.71
ATACCA	1	0.53
ATACCT	1	0.79
ATACCC	1	0.62
ATACCG	1	0.57
ATACGA	1	0.43
ATACGT	1	0.67
ATACGC	1	0.5
ATACGG	1	0.47
ATAGAA	1	0.39
ATAGAT	1	0.5
ATAGAC	1	0.54
ATAGAG	1	0.53
ATAGTA	1	0.43
ATAGTT	1	0.49
ATAGTC	1	0.62
ATAGTG	1	0.57
ATAGCA	1	0.66
ATAGCT	1	0.66
ATAGCC	1	0.63
ATAGCG	1	0.68
ATAGGA	1	0.44
ATAGGT	1	0.64
ATAGGC	1	0.6
ATAGGG	1	0.54
ATTAAA	1	0.7
ATTAAT	1	0.72
ATTAAC	1	0.71
ATTAAG	1	0.75
ATTATA	1	0.56
ATTATT	1	0.71
ATTATC	1	0.69
ATTATG	1	0.61
ATTACA	1	0.69
ATTACT	1	0.65
ATTACC	1	0.64
ATTACG	1	0.56
ATTAGA	1	0.51
ATTAGT	1	0.56
ATTAGC	1	0.62
ATTAGG	1	0.78
ATTTAA	1	0.63
ATTTAT	1	0.68
ATTTAC	1	0.54
ATTTAG	1	0.71
ATTTTA	1	0.67
ATTTTT	1	0.68
ATTTTC	1	0.54
ATTTTG	1	0.62
ATTTCA	1	0.68
ATTTCT	1	0.76
ATTTCC	1	0.65
ATTTCG	1	0.82
ATTTGA	1	0.37
ATTTGT	1	0.6
ATTTGC	1	0.51
ATTTGG	1	0.65
ATTCAA	1	0.55
ATTCAT	1	0.66
ATTCAC	1	0.69
ATTCAG	1	0.51
ATTCTA	1	0.64
ATTCTT	1	0.77
ATTCTC	1	0.66
ATTCTG	1	0.67
ATTCCA	1	0.68
ATTCCT	1	0.81
ATTCCC	1	0.66
ATTCCG	1	0.76
ATTCGA	1	0.56
ATTCGT	1	0.67
ATTCGC	1	0.64
ATTCGG	1	0.63
ATTGAA	1	0.52
ATTGAT	1	0.62
ATTGAC	1	0.69
ATTGAG	1	0.54
ATTGTA	1	0.61
ATTGTT	1	0.6
ATTGTC	1	0.65
ATTGTG	1	0.72
ATTGCA	1	0.81
ATTGCT	1	0.72
ATTGCC	1	0.69
ATTGCG	1	0.75
ATTGGA	1	0.54
ATTGGT	1	0.62
ATTGGC	1	0.71
ATTGGG	1	0.7
ATCAAA	1	0.43
ATCAAT	1	0.57
ATCAAC	1	0.48
ATCAAG	1	0.59
ATCATA	1	0.56
ATCATT	1	0.56
ATCATC	1	0.48
ATCATG	1	0.5
ATCACA	1	0.5
ATCACT	1	0.51
ATCACC	1	0.46
ATCACG	1	0.42
ATCAGA	1	0.53
ATCAGT	1	0.63
ATCAGC	1	0.54
ATCAGG	1	0.61
ATCTAA	1	0.77
ATCTAT	1	0.76
ATCTAC	1	0.56
ATCTAG	1	0.76
ATCTTA	1	0.73
ATCTTT	1	0.81
ATCTTC	1	0.63
ATCTTG	1	0.76
ATCTCA	1	0.63
ATCTCT	1	0.61
ATCTCC	1	0.56
ATCTCG	1	0.72
ATCTGA	1	0.72
ATCTGT	1	0.71
ATCTGC	1	0.66
ATCTGG	1	0.76
ATCCAA	1	0.51
ATCCAT	1	0.67
ATCCAC	1	0.57
ATCCAG	1	0.62
ATCCTA	1	0.58
ATCCTT	1	0.74
ATCCTC	1	0.51
ATCCTG	1	0.64
ATCCCA	1	0.54
ATCCCT	1	0.75
ATCCCC	1	0.56
ATCCCG	1	0.6
ATCCGA	1	0.54
ATCCGT	1	0.54
ATCCGC	1	0.58
ATCCGG	1	0.65
ATCGAA	1	0.47
ATCGAT	1	0.57
ATCGAC	1	0.48
ATCGAG	1	0.45
ATCGTA	1	0.49
ATCGTT	1	0.57
ATCGTC	1	0.54
ATCGTG	1	0.52
ATCGCA	1	0.62
ATCGCT	1	0.51
ATCGCC	1	0.54
ATCGCG	1	0.64
ATCGGA	1	0.5
ATCGGT	1	0.63
ATCGGC	1	0.59
ATCGGG	1	0.62
ATGAAA	1	0.61
ATGAAT	1	0.63
ATGAAC	1	0.61
ATGAAG	1	0.63
ATGATA	1	0.63
ATGATT	1	0.6
ATGATC	1	0.56
ATGATG	1	0.65
ATGACA	1	0.7
ATGACT	1	0.62
ATGACC	1	0.53
ATGACG	1	0.58
ATGAGA	1	0.47
ATGAGT	1	0.63
ATGAGC	1	0.55
ATGAGG	1	0.64
ATGTAA	1	0.65
ATGTAT	1	0.64
ATGTAC	1	0.55
ATGTAG	1	0.66
ATGTTA	1	0.6
ATGTTT	1	0.63
ATGTTC	1	0.49
ATGTTG	1	0.63
ATGTCA	1	0.67
ATGTCT	1	0.67
ATGTCC	1	0.59
ATGTCG	1	0.77
ATGTGA	1	0.4
ATGTGT	1	0.74
ATGTGC	1	0.5
ATGTGG	1	0.66
ATGCAA	1	0.54
ATGCAT	1	0.71
ATGCAC	1	0.64
ATGCAG	1	0.58
ATGCTA	1	0.51
ATGCTT	1	0.7
ATGCTC	1	0.62
ATGCTG	1	0.64
ATGCCA	1	0.7
ATGCCT	1	0.75
ATGCCC	1	0.7
ATGCCG	1	0.64
ATGCGA	1	0.39
ATGCGT	1	0.63
ATGCGC	1	0.57
ATGCGG	1	0.58
ATGGAA	1	0.55
ATGGAT	1	0.56
ATGGAC	1	0.58
ATGGAG	1	0.6
ATGGTA	1	0.64
ATGGTT	1	0.53
ATGGTC	1	0.55
ATGGTG	1	0.58
ATGGCA	1	0.64
ATGGCT	1	0.57
ATGGCC	1	0.69
ATGGCG	1	0.79
ATGGGA	1	0.48
ATGGGT	1	0.68
ATGGGC	1	0.57
ATGGGG	1	0.6
ACAAAA	1	0.43
ACAAAT	1	0.54
ACAAAC	1	0.62
ACAAAG	1	0.59
ACAATA	1	0.51
ACAATT	1	0.53
ACAATC	1	0.56
ACAATG	1	0.64
ACAACA	1	0.54
ACAACT	1	0.51
ACAACC	1	0.4
ACAACG	1	0.44
ACAAGA	1	0.5
ACAAGT	1	0.59
ACAAGC	1	0.57
ACAAGG	1	0.53
ACATAA	1	0.54
ACATAT	1	0.53
ACATAC	1	0.6
ACATAG	1	0.64
ACATTA	1	0.41
ACATTT	1	0.42
ACATTC	1	0.61
ACATTG	1	0.52
ACATCA	1	0.61
ACATCT	1	0.61
ACATCC	1	0.54
ACATCG	1	0.64
ACATGA	1	0.42
ACATGT	1	0.43
ACATGC	1	0.55
ACATGG	1	0.48
ACACAA	1	0.49
ACACAT	1	0.68
ACACAC	1	0.65
ACACAG	1	0.49
ACACTA	1	0.63
ACACTT	1	0.6
ACACTC	1	0.54
ACACTG	1	0.62
ACACCA	1	0.72
ACACCT	1	0.84
ACACCC	1	0.66
ACACCG	1	0.74
ACACGA	1	0.57
ACACGT	1	0.64
ACACGC	1	0.52
ACACGG	1	0.54
ACAGAA	1	0.58
ACAGAT	1	0.63
ACAGAC	1	0.6
ACAGAG	1	0.47
ACAGTA	1	0.42
ACAGTT	1	0.55
ACAGTC	1	0.62
ACAGTG	1	0.68
ACAGCA	1	0.61
ACAGCT	1	0.54
ACAGCC	1	0.53
ACAGCG	1	0.63
ACAGGA	1	0.39
ACAGGT	1	0.57
ACAGGC	1	0.67
ACAGGG	1	0.57
ACTAAA	1	0.6
ACTAAT	1	0.53
ACTAAC	1	0.64
ACTAAG	1	0.66
ACTATA	1	0.52
ACTATT	1	0.52
ACTATC	1	0.53
ACTATG	1	0.59
ACTACA	1	0.5
ACTACT	1	0.43
ACTACC	1	0.43
ACTACG	1	0.5
ACTAGA	1	0.42
ACTAGT	1	0.5
ACTAGC	1	0.46
ACTAGG	1	0.54
ACTTAA	1	0.62
ACTTAT	1	0.63
ACTTAC	1	0.47
ACTTAG	1	0.65
ACTTTA	1	0.46
ACTTTT	1	0.56
ACTTTC	1	0.53
ACTTTG	1	0.51
ACTTCA	1	0.58
ACTTCT	1	0.6
ACTTCC	1	0.57
ACTTCG	1	0.61
ACTTGA	1	0.31
ACTTGT	1	0.43
ACTTGC	1	0.49
ACTTGG	1	0.49
ACTCAA	1	0.61
ACTCAT	1	0.75
ACTCAC	1	0.74
ACTCAG	1	0.65
ACTCTA	1	0.55
ACTCTT	1	0.64
ACTCTC	1	0.64
ACTCTG	1	0.57
ACTCCA	1	0.73
ACTCCT	1	0.8
ACTCCC	1	0.61
ACTCCG	1	0.78
ACTCGA	1	0.51
ACTCGT	1	0.62
ACTCGC	1	0.65
ACTCGG	1	0.68
ACTGAA	1	0.28
ACTGAT	1	0.4
ACTGAC	1	0.57
ACTGAG	1	0.5
ACTGTA	1	0.44
ACTGTT	1	0.43
ACTGTC	1	0.56
ACTGTG	1	0.48
ACTGCA	1	0.66
ACTGCT	1	0.67
ACTGCC	1	0.55
ACTGCG	1	0.67
ACTGGA	1	0.47
ACTGGT	1	0.54
ACTGGC	1	0.64
ACTGGG	1	0.52
ACCAAA	1	0.53
ACCAAT	1	0.56
ACCAAC	1	0.46
ACCAAG	1	0.63
ACCATA	1	0.48
ACCATT	1	0.53
ACCATC	1	0.56
ACCATG	1	0.61
ACCACA	1	0.52
ACCACT	1	0.51
ACCACC	1	0.53
ACCACG	1	0.45
ACCAGA	1	0.52
ACCAGT	1	0.66
ACCAGC	1	0.62
ACCAGG	1	0.66
ACCTAA	1	0.62
ACCTAT	1	0.66
ACCTAC	1	0.66
ACCTAG	1	0.79
ACCTTA	1	0.74
ACCTTT	1	0.74
ACCTTC	1	0.72
ACCTTG	1	0.76
ACCTCA	1	0.68
ACCTCT	1	0.64
ACCTCC	1	0.59
ACCTCG	1	0.66
ACCTGA	1	0.72
ACCTGT	1	0.7
ACCTGC	1	0.65
ACCTGG	1	0.79
ACCCAA	1	0.58
ACCCAT	1	0.72
ACCCAC	1	0.65
ACCCAG	1	0.76
ACCCTA	1	0.68
ACCCTT	1	0.79
ACCCTC	1	0.74
ACCCTG	1	0.65
ACCCCA	1	0.79
ACCCCT	1	0.85
ACCCCC	1	0.7
ACCCCG	1	0.79
ACCCGA	1	0.78
ACCCGT	1	0.81
ACCCGC	1	0.75
ACCCGG	1	0.73
ACCGAA	1	0.55
ACCGAT	1	0.62
ACCGAC	1	0.63
ACCGAG	1	0.63
ACCGTA	1	0.67
ACCGTT	1	0.71
ACCGTC	1	0.59
ACCGTG	1	0.56
ACCGCA	1	0.64
ACCGCT	1	0.7
ACCGCC	1	0.6
ACCGCG	1	0.75
ACCGGA	1	0.59
ACCGGT	1	0.7
ACCGGC	1	0.61
ACCGGG	1	0.69
ACGAAA	1	0.58
ACGAAT	1	0.46
ACGAAC	1	0.56
ACGAAG	1	0.61
ACGATA	1	0.43
ACGATT	1	0.49
ACGATC	1	0.6
ACGATG	1	0.67
ACGACA	1	0.55
ACGACT	1	0.53
ACGACC	1	0.56
ACGACG	1	0.55
ACGAGA	1	0.61
ACGAGT	1	0.53
ACGAGC	1	0.62
ACGAGG	1	0.69
ACGTAA	1	0.63
ACGTAT	1	0.68
ACGTAC	1	0.61
ACGTAG	1	0.69
ACGTTA	1	0.65
ACGTTT	1	0.65
ACGTTC	1	0.75
ACGTTG	1	0.77
ACGTCA	1	0.67
ACGTCT	1	0.62
ACGTCC	1	0.65
ACGTCG	1	0.75
ACGTGA	1	0.62
ACGTGT	1	0.67
ACGTGC	1	0.65
ACGTGG	1	0.74
ACGCAA	1	0.67
ACGCAT	1	0.77
ACGCAC	1	0.71
ACGCAG	1	0.73
ACGCTA	1	0.68
ACGCTT	1	0.62
ACGCTC	1	0.73
ACGCTG	1	0.65
ACGCCA	1	0.78
ACGCCT	1	0.75
ACGCCC	1	0.63
ACGCCG	1	0.79
ACGCGA	1	0.66
ACGCGT	1	0.75
ACGCGC	1	0.72
ACGCGG	1	0.73
ACGGAA	1	0.57
ACGGAT	1	0.58
ACGGAC	1	0.74
ACGGAG	1	0.6
ACGGTA	1	0.61
ACGGTT	1	0.64
ACGGTC	1	0.73
ACGGTG	1	0.76
ACGGCA	1	0.73
ACGGCT	1	0.63
ACGGCC	1	0.62
ACGGCG	1	0.68
ACGGGA	1	0.6
ACGGGT	1	0.67
ACGGGC	1	0.68
ACGGGG	1	0.71
AGAAAA	1	0.28
AGAAAT	1	0.37
AGAAAC	1	0.49
AGAAAG	1	0.45
AGAATA	1	0.28
AGAATT	1	0.43
AGAATC	1	0.43
AGAATG	1	0.42
AGAACA	1	0.4
AGAACT	1	0.46
AGAACC	1	0.37
AGAACG	1	0.37
AGAAGA	1	0.39
AGAAGT	1	0.45
AGAAGC	1	0.5
AGAAGG	1	0.43
AGATAA	1	0.44
AGATAT	1	0.51
AGATAC	1	0.51
AGATAG	1	0.52
AGATTA	1	0.37
AGATTT	1	0.5
AGATTC	1	0.46
AGATTG	1	0.47
AGATCA	1	0.54
AGATCT	1	0.5
AGATCC	1	0.39
AGATCG	1	0.53
AGATGA	1	0.2
AGATGT	1	0.42
AGATGC	1	0.49
AGATGG	1	0.44
AGACAA	1	0.58
AGACAT	1	0.78
AGACAC	1	0.65
AGACAG	1	0.61
AGACTA	1	0.57
AGACTT	1	0.59
AGACTC	1	0.64
AGACTG	1	0.56
AGACCA	1	0.71
AGACCT	1	0.77
AGACCC	1	0.67
AGACCG	1	0.77
AGACGA	1	0.66
AGACGT	1	0.75
AGACGC	1	0.66
AGACGG	1	0.72
AGAGAA	1	0.33
AGAGAT	1	0.45
AGAGAC	1	0.48
AGAGAG	1	0.44
AGAGTA	1	0.47
AGAGTT	1	0.44
AGAGTC	1	0.5
AGAGTG	1	0.47
AGAGCA	1	0.43
AGAGCT	1	0.46
AGAGCC	1	0.54
AGAGCG	1	0.55
AGAGGA	1	0.37
AGAGGT	1	0.55
AGAGGC	1	0.54
AGAGGG	1	0.58
AGTAAA	1	0.6
AGTAAT	1	0.66
AGTAAC	1	0.65
AGTAAG	1	0.71
AGTATA	1	0.57
AGTATT	1	0.63
AGTATC	1	0.57
AGTATG	1	0.57
AGTACA	1	0.65
AGTACT	1	0.64
AGTACC	1	0.53
AGTACG	1	0.54
AGTAGA	1	0.67
AGTAGT	1	0.67
AGTAGC	1	0.58
AGTAGG	1	0.77
AGTTAA	1	0.73
AGTTAT	1	0.83
AGTTAC	1	0.7
AGTTAG	1	0.85
AGTTTA	1	0.65
AGTTTT	1	0.75
AGTTTC	1	0.74
AGTTTG	1	0.77
AGTTCA	1	0.8
AGTTCT	1	0.73
AGTTCC	1	0.7
AGTTCG	1	0.81
AGTTGA	1	0.67
AGTTGT	1	0.73
AGTTGC	1	0.62
AGTTGG	1	0.74
AGTCAA	1	0.8
AGTCAT	1	0.75
AGTCAC	1	0.8
AGTCAG	1	0.87
AGTCTA	1	0.77
AGTCTT	1	0.7
AGTCTC	1	0.72
AGTCTG	1	0.74
AGTCCA	1	0.87
AGTCCT	1	0.85
AGTCCC	1	0.89
AGTCCG	1	0.87
AGTCGA	1	0.76
AGTCGT	1	0.77
AGTCGC	1	0.74
AGTCGG	1	0.86
AGTGAA	1	0.66
AGTGAT	1	0.63
AGTGAC	1	0.65
AGTGAG	1	0.71
AGTGTA	1	0.53
AGTGTT	1	0.62
AGTGTC	1	0.59
AGTGTG	1	0.71
AGTGCA	1	0.71
AGTGCT	1	0.67
AGTGCC	1	0.74
AGTGCG	1	0.73
AGTGGA	1	0.61
AGTGGT	1	0.67
AGTGGC	1	0.62
AGTGGG	1	0.73
AGCAAA	1	0.64
AGCAAT	1	0.74
AGCAAC	1	0.49
AGCAAG	1	0.8
AGCATA	1	0.61
AGCATT	1	0.69
AGCATC	1	0.58
AGCATG	1	0.58
AGCACA	1	0.64
AGCACT	1	0.64
AGCACC	1	0.63
AGCACG	1	0.63
AGCAGA	1	0.71
AGCAGT	1	0.79
AGCAGC	1	0.69
AGCAGG	1	0.82
AGCTAA	1	0.77
AGCTAT	1	0.78
AGCTAC	1	0.67
AGCTAG	1	0.88
AGCTTA	1	0.69
AGCTTT	1	0.76
AGCTTC	1	0.67
AGCTTG	1	0.82
AGCTCA	1	0.73
AGCTCT	1	0.71
AGCTCC	1	0.72
AGCTCG	1	0.78
AGCTGA	1	0.7
AGCTGT	1	0.81
AGCTGC	1	0.64
AGCTGG	1	0.82
AGCCAA	1	0.67
AGCCAT	1	0.78
AGCCAC	1	0.77
AGCCAG	1	0.9
AGCCTA	1	0.69
AGCCTT	1	0.81
AGCCTC	1	0.75
AGCCTG	1	0.7
AGCCCA	1	0.83
AGCCCT	1	0.81
AGCCCC	1	0.74
AGCCCG	1	0.82
AGCCGA	1	0.72
AGCCGT	1	0.81
AGCCGC	1	0.72
AGCCGG	1	0.81
AGCGAA	1	0.67
AGCGAT	1	0.73
AGCGAC	1	0.68
AGCGAG	1	0.66
AGCGTA	1	0.66
AGCGTT	1	0.72
AGCGTC	1	0.6
AGCGTG	1	0.68
AGCGCA	1	0.78
AGCGCT	1	0.7
AGCGCC	1	0.73
AGCGCG	1	0.82
AGCGGA	1	0.74
AGCGGT	1	0.67
AGCGGC	1	0.76
AGCGGG	1	0.68
AGGAAA	1	0.51
AGGAAT	1	0.67
AGGAAC	1	0.7
AGGAAG	1	0.67
AGGATA	1	0.49
AGGATT	1	0.67
AGGATC	1	0.72
AGGATG	1	0.57
AGGACA	1	0.6
AGGACT	1	0.6
AGGACC	1	0.59
AGGACG	1	0.57
AGGAGA	1	0.51
AGGAGT	1	0.69
AGGAGC	1	0.67
AGGAGG	1	0.68
AGGTAA	1	0.74
AGGTAT	1	0.73
AGGTAC	1	0.64
AGGTAG	1	0.83
AGGTTA	1	0.65
AGGTTT	1	0.7
AGGTTC	1	0.79
AGGTTG	1	0.82
AGGTCA	1	0.7
AGGTCT	1	0.74
AGGTCC	1	0.67
AGGTCG	1	0.77
AGGTGA	1	0.66
AGGTGT	1	0.76
AGGTGC	1	0.76
AGGTGG	1	0.85
AGGCAA	1	0.74
AGGCAT	1	0.7
AGGCAC	1	0.78
AGGCAG	1	0.82
AGGCTA	1	0.67
AGGCTT	1	0.62
AGGCTC	1	0.74
AGGCTG	1	0.73
AGGCCA	1	0.71
AGGCCT	1	0.74
AGGCCC	1	0.77
AGGCCG	1	0.92
AGGCGA	1	0.75
AGGCGT	1	0.75
AGGCGC	1	0.7
AGGCGG	1	0.85
AGGGAA	1	0.53
AGGGAT	1	0.63
AGGGAC	1	0.76
AGGGAG	1	0.75
AGGGTA	1	0.58
AGGGTT	1	0.62
AGGGTC	1	0.76
AGGGTG	1	0.7
AGGGCA	1	0.7
AGGGCT	1	0.69
AGGGCC	1	0.66
AGGGCG	1	0.78
AGGGGA	1	0.72
AGGGGT	1	0.65
AGGGGC	1	0.63
AGGGGG	1	0.83
TAAAAA	1	0.57
TAAAAT	1	0.63
TAAAAC	1	0.53
TAAAAG	1	0.72
TAAATA	1	0.53
TAAATT	1	0.67
TAAATC	1	0.63
TAAATG	1	0.59
TAAACA	1	0.62
TAAACT	1	0.65
TAAACC	1	0.64
TAAACG	1	0.65
TAAAGA	1	0.61
TAAAGT	1	0.65
TAAAGC	1	0.64
TAAAGG	1	0.63
TAATAA	1	0.55
TAATAT	1	0.75
TAATAC	1	0.49
TAATAG	1	0.76
TAATTA	1	0.62
TAATTT	1	0.68
TAATTC	1	0.46
TAATTG	1	0.7
TAATCA	1	0.74
TAATCT	1	0.71
TAATCC	1	0.64
TAATCG	1	0.74
TAATGA	1	0.52
TAATGT	1	0.63
TAATGC	1	0.51
TAATGG	1	0.61
TAACAA	1	0.55
TAACAT	1	0.77
TAACAC	1	0.55
TAACAG	1	0.66
TAACTA	1	0.63
TAACTT	1	0.66
TAACTC	1	0.63
TAACTG	1	0.77
TAACCA	1	0.74
TAACCT	1	0.82
TAACCC	1	0.69
TAACCG	1	0.75
TAACGA	1	0.59
TAACGT	1	0.77
TAACGC	1	0.62
TAACGG	1	0.71
TAAGAA	1	0.46
TAAGAT	1	0.67
TAAGAC	1	0.61
TAAGAG	1	0.63
TAAGTA	1	0.58
TAAGTT	1	0.7
TAAGTC	1	0.67
TAAGTG	1	0.67
TAAGCA	1	0.72
TAAGCT	1	0.81
TAAGCC	1	0.73
TAAGCG	1	0.82
TAAGGA	1	0.52
TAAGGT	1	0.7
TAAGGC	1	0.69
TAAGGG	1	0.7
TATAAA	1	0.56
TATAAT	1	0.58
TATAAC	1	0.43
TATAAG	1	0.64
TATATA	1	0.51
TATATT	1	0.55
TATATC	1	0.48
TATATG	1	0.55
TATACA	1	0.58
TATACT	1	0.58
TATACC	1	0.53
TATACG	1	0.65
TATAGA	1	0.5
TATAGT	1	0.49
TATAGC	1	0.42
TATAGG	1	0.67
TATTAA	1	0.47
TATTAT	1	0.67
TATTAC	1	0.39
TATTAG	1	0.74
TATTTA	1	0.58
TATTTT	1	0.64
TATTTC	1	0.41
TATTTG	1	0.65
TATTCA	1	0.69
TATTCT	1	0.74
TATTCC	1	0.54
TATTCG	1	0.77
TATTGA	1	0.36
TATTGT	1	0.54
TATTGC	1	0.31
TATTGG	1	0.71
TATCAA	1	0.42
TATCAT	1	0.7
TATCAC	1	0.58
TATCAG	1	0.57
TATCTA	1	0.5
TATCTT	1	0.68
TATCTC	1	0.52
TATCTG	1	0.74
TATCCA	1	0.65
TATCCT	1	0.86
TATCCC	1	0.69
TATCCG	1	0.79
TATCGA	1	0.59
TATCGT	1	0.77
TATCGC	1	0.56
TATCGG	1	0.68
TATGAA	1	0.3
TATGAT	1	0.53
TATGAC	1	0.42
TATGAG	1	0.52
TATGTA	1	0.45
TATGTT	1	0.57
TATGTC	1	0.48
TATGTG	1	0.66
TATGCA	1	0.76
TATGCT	1	0.76
TATGCC	1	0.69
TATGCG	1	0.83
TATGGA	1	0.6
TATGGT	1	0.6
TATGGC	1	0.55
TATGGG	1	0.61
TACAAA	1	0.54
TACAAT	1	0.61
TACAAC	1	0.41
TACAAG	1	0.74
TACATA	1	0.63
TACATT	1	0.59
TACATC	1	0.59
TACATG	1	0.51
TACACA	1	0.49
TACACT	1	0.59
TACACC	1	0.49
TACACG	1	0.45
TACAGA	1	0.62
TACAGT	1	0.67
TACAGC	1	0.48
TACAGG	1	0.62
TACTAA	1	0.69
TACTAT	1	0.82
TACTAC	1	0.58
TACTAG	1	0.77
TACTTA	1	0.69
TACTTT	1	0.77
TACTTC	1	0.61
TACTTG	1	0.74
TACTCA	1	0.64
TACTCT	1	0.73
TACTCC	1	0.61
TACTCG	1	0.67
TACTGA	1	0.67
TACTGT	1	0.66
TACTGC	1	0.51
TACTGG	1	0.68
TACCAA	1	0.68
TACCAT	1	0.65
TACCAC	1	0.56
TACCAG	1	0.7
TACCTA	1	0.67
TACCTT	1	0.8
TACCTC	1	0.62
TACCTG	1	0.7
TACCCA	1	0.75
TACCCT	1	0.77
TACCCC	1	0.7
TACCCG	1	0.77
TACCGA	1	0.68
TACCGT	1	0.77
TACCGC	1	0.67
TACCGG	1	0.75
TACGAA	1	0.48
TACGAT	1	0.59
TACGAC	1	0.53
TACGAG	1	0.67
TACGTA	1	0.59
TACGTT	1	0.71
TACGTC	1	0.55
TACGTG	1	0.63
TACGCA	1	0.67
TACGCT	1	0.7
TACGCC	1	0.56
TACGCG	1	0.72
TACGGA	1	0.65
TACGGT	1	0.63
TACGGC	1	0.7
TACGGG	1	0.66
TAGAAA	1	0.66
TAGAAT	1	0.74
TAGAAC	1	0.65
TAGAAG	1	0.73
TAGATA	1	0.57
TAGATT	1	0.79
TAGATC	1	0.6
TAGATG	1	0.68
TAGACA	1	0.71
TAGACT	1	0.66
TAGACC	1	0.66
TAGACG	1	0.7
TAGAGA	1	0.65
TAGAGT	1	0.7
TAGAGC	1	0.6
TAGAGG	1	0.75
TAGTAA	1	0.71
TAGTAT	1	0.78
TAGTAC	1	0.68
TAGTAG	1	0.79
TAGTTA	1	0.78
TAGTTT	1	0.79
TAGTTC	1	0.64
TAGTTG	1	0.78
TAGTCA	1	0.78
TAGTCT	1	0.7
TAGTCC	1	0.69
TAGTCG	1	0.79
TAGTGA	1	0.72
TAGTGT	1	0.78
TAGTGC	1	0.62
TAGTGG	1	0.82
TAGCAA	1	0.7
TAGCAT	1	0.78
TAGCAC	1	0.78
TAGCAG	1	0.77
TAGCTA	1	0.71
TAGCTT	1	0.8
TAGCTC	1	0.68
TAGCTG	1	0.85
TAGCCA	1	0.78
TAGCCT	1	0.89
TAGCCC	1	0.81
TAGCCG	1	0.88
TAGCGA	1	0.63
TAGCGT	1	0.72
TAGCGC	1	0.67
TAGCGG	1	0.85
TAGGAA	1	0.67
TAGGAT	1	0.65
TAGGAC	1	0.78
TAGGAG	1	0.74
TAGGTA	1	0.77
TAGGTT	1	0.67
TAGGTC	1	0.66
TAGGTG	1	0.73
TAGGCA	1	0.84
TAGGCT	1	0.76
TAGGCC	1	0.78
TAGGCG	1	0.81
TAGGGA	1	0.62
TAGGGT	1	0.82
TAGGGC	1	0.72
TAGGGG	1	0.77
TTAAAA	1	0.71
TTAAAT	1	0.68
TTAAAC	1	0.71
TTAAAG	1	0.78
TTAATA	1	0.72
TTAATT	1	0.69
TTAATC	1	0.66
TTAATG	1	0.68
TTAACA	1	0.81
TTAACT	1	0.88
TTAACC	1	0.84
TTAACG	1	0.73
TTAAGA	1	0.66
TTAAGT	1	0.69
TTAAGC	1	0.55
TTAAGG	1	0.76
TTATAA	1	0.5
TTATAT	1	0.6
TTATAC	1	0.49
TTATAG	1	0.57
TTATTA	1	0.56
TTATTT	1	0.54
TTATTC	1	0.41
TTATTG	1	0.63
TTATCA	1	0.73
TTATCT	1	0.8
TTATCC	1	0.78
TTATCG	1	0.71
TTATGA	1	0.42
TTATGT	1	0.45
TTATGC	1	0.37
TTATGG	1	0.61
TTACAA	1	0.4
TTACAT	1	0.59
TTACAC	1	0.52
TTACAG	1	0.46
TTACTA	1	0.52
TTACTT	1	0.61
TTACTC	1	0.61
TTACTG	1	0.67
TTACCA	1	0.58
TTACCT	1	0.84
TTACCC	1	0.72
TTACCG	1	0.72
TTACGA	1	0.5
TTACGT	1	0.69
TTACGC	1	0.64
TTACGG	1	0.67
TTAGAA	1	0.56
TTAGAT	1	0.6
TTAGAC	1	0.57
TTAGAG	1	0.63
TTAGTA	1	0.69
TTAGTT	1	0.7
TTAGTC	1	0.63
TTAGTG	1	0.69
TTAGCA	1	0.9
TTAGCT	1	0.85
TTAGCC	1	0.86
TTAGCG	1	0.84
TTAGGA	1	0.52
TTAGGT	1	0.61
TTAGGC	1	0.7
TTAGGG	1	0.67
TTTAAA	1	0.66
TTTAAT	1	0.73
TTTAAC	1	0.7
TTTAAG	1	0.68
TTTATA	1	0.6
TTTATT	1	0.77
TTTATC	1	0.65
TTTATG	1	0.63
TTTACA	1	0.75
TTTACT	1	0.78
TTTACC	1	0.78
TTTACG	1	0.65
TTTAGA	1	0.55
TTTAGT	1	0.73
TTTAGC	1	0.61
TTTAGG	1	0.75
TTTTAA	1	0.67
TTTTAT	1	0.69
TTTTAC	1	0.46
TTTTAG	1	0.75
TTTTTA	1	0.66
TTTTTT	1	0.71
TTTTTC	1	0.46
TTTTTG	1	0.61
TTTTCA	1	0.81
TTTTCT	1	0.83
TTTTCC	1	0.84
TTTTCG	1	0.8
TTTTGA	1	0.44
TTTTGT	1	0.66
TTTTGC	1	0.47
TTTTGG	1	0.75
TTTCAA	1	0.49
TTTCAT	1	0.72
TTTCAC	1	0.58
TTTCAG	1	0.48
TTTCTA	1	0.67
TTTCTT	1	0.73
TTTCTC	1	0.66
TTTCTG	1	0.7
TTTCCA	1	0.62
TTTCCT	1	0.86
TTTCCC	1	0.78
TTTCCG	1	0.74
TTTCGA	1	0.53
TTTCGT	1	0.72
TTTCGC	1	0.57
TTTCGG	1	0.73
TTTGAA	1	0.6
TTTGAT	1	0.51
TTTGAC	1	0.6
TTTGAG	1	0.6
TTTGTA	1	0.61
TTTGTT	1	0.67
TTTGTC	1	0.66
TTTGTG	1	0.73
TTTGCA	1	0.82
TTTGCT	1	0.77
TTTGCC	1	0.9
TTTGCG	1	0.86
TTTGGA	1	0.52
TTTGGT	1	0.72
TTTGGC	1	0.68
TTTGGG	1	0.82
TTCAAA	1	0.57
TTCAAT	1	0.69
TTCAAC	1	0.54
TTCAAG	1	0.68
TTCATA	1	0.65
TTCATT	1	0.68
TTCATC	1	0.56
TTCATG	1	0.66
TTCACA	1	0.67
TTCACT	1	0.72
TTCACC	1	0.59
TTCACG	1	0.48
TTCAGA	1	0.64
TTCAGT	1	0.58
TTCAGC	1	0.7
TTCAGG	1	0.82
TTCTAA	1	0.81
TTCTAT	1	0.84
TTCTAC	1	0.68
TTCTAG	1	0.84
TTCTTA	1	0.84
TTCTTT	1	0.81
TTCTTC	1	0.76
TTCTTG	1	0.79
TTCTCA	1	0.69
TTCTCT	1	0.56
TTCTCC	1	0.72
TTCTCG	1	0.74
TTCTGA	1	0.78
TTCTGT	1	0.88
TTCTGC	1	0.75
TTCTGG	1	0.89
TTCCAA	1	0.51
TTCCAT	1	0.64
TTCCAC	1	0.6
TTCCAG	1	0.59
TTCCTA	1	0.7
TTCCTT	1	0.84
TTCCTC	1	0.64
TTCCTG	1	0.7
TTCCCA	1	0.66
TTCCCT	1	0.75
TTCCCC	1	0.63
TTCCCG	1	0.68
TTCCGA	1	0.62
TTCCGT	1	0.74
TTCCGC	1	0.75
TTCCGG	1	0.61
TTCGAA	1	0.51
TTCGAT	1	0.67
TTCGAC	1	0.65
TTCGAG	1	0.7
TTCGTA	1	0.64
TTCGTT	1	0.65
TTCGTC	1	0.72
TTCGTG	1	0.53
TTCGCA	1	0.77
TTCGCT	1	0.67
TTCGCC	1	0.69
TTCGCG	1	0.75
TTCGGA	1	0.72
TTCGGT	1	0.68
TTCGGC	1	0.66
TTCGGG	1	0.72
TTGAAA	1	0.7
TTGAAT	1	0.68
TTGAAC	1	0.7
TTGAAG	1	0.71
TTGATA	1	0.72
TTGATT	1	0.68
TTGATC	1	0.64
TTGATG	1	0.66
TTGACA	1	0.75
TTGACT	1	0.73
TTGACC	1	0.77
TTGACG	1	0.8
TTGAGA	1	0.7
TTGAGT	1	0.68
TTGAGC	1	0.67
TTGAGG	1	0.73
TTGTAA	1	0.51
TTGTAT	1	0.7
TTGTAC	1	0.59
TTGTAG	1	0.69
TTGTTA	1	0.63
TTGTTT	1	0.69
TTGTTC	1	0.57
TTGTTG	1	0.75
TTGTCA	1	0.87
TTGTCT	1	0.67
TTGTCC	1	0.69
TTGTCG	1	0.66
TTGTGA	1	0.59
TTGTGT	1	0.66
TTGTGC	1	0.59
TTGTGG	1	0.74
TTGCAA	1	0.45
TTGCAT	1	0.59
TTGCAC	1	0.56
TTGCAG	1	0.58
TTGCTA	1	0.55
TTGCTT	1	0.65
TTGCTC	1	0.68
TTGCTG	1	0.68
TTGCCA	1	0.73
TTGCCT	1	0.79
TTGCCC	1	0.65
TTGCCG	1	0.71
TTGCGA	1	0.53
TTGCGT	1	0.72
TTGCGC	1	0.56
TTGCGG	1	0.6
TTGGAA	1	0.65
TTGGAT	1	0.66
TTGGAC	1	0.54
TTGGAG	1	0.71
TTGGTA	1	0.64
TTGGTT	1	0.61
TTGGTC	1	0.61
TTGGTG	1	0.66
TTGGCA	1	0.91
TTGGCT	1	0.84
TTGGCC	1	0.78
TTGGCG	1	0.9
TTGGGA	1	0.63
TTGGGT	1	0.66
TTGGGC	1	0.61
TTGGGG	1	0.62
TCAAAA	1	0.71
TCAAAT	1	0.63
TCAAAC	1	0.67
TCAAAG	1	0.71
TCAATA	1	0.7
TCAATT	1	0.69
TCAATC	1	0.66
TCAATG	1	0.79
TCAACA	1	0.79
TCAACT	1	0.68
TCAACC	1	0.6
TCAACG	1	0.59
TCAAGA	1	0.6
TCAAGT	1	0.66
TCAAGC	1	0.69
TCAAGG	1	0.62
TCATAA	1	0.57
TCATAT	1	0.62
TCATAC	1	0.62
TCATAG	1	0.68
TCATTA	1	0.56
TCATTT	1	0.61
TCATTC	1	0.56
TCATTG	1	0.59
TCATCA	1	0.75
TCATCT	1	0.73
TCATCC	1	0.61
TCATCG	1	0.66
TCATGA	1	0.47
TCATGT	1	0.48
TCATGC	1	0.47
TCATGG	1	0.56
TCACAA	1	0.5
TCACAT	1	0.74
TCACAC	1	0.66
TCACAG	1	0.57
TCACTA	1	0.58
TCACTT	1	0.67
TCACTC	1	0.61
TCACTG	1	0.72
TCACCA	1	0.8
TCACCT	1	0.95
TCACCC	1	0.75
TCACCG	1	0.77
TCACGA	1	0.55
TCACGT	1	0.74
TCACGC	1	0.61
TCACGG	1	0.71
TCAGAA	1	0.56
TCAGAT	1	0.66
TCAGAC	1	0.72
TCAGAG	1	0.6
TCAGTA	1	0.57
TCAGTT	1	0.69
TCAGTC	1	0.61
TCAGTG	1	0.59
TCAGCA	1	0.8
TCAGCT	1	0.79
TCAGCC	1	0.74
TCAGCG	1	0.78
TCAGGA	1	0.42
TCAGGT	1	0.6
TCAGGC	1	0.62
TCAGGG	1	0.61
TCTAAA	1	0.64
TCTAAT	1	0.7
TCTAAC	1	0.67
TCTAAG	1	0.82
TCTATA	1	0.66
TCTATT	1	0.71
TCTATC	1	0.71
TCTATG	1	0.73
TCTACA	1	0.68
TCTACT	1	0.64
TCTACC	1	0.7
TCTACG	1	0.71
TCTAGA	1	0.56
TCTAGT	1	0.63
TCTAGC	1	0.68
TCTAGG	1	0.66
TCTTAA	1	0.61
TCTTAT	1	0.72
TCTTAC	1	0.57
TCTTAG	1	0.79
TCTTTA	1	0.67
TCTTTT	1	0.64
TCTTTC	1	0.56
TCTTTG	1	0.76
TCTTCA	1	0.63
TCTTCT	1	0.81
TCTTCC	1	0.74
TCTTCG	1	0.69
TCTTGA	1	0.47
TCTTGT	1	0.69
TCTTGC	1	0.54
TCTTGG	1	0.7
TCTCAA	1	0.66
TCTCAT	1	0.71
TCTCAC	1	0.67
TCTCAG	1	0.71
TCTCTA	1	0.77
TCTCTT	1	0.73
TCTCTC	1	0.71
TCTCTG	1	0.65
TCTCCA	1	0.83
TCTCCT	1	0.87
TCTCCC	1	0.72
TCTCCG	1	0.83
TCTCGA	1	0.58
TCTCGT	1	0.67
TCTCGC	1	0.7
TCTCGG	1	0.75
TCTGAA	1	0.44
TCTGAT	1	0.55
TCTGAC	1	0.57
TCTGAG	1	0.55
TCTGTA	1	0.52
TCTGTT	1	0.62
TCTGTC	1	0.63
TCTGTG	1	0.67
TCTGCA	1	0.76
TCTGCT	1	0.72
TCTGCC	1	0.73
TCTGCG	1	0.81
TCTGGA	1	0.59
TCTGGT	1	0.71
TCTGGC	1	0.67
TCTGGG	1	0.68
TCCAAA	1	0.65
TCCAAT	1	0.52
TCCAAC	1	0.55
TCCAAG	1	0.69
TCCATA	1	0.62
TCCATT	1	0.69
TCCATC	1	0.73
TCCATG	1	0.65
TCCACA	1	0.57
TCCACT	1	0.72
TCCACC	1	0.59
TCCACG	1	0.64
TCCAGA	1	0.72
TCCAGT	1	0.69
TCCAGC	1	0.6
TCCAGG	1	0.78
TCCTAA	1	0.81
TCCTAT	1	0.82
TCCTAC	1	0.73
TCCTAG	1	0.8
TCCTTA	1	0.89
TCCTTT	1	0.85
TCCTTC	1	0.84
TCCTTG	1	0.81
TCCTCA	1	0.73
TCCTCT	1	0.69
TCCTCC	1	0.65
TCCTCG	1	0.75
TCCTGA	1	0.76
TCCTGT	1	0.8
TCCTGC	1	0.79
TCCTGG	1	0.86
TCCCAA	1	0.59
TCCCAT	1	0.66
TCCCAC	1	0.67
TCCCAG	1	0.74
TCCCTA	1	0.77
TCCCTT	1	0.79
TCCCTC	1	0.73
TCCCTG	1	0.71
TCCCCA	1	0.79
TCCCCT	1	0.81
TCCCCC	1	0.84
TCCCCG	1	0.76
TCCCGA	1	0.78
TCCCGT	1	0.89
TCCCGC	1	0.76
TCCCGG	1	0.85
TCCGAA	1	0.65
TCCGAT	1	0.76
TCCGAC	1	0.6
TCCGAG	1	0.71
TCCGTA	1	0.66
TCCGTT	1	0.74
TCCGTC	1	0.74
TCCGTG	1	0.7
TCCGCA	1	0.74
TCCGCT	1	0.71
TCCGCC	1	0.7
TCCGCG	1	0.77
TCCGGA	1	0.75
TCCGGT	1	0.78
TCCGGC	1	0.7
TCCGGG	1	0.7
TCGAAA	1	0.54
TCGAAT	1	0.6
TCGAAC	1	0.69
TCGAAG	1	0.72
TCGATA	1	0.6
TCGATT	1	0.68
TCGATC	1	0.66
TCGATG	1	0.61
TCGACA	1	0.64
TCGACT	1	0.7
TCGACC	1	0.66
TCGACG	1	0.71
TCGAGA	1	0.71
TCGAGT	1	0.7
TCGAGC	1	0.58
TCGAGG	1	0.66
TCGTAA	1	0.64
TCGTAT	1	0.72
TCGTAC	1	0.66
TCGTAG	1	0.83
TCGTTA	1	0.68
TCGTTT	1	0.73
TCGTTC	1	0.72
TCGTTG	1	0.76
TCGTCA	1	0.69
TCGTCT	1	0.79
TCGTCC	1	0.77
TCGTCG	1	0.75
TCGTGA	1	0.77
TCGTGT	1	0.71
TCGTGC	1	0.74
TCGTGG	1	0.81
TCGCAA	1	0.69
TCGCAT	1	0.78
TCGCAC	1	0.67
TCGCAG	1	0.72
TCGCTA	1	0.7
TCGCTT	1	0.77
TCGCTC	1	0.76
TCGCTG	1	0.76
TCGCCA	1	0.74
TCGCCT	1	0.81
TCGCCC	1	0.74
TCGCCG	1	0.81
TCGCGA	1	0.7
TCGCGT	1	0.86
TCGCGC	1	0.77
TCGCGG	1	0.85
TCGGAA	1	0.57
TCGGAT	1	0.69
TCGGAC	1	0.69
TCGGAG	1	0.69
TCGGTA	1	0.65
TCGGTT	1	0.79
TCGGTC	1	0.76
TCGGTG	1	0.73
TCGGCA	1	0.83
TCGGCT	1	0.72
TCGGCC	1	0.72
TCGGCG	1	0.83
TCGGGA	1	0.75
TCGGGT	1	0.75
TCGGGC	1	0.78
TCGGGG	1	0.78
TGAAAA	1	0.62
TGAAAT	1	0.64
TGAAAC	1	0.68
TGAAAG	1	0.66
TGAATA	1	0.59
TGAATT	1	0.6
TGAATC	1	0.66
TGAATG	1	0.65
TGAACA	1	0.64
TGAACT	1	0.63
TGAACC	1	0.59
TGAACG	1	0.52
TGAAGA	1	0.61
TGAAGT	1	0.62
TGAAGC	1	0.7
TGAAGG	1	0.73
TGATAA	1	0.55
TGATAT	1	0.67
TGATAC	1	0.59
TGATAG	1	0.7
TGATTA	1	0.57
TGATTT	1	0.72
TGATTC	1	0.48
TGATTG	1	0.59
TGATCA	1	0.72
TGATCT	1	0.67
TGATCC	1	0.65
TGATCG	1	0.62
TGATGA	1	0.5
TGATGT	1	0.59
TGATGC	1	0.58
TGATGG	1	0.76
TGACAA	1	0.62
TGACAT	1	0.68
TGACAC	1	0.63
TGACAG	1	0.72
TGACTA	1	0.57
TGACTT	1	0.66
TGACTC	1	0.69
TGACTG	1	0.6
TGACCA	1	0.8
TGACCT	1	0.89
TGACCC	1	0.72
TGACCG	1	0.78
TGACGA	1	0.63
TGACGT	1	0.67
TGACGC	1	0.68
TGACGG	1	0.76
TGAGAA	1	0.46
TGAGAT	1	0.55
TGAGAC	1	0.68
TGAGAG	1	0.55
TGAGTA	1	0.47
TGAGTT	1	0.66
TGAGTC	1	0.61
TGAGTG	1	0.58
TGAGCA	1	0.65
TGAGCT	1	0.74
TGAGCC	1	0.71
TGAGCG	1	0.76
TGAGGA	1	0.58
TGAGGT	1	0.61
TGAGGC	1	0.6
TGAGGG	1	0.65
TGTAAA	1	0.55
TGTAAT	1	0.56
TGTAAC	1	0.74
TGTAAG	1	0.67
TGTATA	1	0.56
TGTATT	1	0.61
TGTATC	1	0.67
TGTATG	1	0.57
TGTACA	1	0.66
TGTACT	1	0.58
TGTACC	1	0.64
TGTACG	1	0.67
TGTAGA	1	0.62
TGTAGT	1	0.57
TGTAGC	1	0.53
TGTAGG	1	0.73
TGTTAA	1	0.69
TGTTAT	1	0.75
TGTTAC	1	0.67
TGTTAG	1	0.79
TGTTTA	1	0.6
TGTTTT	1	0.66
TGTTTC	1	0.7
TGTTTG	1	0.64
TGTTCA	1	0.75
TGTTCT	1	0.64
TGTTCC	1	0.75
TGTTCG	1	0.75
TGTTGA	1	0.59
TGTTGT	1	0.62
TGTTGC	1	0.58
TGTTGG	1	0.67
TGTCAA	1	0.62
TGTCAT	1	0.72
TGTCAC	1	0.63
TGTCAG	1	0.74
TGTCTA	1	0.66
TGTCTT	1	0.69
TGTCTC	1	0.64
TGTCTG	1	0.65
TGTCCA	1	0.83
TGTCCT	1	0.95
TGTCCC	1	0.82
TGTCCG	1	0.84
TGTCGA	1	0.8
TGTCGT	1	0.79
TGTCGC	1	0.76
TGTCGG	1	0.85
TGTGAA	1	0.59
TGTGAT	1	0.52
TGTGAC	1	0.63
TGTGAG	1	0.63
TGTGTA	1	0.59
TGTGTT	1	0.52
TGTGTC	1	0.57
TGTGTG	1	0.56
TGTGCA	1	0.76
TGTGCT	1	0.75
TGTGCC	1	0.71
TGTGCG	1	0.84
TGTGGA	1	0.52
TGTGGT	1	0.62
TGTGGC	1	0.64
TGTGGG	1	0.67
TGCAAA	1	0.59
TGCAAT	1	0.61
TGCAAC	1	0.56
TGCAAG	1	0.71
TGCATA	1	0.62
TGCATT	1	0.75
TGCATC	1	0.61
TGCATG	1	0.67
TGCACA	1	0.56
TGCACT	1	0.65
TGCACC	1	0.63
TGCACG	1	0.61
TGCAGA	1	0.75
TGCAGT	1	0.78
TGCAGC	1	0.77
TGCAGG	1	0.79
TGCTAA	1	0.82
TGCTAT	1	0.79
TGCTAC	1	0.65
TGCTAG	1	0.82
TGCTTA	1	0.83
TGCTTT	1	0.87
TGCTTC	1	0.85
TGCTTG	1	0.81
TGCTCA	1	0.74
TGCTCT	1	0.82
TGCTCC	1	0.76
TGCTCG	1	0.84
TGCTGA	1	0.86
TGCTGT	1	0.89
TGCTGC	1	0.81
TGCTGG	1	0.89
TGCCAA	1	0.64
TGCCAT	1	0.68
TGCCAC	1	0.72
TGCCAG	1	0.77
TGCCTA	1	0.7
TGCCTT	1	0.85
TGCCTC	1	0.82
TGCCTG	1	0.78
TGCCCA	1	0.79
TGCCCT	1	0.86
TGCCCC	1	0.68
TGCCCG	1	0.83
TGCCGA	1	0.79
TGCCGT	1	0.83
TGCCGC	1	0.78
TGCCGG	1	0.78
TGCGAA	1	0.63
TGCGAT	1	0.63
TGCGAC	1	0.68
TGCGAG	1	0.7
TGCGTA	1	0.72
TGCGTT	1	0.72
TGCGTC	1	0.75
TGCGTG	1	0.72
TGCGCA	1	0.77
TGCGCT	1	0.68
TGCGCC	1	0.74
TGCGCG	1	0.79
TGCGGA	1	0.79
TGCGGT	1	0.79
TGCGGC	1	0.7
TGCGGG	1	0.79
TGGAAA	1	0.57
TGGAAT	1	0.57
TGGAAC	1	0.55
TGGAAG	1	0.62
TGGATA	1	0.58
TGGATT	1	0.6
TGGATC	1	0.64
TGGATG	1	0.56
TGGACA	1	0.59
TGGACT	1	0.64
TGGACC	1	0.6
TGGACG	1	0.72
TGGAGA	1	0.49
TGGAGT	1	0.61
TGGAGC	1	0.61
[truncated: 2,097 more rows]
